# Supplementary material for: A meta-analysis of multiple matched aCGH/expression cancer datasets reveals regulatory relationships and pathway enrichment of potential oncogenes
Source: PLoS One. 2019 Jul 23;14(7):e0213221. doi: 10.1371/journal.pone.0213221 (PMC6650054; doi:10.1371/journal.pone.0213221)
Supplement: S2 File — A spreadsheet that summarises the Metamatched results for 2172 regulators that have at least one significant predicted target (adjusted p-value < 0.1). (CSV) [file pone.0213221.s002.csv]

METAMATCHED
sysbio.mrc-bsu.cam.ac.uk/METAMATCHED
Summary of regulators with predicted targets
Column headings:
Gene = Regulator
Chr = Regulator's Chromosome
Pos = Regulator's Chr Locus
p-value = of self aCGH/Expression correlation
fdr = B-H adjusted p-value
Sig. Datasets = Number of datasets with sig. correlation
Targets = Number of significant predicted targets
Targs (act) = Number of targets (activation)
Targs (rep) = Number of targets (repression)
Reg-Targ Cocites = Num. papers cociting reg. & a target(s)
% Targs Cocited = % of target list cocited with each other
fdr % Targs Cocited = fdr of above
Pathway = Main enriched pathway LEAN analysis
jons, chap etc = fdr self aCGH/Expr. correl., each dataset
Gene	Chr	Pos	p-value	fdr	Sig. Datasets	Targets	Targs (act)	Targs (rep)	Reg-Targ Cocites	% Targs Cocited	fdr % Targs Cocited	Pathway	jons	chap	lenz	bekh	tayl	lin2	ell	zho	huang	parr	ch.s	ch.w	lira	chpy.1	gra.1	chpy.2	ross	toed	lin1	ochs	shai	rama	guar	hoac	bott	przy	sirc	wilk	mura	myll	coco	gra.2	dona	zhu	crow	kuij	pau
PCM1	8	p22	0.0000002	0.0000092	28	20	0	20		13.6	0.61		0	2E-12	0.05	0.000021	0.00063	0.000000014	0	0.00047	0	0.00015	0.000032	0.0000097	0.00000022	0.038	0.000015	0.47	0.000000074	NA	0.00099	0.0024	0	0	0.0032	0.98	0.9	0.04	0.0000053	0.0057	0.12	0.91	0.027	0.35	0.59	0.2	0.02	0.011	0.092
MCPH1	8	p23.1	0.0000002	0.0000092	26	22	0	22	1	25	0.32		3.7E-14	9.1E-14	0.0027	4.7E-10	0.00011	0	0	0.0032	0	0.0075	0.00000072	0.000034	0.00034	0.00052	0.012	0.39	0.000075	NA	0.0038	0.0025	0.039	0	0.003	0.86	1	0.93	0.13	0.000051	0.02	0.69	NA	0.12	0.64	0.24	0.0028	0.0042	0.52
MED4	13	q14.2	0.0000018	0.000027	26	244	154	90	10	74.5	0.00069		1.5E-14	0.000000001	0.017	0.000000003	0.02	1.6E-09	0.000000027	0	0.0088	0.0038	0.071	0.0024	0.00000028	0.053	0.0032	0.73	0.0013	0.0000032	0.00000017	0.53	0.00002	0.000042	0.0022	0.76	0.99	0.035	0.037	0.00021	0.38	0.45	NA	0.0051	0.21	0.082	0.022	0.17	0.021
PPP3CC	8	p21.3	0.0000002	0.0000092	24	23	0	23		16	0.65		0.0011	5.3E-15	0.36	0.000088	0.0044	0.0013	0	0	0	0.000071	0.0043	0.0082	0.000022	0.031	0.000029	0.29	0	0.018	0.25	0.0034	0.000025	0.0012	0.046	0.99	0.45	0.46	0.99	0.0048	0.29	0.91	0.064	0.11	0.25	NA	0.00056	0.00082	0.84
PPP2R2A	8	p21.2	0.0000002	0.0000092	24	31	0	31	2	46.9	0.019		0	1.3E-14	0.0095	4.2E-11	0.081	0	0	0.000098	2.1E-09	NA	0.000002	0	0.0000007	0.039	0.001	0.58	0.0000031	NA	0.000053	0.0098	0.000045	0	0.00069	0.7	0.94	0.37	0.00025	0.00012	0.61	0.66	NA	0.26	0.44	NA	0.0084	0.004	0.05
MBTPS1	16	q23.3-q24.1	0.0000002	0.0000092	23	18	0	18		47.4	0.022		6.3E-09	4.5E-15	0.19	0.23	0.00000017	0.00039	0	0.0066	0	0.000012	0.0000053	0.0023	0.000046	0.66	0.0019	0.52	0.00000011	NA	0.0014	0.034	0.0018	0.0000057	0.0012	0.57	1	0.11	0.3	0.014	0.16	0.98	0.69	0.0051	0.48	0.011	0.00033	0.079	0.022
MTMR9	8	p23.1	0.0000002	0.0000092	23	18	0	18		20	0.45		1	1.5E-09	0.11	0.00000047	0.002	0.000000044	0	0.21	0	0.000022	0.00000022	0.0000068	0	0.13	0.034	0.36	0.00074	NA	0.045	0.005	0.003	0	0.00065	0.51	0.25	0.036	0.004	0.000056	0.16	0.64	NA	0.62	0.49	0.16	0.031	0.013	0.44
STK3	8	q22.2	0.0000002	0.0000092	23	97	44	53		49.5	0.12		0	0.0000015	0.69	0	0.099	0.000000017	0.000000026	0.0062	0	0.002	0	0.000004	0.000051	0.49	0.4	0.47	0.015	NA	0.0053	0.00086	0.00069	0.0000019	0.0067	0.61	1	0.013	0.0033	0.000034	0.052	0.78	NA	0.93	0.087	NA	0.0012	0.046	0.15
TAF2	8	q24.12	0.0000002	0.0000092	23	46	27	19	1	42.9	0.059		0	0.000000043	0.0083	1.3E-11	0.0076	0.0001	0	0.61	0	0.013	0	0	0	0.067	1	0.55	0.049	NA	0.56	0.0026	0.00032	0.0000028	0.0000054	0.41	0.16	0.014	0.0000036	0.0029	0.039	0.39	NA	0.57	0.42	NA	0.0037	0.076	0.066
TBCE	1	q42.3	0.0000002	0.0000092	23	21	0	21		9.1	0.85		0	1.6E-27	0.0031	3.3E-10	0.4	0.0024	0	0.046	0	0.0000022	0.00098	0.000038	0.037	0.023	0.066	0.055	0.15	NA	0.13	0.69	0.00018	0.00000016	0.0074	0.7	0.25	0.54	0.011	0.015	0.35	0.73	0.00059	0.34	0.41	0.93	0.003	0.0058	0.023
DDX10	11	q22.3	0.0000002	0.0000092	23	61	0	61	3	49.2	0.02		0	6.7E-17	0.0086	4.2E-09	0.54	0.0000015	0	0.0014	0.000011	0.0056	0.00027	0.0049	0.000018	0.43	0.007	0.28	0.0083	0.00037	0.17	0.44	0.0094	0.000055	0.0032	0.9	1	0.33	0.0093	0.034	0.13	0.78	NA	0.32	0.59	NA	0.03	0.0045	0.24
AZIN1	8	q22.3	0.0000002	0.0000092	22	146	57	89	1	49.3	0.4	Regulation of ornithine decarboxylase (ODC)	0	0.0000021	0.0024	0	0.022	0.000081	0	0.3	0.00000031	0.0071	0	0	0.0002	0.015	0.067	0.52	0.95	0.64	0.000039	0.042	1	0.0000016	0.0000041	0.67	0.99	0.24	0.046	0.002	0.044	0.7	0.043	0.41	0.87	0.23	0.00036	0.1	0.13
ATXN10	22	q13.31	0.0000002	0.0000092	22	28	0	28	2	23.3	0.41		0	0.000015	0.27	0.00000035	0.18	0.0000062	0	0.039	0.00000043	0.000036	0.000035	0.0046	0.000012	0.28	0.061	0.58	0.013	0.000013	0.0022	0.069	0.034	0.000013	0.0043	0.93	0.75	0.034	0.0026	0.0022	0.43	0.98	NA	0.41	0.36	0.63	0.035	0.045	0.35
SETDB1	1	q21.3	0.0000002	0.0000092	22	90	44	46	2	48.4	0.064		0	1.1E-14	0.071	7.9E-10	0.82	0.0064	0	0.000068	0	0.0000003	0	0.000083	0.00000053	0.0025	0.29	0.7	0.78	NA	0.0019	0.032	0.001	0.000017	0.00056	0.93	0.098	0.21	0.00064	0.00046	NA	0.83	NA	0.048	0.31	0.026	0.0053	0.074	0.071
GTF2F2	13	q14.12-q14.13	0.0000002	0.0000092	22	44	44	0	2	46.7	0.024		4.4E-09	5.5E-18	0.22	0.000067	0.025	0	0	0.00051	0.00003	0.034	0.000088	0.11	0.0000031	0.072	0.0000042	0.28	0.0000016	0.0011	0	0.52	0.00088	0.0000033	0.02	0.67	0.52	0.15	0.0036	0.0087	NA	0.76	NA	0.042	0.72	NA	0.032	0.26	0.12
CCDC25	8	p21.1	0.0000002	0.0000092	22	43	0	43		55.6	0.0033		0.75	2.6E-13	0.027	5.8E-12	0.023	0.000000012	0	0.000013	0.00000064	0.00052	NA	NA	0	0.37	0.0062	0.36	0	NA	NA	0.036	0	0	0.014	0.58	0.85	0.037	0.019	0.00065	0.91	0.62	NA	0.16	0.42	0.79	0.018	0.01	0.86
XPO7	8	p21.3	0.0000002	0.0000092	22	11	0	11					0	9.9E-17	0.15	1.3E-14	0.000058	3.4E-11	0	0.0043	0	0.00004	0.000034	0.00000059	0.000029	0.25	0.47	0.066	0.0035	0.87	0.00000017	0.00047	0.0005	0.0000004	0.019	0.48	0.62	0.011	0.0078	0.024	0.069	0.85	0.34	0.37	0.37	0.42	0.06	0.45	0.23
ACTL6A	3	q26.33	0.0019	0.005	22	27	27	0	1	42.9	0.039		3.9E-11	0.00087	0.016	0.00029	0.6	0.000066	0.0028	0.0091	0.00000015	0.00021	0.00049	0.0000099	0.023	0.046	0.54	0.72	0.043	NA	0.0016	0.0015	0.044	0.0000017	0.25	0.76	1	0.21	0.1	0.000033	0.34	0.72	NA	0.59	0.48	0.1	0.012	0.049	0.45
ATP6V1C1	8	q22.3	0.0000002	0.0000092	21	105	32	73	1	50	0.065		0	9.2E-11	0.074	0	0.18	0.0000001	0	0.15	0.00000001	0.052	0.00000052	0.0000014	0.00000037	0.13	0.83	0.8	0.022	NA	0.00000028	0.0065	0.000011	0.00000085	0	0.71	1	0.075	0.017	0.0063	0.043	0.95	NA	1	0.13	0.35	0.00033	0.017	0.26
ELF1	13	q14.11	0.0000002	0.0000092	21	16	16	0		22.2	0.38		1.6E-10	1.2E-14	0.03	0.0000011	0.0035	0.000054	0.00012	0.000027	0	0.14	0.0023	0.0000029	0.00000055	0.022	0.02	0.96	0.000041	0.054	0.0029	0.0065	0.00019	0	0.25	0.92	0.27	0.12	0.0021	0.15	0.29	0.51	0.34	0.079	0.61	NA	0.22	0.14	0.089
PTK2	8	q24.3	0.0000002	0.0000092	21	234	112	122	16	69.7	0.0015	PMID: 9187108;9256433	8.6E-13	0.32	0.066	0	0.14	0.57	0	0.82	0	0.00012	0	0.0000046	0	0.15	0.05	0.33	0.0012	0.46	0.018	0.0014	0.000012	0	0.000051	0.67	1	0.011	0.0012	0.000033	0.091	0.95	0.18	0.78	0.034	0.22	0.0083	0.072	0.065
PTDSS1	8	q22.1	0.0000002	0.0000092	21	105	29	76		59.3	0.0019		0	0.0013	0.18	0.000000033	0.038	0.000000046	0	0.29	0.0000013	0.041	0	0.000000019	0.0022	0.002	0.033	0.45	0.084	NA	0.000034	0.00019	0.0000011	0.00000092	0.00008	0.81	0.83	0.15	0.00049	0.088	0.17	0.46	NA	0.53	0.84	0.84	0.00033	0.12	0.17
AGO2	8	q24.3	0.0000002	0.0000092	21	233	121	112	2	65.3	0.005	Transcriptional regulation by small RNAs	0	0.000038	0.17	0	0.14	0.0027	0	0.000031	0	0.22	0	0.00022	0.00000095	0.82	0.085	0.52	0.11	NA	0.029	0.00035	0.00019	0.00000074	0.0029	0.89	0.84	0.065	0.02	0.061	0.038	0.58	NA	0.32	0.33	0.015	0.027	0.048	0.14
BCL9	1	q21.2	0.0000002	0.0000092	21	154	60	94	2	55.9	0.12	Formation of the beta-catenin:TCF transactivating complex	0	0.0069	0.17	0.000052	0.97	0.0002	0.00000025	0.043	0	0.0059	0.0000037	0.041	0.003	0.45	0.002	0.5	0.57	0.014	0.02	0.5	0.43	0.002	0.0018	0.82	0.72	0.14	0.014	0.00017	0.0057	0.47	NA	0.62	0.44	1	0.0047	0.13	0.32
SNX27	1	q21.3	0.0000002	0.0000092	21	65	40	25		40.6	0.15		0	3.8E-14	0.068	0.000016	0.0017	0.000000057	0	0.0054	0.0000034	NA	0.000000068	0.013	0.00021	0.8	0.09	0.96	0.37	NA	0.0034	0.066	0.0015	0.0012	0.00026	0.92	1	0.6	0.000014	0.00092	0.45	0.81	NA	0.58	0.36	0.043	0.01	0.042	0.14
WASHC5	8	q24.13	0.0000002	0.0000092	21	101	78	23	1	52.8	0.028		0	1.4E-10	0.0085	0	0.24	0.00093	0	0.0026	0	0.021	0	0	0	0.19	1	0.35	0.021	0.32	NA	0.016	0.000002	0.0000042	0	0.93	1	0.62	0.00051	0.00034	0.18	0.84	NA	1	0.6	0.23	0.017	0.11	0.7
ZNF395	8	p21.1	0.0000002	0.0000092	21	31	0	31		18.8	0.62		0	1.4E-19	0.16	6.7E-10	0.0000079	0.00016	0	0.056	0.000016	0.0000033	0.000022	0.0000058	0.013	0.13	0.65	0.18	0.000001	0.41	0.037	0.04	0.000011	0.0000023	0.017	0.76	0.77	0.12	0.00021	0.00092	0.23	0.95	NA	0.96	0.7	0.42	0.017	0.13	0.53
ATAD2	8	q24.13	0.0000002	0.0000092	21	274	164	110	1	67.3	0.026		0	0.000041	0.063	3.3E-13	0.036	0	0	0.28	0	0.01	0.0000036	0.00000079	0.0000006	0.63	0.11	0.53	0.029	0.55	NA	0.019	0.000088	0.00000087	0.000042	0.67	0.53	0.17	0.00065	0.0007	NA	0.77	0.43	0.67	0.47	0.008	0.00058	0.26	0.16
DERL1	8	q24.13	0.0000002	0.0000092	21	280	149	131	4	67.4	0.024	E3 ubiquitin ligases ubiquitinate target proteins	NA	0.0034	0.013	1.9E-16	0.027	NA	0.00000016	0.75	0	0.0048	0.000000065	0	0	0.11	0.013	0.25	0.022	0.79	NA	0.011	0.0000057	0	0.00000055	0.92	1	0.059	0.0041	0.0031	NA	0.44	NA	0.7	0.39	0.054	0.00033	0.0054	0.31
BNIP3L	8	p21.2	0.0018	0.005	21	44	24	20	1	48.9	0.014		NA	2.2E-18	0.11	0.000000074	0.000023	0.018	0.000000082	0.000053	0.0000063	0.04	0.00079	0.0052	0.00055	0.18	0.0095	0.35	0.00000062	0.11	NA	0.1	0.016	0.00000058	0.0011	0.86	0.8	0.013	0.24	0.00017	NA	0.9	NA	0.52	0.88	0.68	0.01	0.0022	0.35
POGZ	1	q21.3	0.0000002	0.0000092	20	468	246	222	14	73.7	0.013	RNA polymerase II transcribes snRNA genes	0	4.5E-13	0.024	0.0000038	0.7	0.021	0.002	0.17	0.0000001	NA	0.0074	0.51	0.31	0.017	0	0.37	0.62	0.22	0.0000018	0.027	0.0066	0.0034	0.0077	0.92	1	0.47	0.00022	0.015	0.21	0.73	NA	0.52	0.3	0.036	0.00045	0.019	0.47
UBE3A	15	q11.2	0.0000002	0.0000092	20	30	17	13	2	32.3	0.18		0	3.4E-12	0.057	5.4E-10	0.9	8.4E-09	0.000000067	0.0054	0.0000051	NA	0.0041	0.0002	0.0000029	0.14	0.2	0.64	0.42	NA	0	0.77	0.008	0.0041	0.026	0.72	0.99	0.0017	0.024	0.0024	0.13	0.83	0.44	0.81	0.55	NA	0.022	0.032	0.52
MRPS31	13	q14.11	0.0000002	0.0000092	20	175	121	54	3	67	0.0023		NA	2E-19	0.28	0.00000015	0.26	0.000067	0	0	0.00014	0.68	0.04	0.000057	0	0.24	0.00044	0.39	0.00012	NA	NA	0.03	0.0049	0.000019	0.056	0.92	0.68	0.094	0.02	0.0098	NA	0.75	NA	0.014	0.37	0.047	0.0078	0.075	0.095
RCOR3	1	q32.2-q32.3	0.0000002	0.0000092	20	1	1	0					0	4.9E-17	0.12	3.4E-10	0.6	0.0072	0	0.0052	2.3E-09	0.000001	0.0000016	0.00019	0	0.0019	0.88	0.6	0.44	NA	0.00053	0.082	0.014	0.00029	0.026	0.55	1	0.42	0.24	0.013	0.5	0.91	NA	0.4	0.19	0.41	0.011	0.072	0.047
ACBD6	1	q25.2-q25.3	0.0000002	0.0000092	20	13	0	13		40	0.099		0	2.9E-27	0.0014	0.000000048	0.96	0	0	0.012	0.0000029	0.00041	NA	NA	0.00000085	0.16	0.61	0.0057	0.002	0.0029	0.00011	0.83	0.00095	0.017	0.0021	0.69	NA	0.14	0.051	0.00068	0.29	0.85	NA	0.72	0.78	0.26	0.0029	0.0045	0.15
KIF13B	8	p12	0.0000002	0.0000092	20	6	0	6					5.9E-11	1.4E-15	0.17	0.000066	0.0026	0	0.00000036	0.048	0	0.0027	0.00024	0.0000018	0.013	0.58	0.071	0.46	0.00021	0.38	0.0012	0.089	0.00098	0.0000011	0.0073	0.8	0.78	0.13	0.0099	0.013	0.56	0.93	0.99	0.16	0.77	0.23	0.097	0.016	0.66
PPFIA1	11	q13.3	0.0000002	0.0000092	20	95	33	62		39.2	0.39		0	1.5E-18	0.13	1.3E-21	0.9	0.000034	0	0.97	0	0.63	0.021	0.00055	0	0.22	0.38	0.99	0.83	NA	0.0018	0.00047	0.00065	0	0.00031	0.93	1	0.092	0.000058	0.011	0.02	0.75	0.0015	0.96	0.24	NA	0.028	0.014	0.16
SENP2	3	q27.2	0.0000002	0.0000092	20	30	30	0		51.6	0.0066		NA	0.0000091	0.0023	0.0000017	0.6	0.012	0.03	0.31	0	0.011	0.00001	0.017	0.0025	0.071	0.38	0.066	0.12	NA	0.00028	0.023	0.0034	0	0.045	0.95	0.78	0.46	0.0083	0.0001	NA	0.52	NA	1	0.72	0.018	0.0094	0.13	0.49
ZNF7	8	q24.3	0.0000002	0.0000092	20	57	33	24		52.5	0.0079		NA	0.0063	0.98	0.000021	0.0069	NA	0	0.0089	0	0.0019	0	0	0.00036	0.9	0.41	0.99	0.018	NA	NA	0.016	0.00047	0	0.0067	0.83	0.79	0.77	0.011	0.000085	NA	0.74	NA	0.9	0.88	NA	0.0074	0.016	0.061
AP3B1	5	q14.1	0.0000016	0.000026	20	192	87	105	2	67.3	0.0023		5.8E-10	0.000000025	0.36	0.00029	0.18	0.0000001	0.0011	0.027	0	0.65	0.00071	0.039	0.0000041	0.71	0.0085	0.53	0.021	0.76	0.000059	0.46	0.000092	0.000051	0.0097	0.97	1	0.022	0.46	0.003	0.25	0.88	NA	0.62	0.41	0.05	0.19	0.089	0.55
KARS	16	q23.1	0.0000016	0.000026	20	36	0	36	1	15.8	0.79		NA	4.6E-14	0.19	1.2E-26	0.00094	0.00011	0.0000012	0.0021	0.000000018	0	0.00047	0.00004	0.074	0.53	0.47	0.24	0.00000011	NA	0.0002	0.018	0.29	0.0002	0.00089	0.98	1	0.01	0.0072	0.0032	NA	0.67	0.089	0.18	0.68	0.86	0.49	0.04	0.0035
RALBP1	18	p11.22	0.0000016	0.000026	20	3	3	0					NA	0.00002	0.028	0.000000045	0.25	0.0019	0.0000017	0.0095	0.00092	0.02	0.00000021	0.0003	0.0000017	0.27	0.37	0.25	0.18	0.58	NA	0.025	0.00005	0.00011	0.000041	0.9	0.72	0.031	0.0028	0.0045	NA	0.63	NA	1	0.6	0.011	0.1	0.07	0.23
PJA2	5	q21.3	0.0000016	0.000026	20	246	156	90	1	64.5	0.043		7.3E-18	0.000028	0.33	0.0000037	0.6	0	0.0000019	0.45	0.000000087	NA	0.00017	0.0019	0.0006	0.19	0.00012	0.26	0.0084	NA	0.00071	0.00091	0.036	0.000013	0.0068	1	1	0.13	0.23	0.036	0.013	0.87	0.093	0.72	0.053	0.031	0.054	0.29	0.42
RB1	13	q14.2	0.0000018	0.000027	20	19	0	19	1	20	0.45		0.000000096	1.5E-16	0.05	0.0000014	0.12	0.00000076	0.000098	0.035	0	0.013	0.096	0.00015	0.00018	0.015	0.017	0.12	0.0000063	0.016	0.0054	0.043	0.077	0.0000028	0.022	0.95	0.27	0.068	0.063	0.024	0.75	0.44	0.12	0.6	0.53	NA	0.032	0.31	0.056
CHMP7	8	p21.3	0.0015	0.005	20	17	0	17		10.5	0.78		NA	5.8E-14	0.049	7.1E-14	0.00027	NA	0.00000036	0.017	4.8E-09	NA	NA	NA	0.00026	0.31	0.018	0.52	0.000063	NA	NA	0.0044	0.000028	0.00000038	0.044	0.85	0.99	0.008	0.004	0.001	NA	0.94	NA	0.65	0.43	0.26	0.015	0.026	0.49
VPS4A	16	q23.1	0.0017	0.005	20	56	0	56	1	13.3	1		NA	4.9E-13	0.11	5E-18	0.00078	NA	0.000000013	0.0031	0.00000038	0.0000046	0.012	0.019	0.000006	0.25	0.000037	0.73	0.0011	NA	NA	0.042	0.11	0.0039	0.007	0.85	1	0.0094	0.011	0.0087	NA	0.56	NA	0.69	0.9	NA	0.033	0.015	0.24
HARS	5	q31.3	0.0019	0.005	20	29	18	11					6.5E-11	6E-22	0.83	5E-13	0.11	0.00013	0.00018	0.032	0.000013	0.17	0.00068	0.000091	0.00003	0.01	0.81	0.85	0.62	NA	0.03	0.0027	0.0061	0.000047	0.036	0.99	0.73	0.18	0.0047	0.074	0.021	0.93	NA	0.9	0.92	0.022	0.0016	0.067	0.36
YWHAZ	8	q22.3	0.0000002	0.0000092	19	251	134	117	24	63.6	0.089	ATR signaling pathway	NA	0.00015	0.0038	0	0.31	0.00057	0	0.28	0	0.0023	0	0.00096	0.0005	0.19	0.016	0.35	0.07	0.19	0.00019	0.29	0.000097	0	0.000013	NA	0.93	0.059	0.098	0.00043	NA	0.73	NA	0.047	0.4	0.21	0.00073	0.31	0.22
NFATC3	16	q22.1	0.0000002	0.0000092	19	71	0	71	1	41.7	0.14		1.4E-10	1.1E-09	0.26	0	0.0012	0.009	7.3E-09	0.000063	0.000011	0.034	0.032	0.0071	0	0.22	0.97	0.33	0.4	0.57	0.49	0.12	0.011	0.00013	0.0001	0.98	1	0.32	0.0011	0.0044	0.61	0.65	0.084	0.32	0.97	0.089	0.3	0.022	0.16
ARIH1	15	q24.1	0.0000002	0.0000092	19	1	0	1					6.5E-10	0	0.22	0.000000024	0.27	0.0082	0.0000062	0.027	0.0000025	0.5	0.001	0.01	0	0.02	0.29	0.61	0.32	NA	0.004	0.017	0.001	0.000015	0.00044	0.88	0.46	0.048	0.0086	0.25	0.31	0.8	NA	0.21	0.54	NA	0.026	0.11	0.58
NUP153	6	p22.3	0.0000002	0.0000092	19	19	13	6		35	0.11		0.00000063	0.0022	0.0047	0.0013	0.38	0.000015	0.0000074	0.057	0	0.0016	0.0013	0.000016	0.0015	0.19	0.57	0.28	0.7	0.56	0.0081	0.0042	0	0	0.87	0.44	0.094	0.18	0.092	0.037	0.12	0.94	NA	0.3	0.33	0.25	0.045	0.0024	0.4
EPHX2	8	p21.2-p21.1	0.0000002	0.0000092	19	56	20	36	2	43.1	0.068		0	0.000007	0.75	0.0000098	0.00000038	0.0013	0.0000002	0.011	0.000000076	0.036	0.0066	0.015	0.81	0.88	0.000075	0.81	0	NA	0.26	0.00087	0.0024	0	0.003	0.77	1	0.6	0.25	0.066	0.1	0.85	NA	0.54	0.57	0.2	0.012	0.0082	0.75
MRPS28	8	q21.13	0.0000002	0.0000092	19	176	78	98	3	72	0.00069	Mitochondrial translation termination	0	0.000031	0.31	0.000000054	0.027	0.000076	0	0.00062	0.0014	0.28	0	0.000075	0.00032	0.23	0.98	0.54	0.34	0.33	0.000045	0.15	0.31	0.00088	0.000024	0.75	0.99	0.074	0.0053	NA	0.0071	0.87	NA	0.37	0.5	0.14	0.015	0.0061	0.54
USP10	16	q24.1	0.0000002	0.0000092	19	23	0	23		12.5	0.67		NA	4.6E-12	0.0028	0.0000029	0.00035	0.0000033	0	0.0016	0.00041	0	0.013	0.0012	0.093	0.018	0.19	0.56	0.0001	0.82	NA	0.00026	0.0067	0.000023	0.00038	0.87	0.96	0.085	0.19	0.031	NA	0.83	NA	0.55	0.16	0.1	0.16	0.09	0.0027
C8orf76	8	q24.13	0.0000002	0.0000092	19	127	67	60	1	53.8	0.045		NA	0.00000087	0.32	1.3E-11	0.012	NA	0	0.21	0	0.0053	NA	NA	0.0000028	0.73	0.031	0.92	0.25	NA	NA	NA	0.00002	0	0.000019	NA	NA	0.022	0.0013	0.00036	NA	NA	0.42	0.15	0.38	0.024	0.00033	0.031	0.049
MSRA	8	p23.1	0.0000002	0.0000092	19	11	0	11					NA	0.00000012	0.011	0.00015	0.026	0	0.021	0.024	0	0.013	0.0082	0.00015	0.002	0.17	0.45	0.19	0.011	0.098	0.0014	0.025	0.0025	0.00014	0.076	0.67	0.71	0.75	0.33	0.05	0.059	0.71	NA	0.37	0.34	0.062	0.25	0.59	0.56
TBC1D22A	22	q13.31	0.000001	0.000021	19	67	35	32		39.1	0.19		NA	0.0065	0.089	0.0000036	0.82	0.00005	0.0000026	0.0067	0.000000053	NA	0.00088	0.0099	0.00098	0.26	0.16	0.66	0.091	0.00026	0.00011	0.71	0.0000049	0	0.0033	0.7	1	0.65	0.022	0.0052	NA	0.88	NA	0.46	0.65	0.015	0.21	0.017	0.4
RIPK2	8	q21.3	0.0000016	0.000026	19	132	76	56	1	57.9	0.028		NA	0.0014	0.00053	0.00013	0.015	0.0015	0.00000046	0.013	0.0025	0.04	0.0000071	0.00057	0	0.67	0.049	0.86	0.36	NA	0.34	0.11	0.000079	0.0032	0.0014	0.79	1	0.96	0.033	0.25	NA	0.96	NA	0.3	1	0.62	0.013	0.14	0.76
FAM20B	1	q25.2	0.0019	0.005	19	66	41	25		39.4	0.19		3.4E-13	1.9E-25	0.0052	0.00000021	0.3	0.000002	0.072	0.029	0.0000042	0.0000031	0.013	0.026	0.0000032	0.003	0.0069	0.058	0.64	0.12	0.064	0.068	0.0049	0.000068	0.08	0.91	0.54	0.3	0.0072	0.1	0.28	0.69	NA	0.3	0.39	0.39	0.024	0.21	0.04
RAD50	5	q31.1	0.0019	0.005	19	63	31	32	3	39.4	0.17		0.000000001	0.0000001	0.0077	7E-17	0.77	0.00014	0.00085	0.0091	0.0004	0.72	0.000087	0.00031	0.000013	0.1	0.0048	0.42	0.65	NA	0.00087	0.34	0.00023	0.0058	0.012	0.71	1	0.26	0.0071	0.14	0.27	0.85	0.22	1	0.81	NA	0.0022	0.35	0.61
ADAT1	16	q23.1	0.0000002	0.0000092	18	42	0	42		18.6	0.74		0	0.000013	0.067	0.0038	0.028	0.042	0.00025	0.046	0.000027	0	0.000054	0.018	0.0000012	0.33	0.62	0.69	0.0000021	NA	0.02	0.025	0.96	0.0026	0.021	0.79	1	0.37	0.37	0.11	0.075	0.9	NA	0.85	0.82	0.5	0.49	0.016	0.059
SUCLA2	13	q14.2	0.0000002	0.0000092	18	78	78	0		41.7	0.19		NA	0.000000088	0.061	0	0.058	0	0.00052	0.0017	0	0.0089	0.00061	0.0013	0.00000028	0.088	0.00051	0.66	0	0.0077	NA	0.39	0.19	0.00014	0.063	0.94	1	0.015	0.074	0.0024	NA	0.63	NA	0.0046	0.39	0.084	0.13	0.099	0.096
CNOT1	16	q21	0.0000002	0.0000092	18	20	0	20					0	1.1E-09	0.0015	1.7E-15	0.13	0.011	0	0.0044	0.000036	NA	0.00000026	0.0024	0.000022	0.28	0.19	0.82	0.071	NA	NA	0.0019	0.01	0.00000011	0.002	0.83	1	0.1	0.0021	0.017	NA	0.9	NA	0.8	0.9	0.18	0.5	0.54	0.0047
PHF20L1	8	q24.22	0.0000002	0.0000092	18	134	82	52	3	63.6	0.00069		3.3E-11	0.00086	0.066	0	0.66	0.0051	0	0.52	0	0.37	0.0012	0.00036	4.4E-09	0.8	0.027	0.11	0.54	NA	NA	0.15	0	0.00015	0.082	0.91	1	0.031	0.00051	0.00023	NA	0.87	0.26	1	0.96	0.18	0.01	0.011	0.12
ZC3H3	8	q24.3	0.0000002	0.0000092	18	83	65	18	1	55.8	0.0046	Cleavage of Growing Transcript in the Termination Region;Transport of Mature mRNA derived from an Intron-Containing Transcript;mRNA 3'-end processing	NA	0.048	0.66	0.0000018	0.0019	0.0022	0	0.52	0	0.0072	0	0.00000019	0.00000014	0.65	0.086	0.73	0.0046	NA	0.17	0.13	0.39	0	0.000013	0.77	1	0.038	0.00049	0.00009	NA	0.96	NA	0.6	0.68	0.048	0.44	0.31	0.11
AATF	17	q12	0.0000002	0.0000092	18	1	0	1					0.000061	0.0009	0.055	4.4E-18	0.29	0.00031	0.00000055	0.25	0	0.0015	0.0000011	0.0024	0.0053	0.18	0.018	0.81	0.8	NA	0.26	0.035	0.027	0.0000041	0.00000064	0.99	0.53	0.081	0	0.013	0.2	0.94	0.46	0.45	0.34	0.32	0.0082	0.076	0.58
ALG9	11	q23.1	0.0000002	0.0000092	18	24	0	24	1	16	0.65		0	0.00000034	0.09	0.0000003	0.11	0.00081	0	0.42	0.00009	0.00032	0.2	0.001	0.000016	0.94	0.15	0.47	0.43	NA	0.00096	0.0031	0.000098	0.0000042	0.23	1	NA	0.92	0.012	0.065	0.052	0.81	0.0016	0.39	0.91	0.58	0.0014	0.0022	0.5
ZNF623	8	q24.3	0.0000002	0.0000092	18	49	49	0		37.3	0.15		0.000089	0.0026	0.7	0.0000001	0.0058	0.61	0	0.52	0	0.0046	0.0013	0.000014	0.000016	0.58	0.076	0.71	0.12	NA	NA	0.0076	0.017	0	0.00011	0.81	0.7	0.014	0.005	NA	NA	NA	NA	0.35	0.71	0.32	0.0063	0.23	0.24
RAD21	8	q24.11	0.0000002	0.0000092	18	16	16	0	1	22.2	0.38		NA	0.0000049	0.069	0	0.016	0.000018	0	1	0	0.13	0.000000037	0	0.00024	0.48	1	0.48	0.019	0.25	NA	0.059	0.0000016	0.000028	0.0044	0.61	0.29	0.22	0.004	0.015	NA	0.68	NA	0.91	0.42	NA	0.00088	0.26	0.3
ZNF250	8	q24.3	0.0000002	0.0000092	18	13	13	0		26.7	0.26		NA	0.00061	0.1	3.1E-09	0.035	0.2	0	0.093	0	0.00063	0.00013	0.00013	0	0.28	0.87	0.59	0.00043	NA	0.79	0.13	0.0029	0.0000033	0.00044	0.86	1	0.075	0.00021	0.00017	0.12	0.18	NA	0.55	0.25	NA	0.0062	0.0092	0.47
NDUFS4	5	q11.2	0.0000002	0.0000092	18	28	13	15		20	0.54		0	5.1E-23	0.52	0	0.19	0	0.000042	0.007	0.016	0.83	0.00012	0.011	0.000009	0.93	0.45	0.21	0.2	0.42	0.0014	0.52	0.066	0.0015	0.0022	0.89	0.91	0.059	0.0028	0.21	0.00081	0.71	0.04	0.99	0.49	NA	0.0014	0.25	0.59
NUP93	16	q13	0.0000002	0.0000092	18	7	1	6		50	0.048		0	0.00000014	0.003	2.1E-15	0.16	0.00019	0	0.043	0.00007	NA	0.017	0.089	0.0038	0.13	0.52	0.25	0.052	0.08	0.016	0.06	0.0074	0.00081	0.00076	0.75	0.44	0.12	0.24	0.0019	0.0071	0.9	0.5	0.99	0.47	0.13	0.75	0.29	0.011
AP1G1	16	q22.2	0.0000002	0.0000092	18	146	60	86	4	56	0.09		0	0.0000001	0.25	0	0.0000091	0.11	0	0.0061	0.000000078	0.000016	0.00054	0.029	0.0067	0.32	0.00026	0.32	0.015	0.061	NA	0.0036	0.66	0.00000067	0.012	0.88	0.83	0.014	0.13	0.027	0.28	0.9	NA	0.65	0.75	0.12	0.067	0.098	0.31
GATAD2B	1	q21.3	0.000001	0.000021	18	1	0	1					0	0.000001	0.028	0.000015	0.69	0.0058	0.026	0.000083	0.000000089	0.00004	NA	NA	0.0000024	0.6	0.1	0.55	0.17	0.022	NA	0.068	0.11	0.0000015	0.018	0.86	NA	0.62	0.0061	0.41	0.02	0.69	0.58	0.91	0.38	0.023	0.6	0.0062	0.16
PRMT7	16	q22.1	0.000001	0.000021	18	43	0	43		13.6	0.91		NA	0.000026	0.3	0.009	0.00029	NA	0	0.15	0.00018	0.0018	0.02	0.0032	0.022	0.12	0.026	0.46	0.015	NA	NA	0.032	0.084	0.000013	0.013	0.86	0.9	0.041	0.033	0.015	NA	NA	0.19	0.55	0.33	0.9	0.019	0.13	0.071
MFN1	3	q26.33	0.0000014	0.000026	18	42	42	0		45.5	0.03		1E-10	0.0027	0.007	0.000011	0.97	0.12	0.000083	0.24	0	0.028	0.061	0.0064	0.00062	0.06	0.19	0.15	0.21	NA	NA	0.055	0.00035	0.00003	0.0018	0.7	0.64	0.34	0.043	0.0012	0.4	0.59	NA	0.66	0.45	0.047	0.036	0.0041	0.61
AP2B1	17	q12	0.0000014	0.000026	18	4	1	3	1	40	0.19		NA	0.00014	0.0027	0.0000011	0.76	0.013	0.00097	0.002	0	0.0084	0.00014	0.018	0.000011	0.0091	0.15	0.51	0.83	0.16	NA	0.063	0.003	0.0000012	0.00032	0.77	1	0.025	0.0012	0.11	NA	0.67	NA	0.67	0.06	0.82	0.024	0.46	0.65
DAP3	1	q22	0.0000014	0.000026	18	20	11	9		17.4	0.57		NA	4.1E-19	0.0014	0.00000054	0.19	NA	0	0.0025	0.00000098	NA	0.00006	0.025	0.057	0.38	0.026	0.42	0.5	0.0077	NA	0.22	0.00043	0.00073	0.0044	0.79	1	0.61	0.12	0.005	NA	0.93	0.026	0.25	0.46	0.32	0.011	0.005	0.096
GLG1	16	q23.1	0.0000016	0.000026	18	33	0	33		8.6	0.92		NA	3.8E-11	0.22	8.8E-11	0.002	0.0021	0.00015	0.000036	0.000000033	0.014	0.046	0.0000019	0.0043	0.22	0.0019	0.48	0.0024	0.1	0.0059	NA	0.14	0	0.0035	0.96	0.85	0.35	0.0048	0.058	NA	0.69	NA	1	0.83	0.78	0.29	0.058	0.04
E2F5	8	q21.2	0.0000016	0.000026	18	86	25	61		64.4	0.00069		0.93	0.0036	0.68	1.5E-10	0.046	0.3	0	0.51	0.000001	0.00014	0.0000085	0.000023	0.28	0.049	0.012	0.72	0.0055	0.46	0.02	0.61	0.3	0.00092	0.02	0.91	1	0.54	0.66	0.001	NA	0.95	0.028	0.85	0.92	0.65	0.0065	0.66	0.49
CHD1	5	q15-q21.1	0.0000018	0.000027	18	178	97	81	2	53.8	0.33	Estrogen-dependent gene expression	1.8E-11	1.6E-10	0.95	2.4E-15	0.0085	0.000000022	0.0042	0.025	0	0.056	0.000055	0.0011	0.0004	0.21	0.0045	0.78	0.00043	NA	0.0059	0.14	0.000085	0.0041	0.004	0.89	0.69	0.059	0.0023	0.56	0.05	0.96	0.093	0.3	0.77	0.66	0.071	0.86	0.56
AARS	16	q22.1	0.0000018	0.000027	18	19	0	19		9.5	0.8		2.9E-09	5E-15	0.21	0	0.0065	0.0023	0.0000003	0.00063	0.19	0.00000039	0.043	0.042	0.035	0.55	0.039	0.39	0.011	0.078	0.0008	0.11	0.0022	0.031	0.24	0.94	0.93	0.26	0.003	0.021	0.14	0.67	NA	0.9	0.5	0.53	0.41	0.17	0.12
TBC1D31	8	q24.13	0.0017	0.005	18	64	44	20	5	33.3	0.42		NA	0.0000032	0.37	0.0000017	0.13	0.00000098	0.00029	0.099	0.000000049	0.00061	NA	NA	0.000098	0.3	1	0.55	0.014	NA	NA	0.041	0.0008	0.0000015	0.00026	0.72	1	0.013	0.0031	0.024	NA	0.49	NA	0.69	0.14	0.13	0.0056	0.0022	0.1
KPNA4	3	q25.33	0.0017	0.005	18	114	34	80	3	49.6	0.17		NA	0.13	0.04	0.0043	0.7	0.0044	0.000007	0.49	0.000000078	0.0089	0.00021	0.0000014	0.001	0.32	0.044	0.33	0.18	NA	NA	0.024	0.00099	0.00013	0.024	0.84	1	0.32	0.32	0.005	NA	0.95	NA	1	0.77	NA	0.0039	0.027	0.54
COL4A3BP	5	q13.3	0.0018	0.005	18	85	33	52	1	45.3	0.11		7.4E-10	0.00014	0.38	0.000000015	0.015	0.0011	0.0013	0.0034	0.0000065	0.6	0.00015	0.000087	0.00079	0.076	0.022	0.076	0.0016	NA	0.4	0.3	0.00062	0.00006	0.0015	0.85	0.83	0.16	0.09	0.021	0.22	0.98	NA	0.72	0.25	NA	0.18	0.38	0.84
ZW10	11	q23.2	0.0018	0.005	18	27	0	27	1	27.6	0.28		8.4E-13	3.5E-13	0.029	5.7E-18	0.2	0.000000056	1.1E-10	0.12	0.047	0.00066	0.0045	0.0089	0.00004	0.11	0.89	0.35	0.17	NA	0.003	0.34	0.00098	0.00062	0.015	0.67	0.86	0.33	0.02	0.0052	0.53	0.89	0.00012	0.73	0.95	NA	0.12	0.36	0.73
RAD54B	8	q22.1	0.0019	0.005	18	43	15	28	1	37.8	0.12		0.0000004	0.27	0.37	0.000000016	0.0082	0.034	2.1E-10	0.24	0.0044	0.032	0.00092	0.0085	0.0013	0.23	0.94	0.39	0.36	0.79	0.013	0.037	0.051	0.0019	0.0071	0.76	1	0.069	0.00039	0.0018	NA	0.63	NA	0.81	0.033	0.56	0.0006	0.16	0.18
MTREX	5	q11.2	0.0000002	0.0000092	17	17	10	7	1	30	0.19		0	4.6E-11	0.36	0	0.31	0.0000021	0.00014	0.029	0.000052	0.86	0	0.0078	0.00012	0.49	0.16	0.62	0.16	NA	0.0008	0.061	0.01	0.000067	0.00014	0.72	0.46	0.32	0.013	0.059	0.18	NA	NA	1	0.64	0.076	0.0068	0.16	0.6
RANBP10	16	q22	0.0000002	0.0000092	17	53	0	53		5.6	1		0.0000053	0.00011	0.35	0	0.35	0.082	0	0.13	0.001	0.0000097	0.13	0.0085	0.0000025	0.28	0.21	0.85	0.05	NA	0.0055	0.11	0.0027	0.0000017	0.003	0.84	0.89	0.011	0.00086	0.0028	0.36	0.9	NA	0.87	0.47	0.16	0.16	0.031	0.32
MRPL13	8	q24.12	0.0000002	0.0000092	17	84	57	27		48.3	0.11		NA	0.00000094	0.15	9.7E-11	0.062	NA	0	0.024	0.00014	0.14	0	0.0000045	0.00000002	0.46	1	0.85	0.35	NA	NA	0.17	0.0073	0.001	0.0000012	0.67	1	0.31	0.02	0.0048	NA	0.6	NA	0.36	0.59	0.048	0.00036	0.0014	0.15
FNDC3A	13	q14.2	0.0000002	0.0000092	17	6	0	6					NA	0.000000008	0.64	0.0081	0.017	0	0.0001	0.12	0	0.092	0.48	0.00093	0.0000024	0.17	0.0017	0.55	0.000007	0.0000021	0.00038	0.25	0.013	0.00000045	0.67	0.67	0.57	0.024	0.096	0.045	NA	0.57	NA	0.13	0.87	0.072	0.096	0.27	0.41
BIN3	8	p21.3	0.0000002	0.0000092	17	156	93	63		56.8	0.04		0.3	0	0.42	0.00000096	0.0012	0.32	0	0.034	0	0.0044	0	0	0.0011	0.12	0.015	0.035	0.31	NA	0.092	0.0012	0	0	0.052	0.86	0.12	0.15	0.023	0.068	0.63	0.83	NA	0.8	0.43	0.29	0.0093	0.16	0.86
NBN	8	q21.3	0.0000002	0.0000092	17	32	32	0	1	17.6	0.68		0	0.00012	0.0036	0.000000022	0.072	0.0024	0.000000087	0.00043	0.00014	0.11	0.000036	0.0032	0	0.59	1	0.88	0.16	0.15	0.48	0.06	0.015	0.000021	0.0037	0.92	0.52	0.083	0.0065	0.017	0.29	0.58	0.25	0.99	0.18	NA	0.089	0.084	0.085
NDUFAF6	8	q22.1	0.0000002	0.0000092	17	35	14	21		38.9	0.085		0	0.00000021	NA	0	0.001	3.8E-09	0	0.022	0	0.01	NA	NA	0.000014	0.057	0.44	0.13	0.082	NA	NA	0.12	0.072	0.0000029	0.000072	0.61	NA	0.1	0.0018	0.00021	NA	NA	NA	0.15	0.74	0.3	0.003	0.021	0.37
PSMD7	16	q23.1	0.0000002	0.0000092	17	17	0	17		10.5	0.78		NA	0.0011	0.58	0.0000041	0.000022	NA	0	0.0022	0.0000032	0	0.000027	0.029	0.063	0.59	0.017	0.3	0.0000058	NA	NA	0.063	0.0011	0.00024	0.0037	0.95	0.77	0.077	0.14	0.017	NA	0.99	NA	0.06	0.36	NA	0.0067	0.013	0.19
MTERF3	8	q22.1	0.0000002	0.0000092	17	43	11	32		28.3	0.4		NA	0.0011	0.42	0	0.0015	NA	0	0.072	0.00000014	0.0053	NA	NA	0.00031	0.11	0.0016	0.62	0.18	NA	NA	0.055	0.41	0.000049	0.00044	0.9	1	0.036	0.000038	0.00032	NA	0.44	NA	0.84	0.2	0.13	0.00033	0.022	0.015
ANKRD27	19	q13.11	0.0000002	0.0000092	17	7	0	7					0.014	0.0012	0.55	0.00000017	0.31	0.00098	0.18	0.003	0.00000059	NA	0.00021	0.00002	0.041	0.48	0.78	0.52	0.96	NA	0.0075	0.17	0.0087	0	0.00064	1	0.08	0.023	0.0012	0.000034	0.39	0.54	NA	1	0.82	NA	0.31	0.73	0.11
RABGAP1	9	q33.2-q33.3	0.0000002	0.0000092	17	1	0	1				Regulation of gene expression in beta cells	0.0000024	0.000053	0.063	0.00001	0.34	0.0000035	0.00067	0.027	0	0.7	0.00036	0.0021	0.000042	0.28	0.076	0.12	0.65	0.0018	0.000047	0.76	0.035	0	0.34	0.94	0.63	0.022	0.067	0.1	0.47	0.77	NA	0.55	0.6	0.17	0.42	0.31	0.21
ANKRD46	8	q22.3	0.0000008	0.000021	17	255	100	155		72.5	0.00069	RUNX1 regulates genes involved in megakaryocyte differentiation and platelet function	NA	0.00000061	0.15	6.1E-11	0.0085	NA	0	0.29	0.0000014	0.023	NA	NA	0.011	0.45	0.0011	0.72	0.0004	NA	NA	0.00093	0.00092	0.0000011	0.017	0.97	1	0.77	0.046	0.018	NA	0.8	NA	0.29	0.95	NA	0.02	0.068	0.27
HSBP1	16	q23.3	0.000001	0.000021	17	368	215	153		71.4	0.013	CXCR4-mediated signaling events;IL12 signaling mediated by STAT4;IL12-mediated signaling events;TCR signaling in naïve CD4+ T cells	NA	0.00000003	0.21	7.8E-10	0.018	NA	9.6E-09	0.027	0.000000013	0.000036	0.000056	0.000018	0.93	0.75	0.0022	0.42	0.00053	NA	NA	0.47	0.000014	0.00055	0.11	0.58	1	0.38	0.087	0.28	NA	0.59	NA	0.21	0.4	0.78	0.039	0.037	0.043
HSF1	8	q24.3	0.000001	0.000021	17	17	17	0	1	16.7	0.45		NA	0.077	0.82	0.00000021	0.97	NA	0	0.012	0.00000017	0.61	0.000017	0.000014	0.0000046	0.093	0.15	0.25	0.013	NA	NA	0.017	0.029	0.0000017	0.001	0.72	1	0.016	0.16	0.00016	NA	0.83	0.049	0.46	0.25	0.84	0.0019	0.12	0.077
PABPC1	8	q22.3	0.000001	0.000021	17	19	19	0	2	40	0.061		NA	0.0001	0.51	0.00000046	0.087	NA	0	0.18	0.000014	0.033	0.00019	0.00037	0.0031	0.26	0.04	0.62	0.45	NA	NA	NA	0.00081	0.0005	0.011	0.35	0.76	0.15	0.0061	0.013	NA	0.67	NA	0.41	0.51	NA	0.0067	0.027	0.53
AGGF1	5	q13.3	0.000001	0.000021	17	162	118	44		41.3	0.95		NA	0.0061	0.28	6.4E-17	0.26	0.022	0.039	0.0047	0	0.37	0.00023	0.00028	0.03	0.019	0.22	0.87	0.022	NA	NA	0.19	0.0000011	0.000003	0.11	0.66	0.65	0.036	0.084	0.018	NA	0.44	NA	1	0.73	0.38	0.019	0.83	0.18
DYNC1LI2	16	q22.1	0.000001	0.000021	17	89	0	89		20.7	1		NA	6.3E-10	0.22	3.2E-16	0.035	NA	0.0000025	0.000079	0	0.0014	0.02	0.0048	0.000034	0.097	0.03	0.73	0.044	0.39	NA	0.13	0.16	0.0000045	0.033	0.81	1	0.043	0.0017	0.027	NA	0.93	0.21	0.086	0.9	0.1	0.096	0.11	0.54
IPO9	1	q32.1	0.0000016	0.000026	17	75	54	21	2	36.7	0.48		0.000024	8.7E-13	0.026	0.00078	0.12	0.0000022	0.00039	0.1	0.0005	0.00002	0.0083	0.051	0.000052	0.57	0	0.57	0.4	NA	0.22	0.2	0.00062	0.000000083	0.067	1	0.96	0.6	0.0022	0.08	NA	0.63	NA	0.35	0.19	0.24	0.027	0.037	0.36
ZC3H13	13	q14.13	0.0000016	0.000026	17	39	39	0		39	0.092		NA	0.000000012	0.026	0.00000016	0.0001	0.81	0.0000016	0.0047	0	0.17	0.0000021	0.0022	0.00023	0.061	0.0058	0.64	0.55	NA	0.0049	0.27	0.0013	0.00000072	0.35	0.85	0.88	0.045	0.0041	0.63	0.93	0.68	NA	0.1	0.54	0.83	0.023	0.81	0.24
COMMD10	5	q23.1	0.0000016	0.000026	17	81	59	22	2	44.8	0.12		0	0.000000011	0.26	0.000000063	0.29	0.00000004	0.0000047	0.028	0.0000026	0.21	0.00063	0.079	0.022	0.86	0.15	0.72	0.0023	NA	0.004	0.34	0.0017	0.002	0.0036	0.84	1	0.006	0.19	0.92	0.01	0.74	NA	1	0.57	0.18	0.0017	0.12	0.46
SF3B3	16	q22.1	0.0000016	0.000026	17	34	0	34		17.1	0.71		3.2E-12	0.0000066	0.56	0	0.0072	0.68	0.0000012	0.0000049	0.0000098	0.0042	0.00073	0.0088	0.00029	0.53	0.082	0.93	0.033	NA	0.14	0.1	0.00059	0.00025	0.0013	0.75	0.98	0.052	0.032	0.26	0.13	0.66	NA	0.59	0.35	0.39	0.14	0.25	0.0048
ARHGEF10	8	p23.3	0.0000016	0.000026	17	10	0	10		18.2	0.49		5.3E-14	0.0074	0.64	8.9E-09	0.000064	0.0018	0.00014	0.75	0.02	0.073	0.0000053	0.017	0.00011	0.89	0.086	0.94	0.014	NA	0.02	0.65	0.0023	0	0.12	0.76	1	0.36	0.11	0.00081	0.58	0.63	NA	0.99	0.14	NA	0.04	0.00082	0.66
MSH3	5	q14.1	0.0000018	0.000027	17	82	43	39	3	27.9	0.83		0.2	0.028	0.42	0.0000004	0.078	0.000016	0.00062	0.13	0.0000018	0.21	0.00068	0.01	0.0029	0.12	0.12	0.97	0.023	0.66	0.000039	0.54	0	0.000012	0.011	0.56	1	0.03	0.13	0.0068	0.7	0.63	NA	1	0.024	NA	0.0033	0.16	0.31
DIDO1	20	q13.33	0.0000018	0.000027	17	75	74	1		51.3	0.017		0.52	0.00005	0.53	0.0017	0.65	0.043	9.3E-09	0.011	0.021	0.18	0.0027	0.0000068	0.0000058	0.9	0.92	0.35	0.98	0.0022	0.23	0.55	0.0051	0	0.0016	0.89	0.66	0.6	0.0042	0.0019	0.63	NA	0.077	0.98	0.35	0.0049	0.38	0.78	0.033
MPHOSPH6	16	q23.3	0.0000018	0.000027	17	86	24	62		44.3	0.13		0	0.00000009	0.28	0.00000011	0.032	0.000000051	0.000000052	0.091	0.00021	0.0036	0.0061	0.0088	0.15	0.29	0.41	0.79	0.0077	NA	0.00029	0.58	0.0038	0.0077	0.35	0.91	0.47	0.13	0.34	0.022	0.38	0.69	0.044	0.27	0.89	1	0.31	0.21	0.0027
PINX1	8	p23	0.0016	0.005	17	18	0	18	1	42.1	0.047		3.6E-10	0.0000061	0.12	0.0025	0.041	0.0000024	0.000000095	0.022	0.000013	0.034	NA	NA	0.00046	0.5	0.26	0.027	0.00022	NA	NA	0.011	0.0099	0.000018	0.036	0.76	NA	0.066	0.43	0.18	NA	NA	NA	1	0.42	0.4	0.38	0.0066	0.56
ZDHHC7	16	q24.1	0.0017	0.005	17	31	0	31		6.1	0.99		NA	1.5E-09	0.14	1.2E-09	0.0000051	NA	0.000043	0.0023	0.000033	0.0000065	0.00027	0.013	0.0013	0.5	0.061	0.45	0.0015	NA	NA	0.29	0.037	0.0000011	0.032	0.85	0.83	0.075	0.01	0.004	NA	0.81	NA	0.13	0.38	0.78	0.022	0.85	0.18
TRAK1	3	p22.1	0.0017	0.005	17	91	91	0	1	58.3	0.0031	Signaling by BRAF and RAF fusions	0.00000043	0.00043	0.0014	3.6E-10	0.84	0.6	0.0003	0.13	0.0042	0.12	NA	NA	0.000012	0.0073	0.037	0.86	0.53	0.4	NA	0.00095	0.011	0.00008	0.003	NA	1	0.0038	0.011	0.042	NA	NA	0.17	0.86	0.86	NA	0.67	0.54	0.37
TERF2	16	q22.1	0.0018	0.005	17	27	0	27		6.9	0.96		NA	0.00019	0.41	0.00000089	0.0053	NA	0.00000063	0.31	0.0000012	0.0000066	0.0022	0.025	0.00000021	0.042	0.00097	0.6	0.043	NA	NA	0.01	0.049	0.00000059	0.018	0.75	0.92	0.14	0.59	0.05	NA	0.55	NA	0.8	0.74	0.12	0.086	0.22	0.03
XPR1	1	q25.3	0.0018	0.005	17	48	33	15		18.4	0.81		1.1E-09	3.4E-23	0.024	0.003	0.66	0.000085	0.000000023	0.01	0.000013	0.00039	NA	NA	0.000057	0.0012	1	0.46	0.18	0.023	0.31	0.55	0.053	0.019	0.000061	0.86	NA	0.18	0.17	0.046	0.039	0.96	NA	0.95	0.49	0.5	0.068	0.66	0.0083
SLC35F2	11	q22.3	0.0018	0.005	17	19	0	19		28.6	0.22		0.000000038	6.4E-17	0.096	0.00000092	0.54	0.31	0.000027	0.0037	0.032	0.001	0.000013	0.00067	0.000025	0.27	0.031	0.21	0.45	NA	0.59	0.31	0.001	0.00009	0.038	1	1	0.49	0.14	0.0003	0.63	0.9	NA	0.61	0.96	0.55	0.011	0.23	0.37
CSNK2A2	16	q21	0.0018	0.005	17	8	0	8					0.011	0.0000017	0.0008	7.7E-29	0.028	0.00021	0.000013	0.00055	7.4E-09	NA	0.0017	0.00018	0.000000035	0.071	0.053	0.3	0.19	NA	0.41	0.017	0.13	0.0000014	0.0052	0.94	0.87	0.36	0.054	0.045	0.5	0.64	0.84	0.15	0.31	0.1	0.18	0.13	0.045
CYFIP1	15	q11.2	0.0019	0.005	17	22	12	10	1	50	0.012		0.00048	0.00016	0.7	0.00017	0.25	0.0012	0.00023	0.000018	0.000026	NA	0.000023	0.000014	0.000042	0.69	0.02	0.85	0.51	NA	0.018	0.011	0.00022	0.00000059	0.0016	0.81	0.93	0.66	0.093	0.18	0.11	0.94	0.23	0.98	0.55	0.15	0.019	0.97	0.24
KCTD9	8	p21.2	0.0000002	0.0000092	16	17	0	17		10.5	0.78		NA	0.000000089	0.075	0.000001	0.03	NA	0	0.0015	0	0.00031	0.0013	0.000064	0.0039	0.061	0.005	0.76	0.000021	NA	NA	0.69	0.00016	0.00075	0.057	0.97	0.94	0.11	0.28	0.000094	NA	NA	NA	0.29	0.3	0.24	0.027	0.085	0.27
NUP205	7	q33	0.0000002	0.0000092	16	3	3	0					0	0.0000088	0.52	0.000003	0.17	0.00000054	0.065	0.015	0	0.65	0.0000012	0.000074	0.0000068	0.37	0.23	0.45	0.058	NA	0.000092	NA	0.00023	0.000034	0.053	NA	0.29	0.045	0.27	0.23	0.29	NA	NA	0.21	0.3	0.71	0.039	0.03	0.59
VCPIP1	8	q13.1	0.0000002	0.0000092	16	79	30	49		56.1	0.0037	Ovarian tumor domain proteases	NA	2.1E-11	0.12	2.7E-09	0.2	NA	0	0.0015	0.0023	0.000028	NA	NA	0	0.015	0.046	0.74	0.00017	NA	NA	0.025	0.000085	0.000000052	0.00077	0.96	0.75	0.23	0.088	0.008	NA	0.45	NA	0.96	0.95	NA	0.17	0.013	0.27
HMBOX1	8	p21.1-p12	0.0000002	0.0000092	16	29	0	29	1	50	0.011		0	0.000013	0.91	0.00013	0.0015	0.0000018	0.000057	0.44	0	0.0015	NA	NA	0.00000078	0.12	0.012	0.52	0.000059	NA	NA	0.013	0.017	0	0.03	NA	0.98	0.11	0.074	0.016	NA	NA	NA	0.72	0.37	0.49	0.13	0.053	0.79
VPS13B	8	q22.2	0.0000002	0.0000092	16	231	99	132		69.7	0.0015		0	0.0000081	0.64	0.0000015	0.21	0.016	0	0.26	0	0.076	0.000054	0.082	0.00000071	0.16	0.0066	0.58	0.57	0.51	0.68	0.062	0.000097	0.0004	0.019	0.58	1	0.0081	0.0022	0.03	0.3	0.95	0.99	0.42	0.46	0.7	0.0042	0.82	0.55
PARL	3	q27.1	0.0000002	0.0000092	16	55	44	11		36.8	0.19		NA	1.5E-13	0.000000037	0.0000042	0.93	NA	0.21	0.047	0	0.016	0.0012	0.00087	0.000084	0.034	1	0.12	0.066	NA	NA	0.00007	0.015	0	0.073	0.75	1	0.22	0.33	0.00045	NA	0.59	0.027	1	0.58	0.23	0.053	0.043	0.72
CLNS1A	11	q14.1	0.0000002	0.0000092	16	1	1	0					NA	0	0.24	5.6E-21	0.43	0.097	0.0000005	0.022	0.00000013	0.097	0.0083	0.0011	0.0011	0.47	0.17	0.45	0.39	NA	NA	0.36	0.02	0	0.000079	0.85	0.88	0.11	0	0.00092	NA	0.68	0.0006	0.26	0.46	0.44	0.00033	0.031	0.071
SDHC	1	q23.3	0.0000002	0.0000092	16	105	57	48		39.1	0.67		NA	0	0.000053	0.0000087	0.08	0.000000043	0.000013	0.0089	0.033	0	0.0000029	0.00065	0.00055	0.13	0.72	0.17	0.25	NA	NA	0.84	0.09	0.00000074	0.00034	0.93	0.33	0.45	0.056	0.039	NA	NA	0.15	0.63	0.58	0.99	0.49	0.0097	0.22
MAL2	8	q24.12	0.0000002	0.0000092	16	74	62	12		36.4	0.36		0	0.0067	0.34	8.2E-11	0.0045	0.0028	0	0.74	0	0.064	NA	NA	0.00096	0.66	0.25	0.82	0.028	NA	0.027	0.3	0.00095	0.0000049	0.0017	0.67	NA	0.93	0.00052	0.017	0.43	0.63	NA	0.35	0.37	0.84	0.014	0.21	0.47
ERBIN	5	q12.3	0.0000002	0.0000092	16	37	19	18		33.3	0.19		0	0.86	0.15	0	0.33	0.0032	0.035	0.53	0	0.15	0.0017	0.00054	0.0026	0.79	0.016	0.62	0.096	0.83	0.0075	0.036	0.00027	0.0008	0.0013	0.87	0.43	0.055	0.044	0.019	0.17	0.88	NA	0.53	0.62	0.91	0.064	0.47	0.25
TERF2IP	16	q23.1	0.000001	0.000021	16	644	432	212	11	77.9	0.0019	Acetylcholine regulates insulin secretion;Activation of NF-kappaB in B cells;Activation of RAS in B cells;Antigen activates B Cell Receptor (BCR) leading to generation of second messengers;Arachidonate production from DAG;Ca2+ pathway;EGFR Transactivation by Gastrin;Effects of PIP2 hydrolysis;Elevation of cytosolic Ca2+ levels;Fatty Acids bound to GPR40 (FFAR1) regulate insulin secretion;G alpha …	NA	5.8E-19	0.11	1.1E-11	0.000077	NA	0.00000028	0.0023	0.0000012	0.000089	0.002	0.0036	0.049	0.47	0.0038	0.69	0	NA	NA	0.087	0.063	0.000054	0.015	0.99	1	0.41	0.062	0.076	NA	0.79	0.27	0.0051	0.73	0.72	0.36	0.063	0.0073
COG4	16	q22.1	0.000001	0.000021	16	13	0	13		13.3	0.66		NA	3.4E-10	0.78	0	0.00032	NA	0.000000061	0.42	0.0022	0.00004	0.00078	0.00025	0.00014	0.18	0.089	0.5	0.0012	NA	NA	0.54	0.0076	0.000057	0.0013	0.76	0.94	0.028	0.014	0.084	NA	0.93	NA	0.14	0.58	0.48	0.65	0.037	0.078
FDFT1	8	p23.1	0.000001	0.000021	16	38	0	38		17.5	0.74		NA	1.7E-12	0.68	5.7E-09	0.000016	NA	0	0.088	0.00000023	0.0035	0.0014	0.001	0.019	0.17	0.011	0.31	0.0000022	NA	NA	0.022	0.0019	0.000018	0.16	0.27	0.99	0.65	0.51	0.0031	NA	0.83	0.46	0.21	0.092	0.28	0.067	0.19	0.77
CSNK1A1	5	q32	0.000001	0.000021	16	39	28	11		27.5	0.38		NA	9.9E-12	0.047	0.000000052	0.17	0	0.0029	0.019	0.0071	0.33	0.00037	0.00002	0.00039	0.58	0.58	0.062	0.062	NA	NA	0.42	0.018	0.0024	0.42	0.9	0.56	0.0026	0.15	0.022	NA	0.93	NA	0.98	0.41	0.0064	0.026	0.056	0.77
PRCC	1	q23.1	0.000001	0.000021	16	37	0	37		26.3	0.39		NA	0	0.011	0.00000001	0.2	NA	0.0000003	0.01	0.00000015	NA	0.0011	0.00055	0.0014	0.26	0.24	0.1	0.76	NA	NA	0.0042	0.019	0.000003	0.024	0.95	0.7	0.065	0.33	0.0083	NA	0.54	0.09	0.24	0.29	NA	0.023	0.011	0.16
CLK2	1	q22	0.000001	0.000021	16	128	57	71	1	41	0.77		NA	2.5E-21	0.2	0.000000018	0.84	NA	0.000054	0.0016	0.00000013	NA	0.0036	0.0024	0	0.31	0.02	0.055	0.68	NA	NA	0.72	0.02	0.0013	0.092	0.5	1	0.82	0.04	0.0024	NA	0.85	NA	0.13	0.86	0.48	0.0065	0.004	0.65
PNPLA4	X	p22.31	0.000001	0.000021	16	9	0	9		30	0.15		NA	0.015	0.00004	0.00014	0.073	0.017	0.00032	0.053	0.00091	NA	0.000031	0.0066	0.025	0.0022	0.76	0.037	0.82	NA	NA	0.00029	0.066	0	0.035	0.91	0.88	0.11	0.64	NA	NA	0.97	NA	1	0.31	0.22	0.54	0.03	0.47
SIL1	5	q31.2	0.0000014	0.000026	16	12	8	4					0	0.00000019	0.085	0.00000058	0.03	0.00024	0.000039	0.76	0.0000061	0.69	0.0000022	0.0000094	0.0014	0.46	0.21	0.78	0.22	NA	NA	0.79	0.017	0.00003	0.0047	0.46	0.22	0.04	0.027	0.13	0.15	0.89	NA	0.54	0.36	0.075	0.042	0.26	0.13
ADAR	1	q21.3	0.0000014	0.000026	16	13	13	0					0.00000096	1.6E-14	0.62	0.019	0.074	0.000019	0.0029	0.00043	0	NA	0.0000015	0.00004	0.000037	0.37	0.27	0.096	0.61	NA	0.00055	0.049	0.0098	0.00014	0.089	0.66	1	0.33	0.063	0.079	0.1	0.67	NA	0.31	0.47	0.14	0.0027	0.031	0.12
FAM49B	8	q24.21	0.0000014	0.000026	16	176	125	51	2	52.7	0.41		NA	0.0011	0.084	0.000041	0.0038	0.000071	0.0047	0.71	0	0.0066	0.001	0.016	0.036	0.022	0.14	0.75	0.62	NA	0.00011	0.016	0.000064	0.0000087	0.099	0.9	1	0.59	0.063	0.074	NA	0.37	NA	0.37	0.62	0.1	0.063	0.36	0.97
YEATS2	3	q27.1	0.0000016	0.000026	16	19	19	0	1	15	0.54		0.0044	0.000000022	0.029	0.012	0.45	0.16	0.016	0.012	0	0.00002	0.0023	0.01	0.0002	0.16	0.013	0.53	0.76	NA	0.32	0.00029	0.051	0.0000008	0.099	0.77	0.73	0.11	0.51	0.00076	0.14	0.56	NA	0.42	0.23	0.091	0.18	0.48	0.15
CHD1L	1	q21.1	0.0000016	0.000026	16	12	0	12					0	1.8E-21	0.15	0.0000038	0.4	0.00000035	0.000013	0.022	0.0000084	0.17	0.00023	0.0000035	0.0013	0.36	NA	0.057	0.42	NA	0.013	0.33	0.000036	0.0045	0.15	0.66	0.96	0.36	0.0032	0.32	0.16	0.93	0.34	NA	0.034	0.14	0.013	0.1	0.37
ATP6V0D1	16	q22.1	0.0000016	0.000026	16	48	0	48	1	30	0.38		0	4E-13	0.13	0.000000008	0.012	0.0082	0.0000022	0.0003	0.001	0.00017	0.075	0.22	0.0051	0.28	1	0.42	0.093	NA	0.0019	0.17	0.0013	0.0021	0.18	0.71	1	0.18	0.16	0.013	0.0071	0.73	NA	0.89	0.6	0.44	0.017	0.22	0.19
TNKS	8	p23.1	0.0000018	0.000027	16	21	0	21		50	0.013		0.0000035	0.00000059	0.35	0.019	0.0047	0.011	0	0.58	6.7E-09	0.039	0.26	0.86	0.5	0.029	0.00051	0.84	0.021	0.16	0.12	0.047	3.8E-11	0.0000003	0.86	0.51	0.64	0.008	0.11	0.059	0.79	0.75	NA	0.47	0.33	0.49	0.0032	0.059	0.66
KMT5B	11	q13.2	0.0000018	0.000027	16	25	21	4		7.1	0.95		1.6E-09	0.0000018	0.25	0	0.18	0.058	0.000000017	0.013	0.000032	0.028	0.027	0.23	0.41	0.064	0.92	0.62	0.46	NA	0.0052	0.04	0.012	0.00039	0.015	0.67	1	0.26	0.02	0.35	0.5	0.65	NA	0.18	0.9	0.039	0.029	0.37	0.24
BIRC2	11	q22.2	0.000002	0.00003	16	19	19	0		35	0.11		0	2.4E-15	0.36	7.5E-09	0.98	0.0097	0.00000016	0.0031	0.0000032	0.00015	0.022	0.042	0.00022	0.3	1	0.42	0.23	0.93	0.00014	0.15	0.42	0.00017	0.014	0.86	0.98	0.32	0.11	0.18	0.89	0.85	0.00012	0.36	0.76	0.42	0.0024	0.43	0.4
SRPRA	11	q24.2	0.0017	0.005	16	56	0	56		38.3	0.17		NA	0.0015	0.71	2.8E-10	0.21	NA	0.000000001	0.0014	0.000058	0.0033	0.0035	0.0068	0.00046	0.6	0.01	0.24	0.25	NA	NA	0.021	0.000087	0.00033	0.16	0.84	0.69	0.16	0.057	0.042	NA	NA	0.73	0.41	0.84	NA	0.0021	0.23	0.79
SCAMP3	1	q22	0.0017	0.005	16	74	53	21		42.9	0.13		NA	4.8E-18	0.014	1.9E-11	0.021	NA	0.00000084	0.004	0.00081	NA	0.00077	0.0019	0.032	0.33	0.015	0.1	0.52	NA	NA	0.1	0.024	0.000052	0.11	0.95	0.3	0.48	0.044	0.053	NA	0.63	NA	0.54	0.62	0.36	0.26	0.031	0.37
GABARAPL2	16	q23.1	0.0017	0.005	16	90	51	39	3	32.6	0.71		NA	4.2E-12	0.43	0.00085	0.0000051	NA	0.000025	0.018	0.0017	0.0000067	0.000011	0.00038	0.0022	0.018	0.011	0.79	0.0014	NA	NA	0.35	0.09	0.00072	0.28	0.91	0.94	0.57	0.54	0.002	NA	0.68	NA	0.072	0.66	NA	0.065	0.018	0.32
SMYD3	1	q44	0.0018	0.005	16	1	0	1					1.9E-10	0.00000019	0.012	0.0000038	0.17	0.0063	0.000084	0.0058	0.000002	0.0025	0.000063	0.12	0.0021	0.022	0.85	0.41	0.62	NA	NA	NA	0.032	0.000083	0.05	0.6	0.59	0.46	0.2	0.0012	0.45	0.91	NA	0.65	0.22	0.78	0.15	0.13	0.015
ARPC1A	7	q22.1	0.0018	0.005	16	1	1	0					NA	0.000000056	0.0011	0.000013	0.28	0.1	0.00011	0.018	0.000038	0.42	0.000000041	0.00052	0.000012	0.077	0.0061	0.12	0.084	0.041	NA	0.52	0.0057	0.000012	0.13	0.76	0.2	0.49	0.024	0.026	NA	NA	NA	0.92	0.21	0.56	0.23	0.15	0.28
UBAP2L	1	q21.3	0.0018	0.005	16	41	18	23	1	39.5	0.089		7.8E-09	1.9E-23	0.012	0.000000001	0.0047	0.8	0.045	0.00012	0.0000012	NA	0.0018	0.042	0.00093	0.72	0.3	0.22	0.0057	NA	NA	0.14	0.45	0.000011	0.013	0.81	0.2	0.13	0.0051	0.016	NA	0.72	NA	1	0.14	0.47	0.15	0.22	0.12
CCNE2	8	q22.1	0.0018	0.005	16	24	7	17		20	0.45		NA	0.0074	0.31	0.0000017	0.0072	NA	0.00000012	0.69	0.1	0.028	0.0000012	0.0002	0.00077	0.76	0.53	0.022	0.49	0.0014	NA	0.089	0.77	0.0015	0.029	0.81	0.63	0.045	0.011	0.021	NA	0.91	0.48	1	0.85	0.46	0.047	0.39	0.5
SLC30A5	5	q13.1-q13.2	0.0018	0.005	16	70	32	38		45.8	0.062	NEP/NS2 Interacts with the Cellular Export Machinery;NS1 Mediated Effects on Host Pathways;Nuclear Pore Complex (NPC) Disassembly;Nuclear import of Rev protein;Regulation of Glucokinase by Glucokinase Regulatory Protein;Regulation of HSF1-mediated heat shock response;Rev-mediated nuclear export of HIV RNA;SUMOylation of DNA damage response and repair proteins;SUMOylation of DNA replication protei…	0.00000028	0.011	0.21	0.000029	0.019	0.000018	0.0026	0.54	0.00044	0.34	0.01	0.0036	0.00018	0.61	0.14	0.47	0.0029	NA	0.28	0.75	0.00074	0.0082	0.13	0.77	0.62	0.033	0.61	0.01	0.48	0.88	0.055	0.69	0.73	NA	0.012	0.33	0.92
RBBP5	1	q32.1	0.0018	0.005	16	165	90	75	6	62.7	0.011	Activation of anterior HOX genes in hindbrain development during early embryogenesis;RUNX1 regulates genes involved in megakaryocyte differentiation and platelet function	NA	2.8E-11	0.46	0.000013	0.23	NA	0.000078	0.017	0.00000051	0.0000015	0.021	0.000022	0.00000033	0.063	0.00048	0.82	0.35	0.17	NA	0.015	0.94	0.0023	0.004	0.75	0.69	0.11	0.004	0.085	NA	0.96	0.049	0.94	0.39	0.3	0.08	0.093	0.46
YTHDC2	5	q22.2	0.0018	0.005	16	45	28	17		25.5	0.53		1.3E-09	0.000014	0.1	3E-14	0.75	0.00012	0.023	0.27	0.00000015	0.45	0.76	0.00028	0.0095	0.69	0.066	0.73	0.0093	NA	0.0045	0.29	0.0017	0.037	0.042	0.99	1	0.0038	0.03	0.08	0.02	0.86	NA	1	0.85	NA	0.15	0.25	0.58
ASXL1	20	q11.21	0.0018	0.005	16	66	22	44		53.7	0.0063		0.000014	0.00061	0.52	1.6E-09	0.48	0.00052	0.017	0.00032	0.00000016	NA	0.00023	0.049	0.029	0.062	0.0058	0.32	0.81	NA	0.015	0.13	0.0026	0.0000036	0.011	0.93	1	0.038	0.065	0.17	0.21	0.77	NA	0.89	0.72	NA	0.099	0.61	0.16
ATG7	3	p25.3	0.0018	0.005	16	67	0	67	3	51.4	0.014	Antigen processing: Ubiquitination & Proteasome degradation;Interconversion of nucleotide di- and triphosphates	NA	0.000038	0.38	0.00027	0.54	0.0000025	0.000092	0.82	0.00017	0.54	0.0019	0.18	0.055	0.21	0.0006	0.5	0.24	NA	0.046	0.037	0.00079	0.000016	0.039	0.96	0.77	0.0093	0.0046	0.00048	NA	0.95	0.0004	0.86	0.77	NA	0.15	0.061	0.65
TFDP2	3	q23	0.0018	0.005	16	5	5	0		33.3	0.24		NA	1.1E-09	0.00013	0.00026	0.57	0.023	0.0029	0.78	0.000000094	0.1	0.00001	0.00024	0.00053	0.017	0.95	0.38	0.059	NA	0.00025	0.0019	0.99	0.00031	0.053	0.85	1	0.36	0.09	0.0095	NA	0.93	0.63	1	0.59	NA	0.042	0.14	0.14
TTC1	5	q33.3	0.0019	0.005	16	16	10	6		11.8	0.73		0.000000019	0.000000001	0.081	0.00091	1	0.0000093	0.000075	0.087	0.02	0.48	0.00000022	0.00056	0.000011	0.049	0.017	0.73	0.25	NA	0.024	0.11	0.000013	0.029	0.062	0.45	0.61	0.01	0.087	0.098	0.37	0.97	NA	0.6	0.3	0.023	0.13	0.4	0.52
PHF20	20	q11.22-q11.23	0.0019	0.005	16	54	54	0	2	30.9	0.39		0.00015	0.0022	0.019	0.011	0.72	0.31	0.000058	1	0.0073	0.59	0.11	0.0002	0.000003	0.013	0.81	0.61	0.86	NA	0.34	0.2	0.0055	0.00000051	0.024	0.99	0.13	0.82	0.023	0.044	0.88	0.77	NA	0.35	0.59	0.02	0.015	0.16	0.65
ETF1	5	q31.2	0.0019	0.005	16	22	6	16		26.1	0.29		0.57	3.7E-17	0.13	0.00000029	1	0.00000096	0.0071	0.033	0.0034	0.14	0.0099	0.0053	0.0052	0.18	0.061	0.93	0.59	NA	0.32	0.014	0.032	0.0016	0.046	0.61	0.51	0.7	0.21	0.0086	0.54	0.69	NA	0.64	0.42	0.78	0.0067	0.12	0.59
CETN3	5	q14.3	0.0019	0.005	16	55	31	24		32.8	0.35		1.5E-12	0.00051	0.51	0.0000002	0.81	0.000005	0.005	0.0031	0.075	0.024	0.02	0.021	0.045	0.96	0.46	0.47	0.039	0.0067	0.055	0.89	0.029	0.00075	0.45	0.88	0.79	0.084	0.014	0.32	0.063	0.93	0.12	0.8	0.73	NA	0.012	0.12	0.7
NCOA6	20	q11.22	0.0019	0.005	16	26	26	0	1	22.2	0.44	Activation of anterior HOX genes in hindbrain development during early embryogenesis	0.000000012	0.000000008	0.76	0.000000074	0.55	0.0000072	0.0022	0.093	0.00000021	0.025	0.000013	0.0015	0.018	0.75	0.33	0.54	0.9	NA	0.0062	0.23	0.2	0.000000032	0.0015	1	1	0.59	0.00087	0.00065	0.65	0.44	NA	0.52	0.065	0.008	0.35	0.18	0.25
CBFB	16	q22.1	0.0019	0.005	16	67	0	67	1	27.1	0.71		4.9E-09	1.1E-09	0.057	2.6E-09	0.11	0.0072	0.0000019	0.000064	0.0000079	0.0055	0.00061	0.012	0.0033	0.15	0.48	0.63	0.0099	NA	0.23	0.42	0.63	0.000043	0.0022	0.81	1	0.24	0.16	0.0066	0.38	0.86	0.23	0.7	0.24	0.25	0.25	0.19	0.0057
WWOX	16	q23.1-q23.2	0.002	0.005	16	141	56	85	7	65.5	0.00069	Formation of the beta-catenin:TCF transactivating complex	0.00000027	1.3E-10	0.073	0.75	0.0091	0.03	0.0000095	0.39	0.0000014	0.046	0.0088	0.019	0.043	0.84	0.043	0.88	0.84	0.5	0.01	0.1	0.073	0.00000022	0.016	0.9	0.73	0.047	0.58	0.034	0.23	0.89	NA	0.94	0.59	0.25	0.068	0.12	0.26
GON4L	1	q22	0.0000002	0.0000092	15	117	39	78		53.8	0.068		0	4.3E-23	0.31	0.000000016	0.87	0.002	0.0000042	0.0075	0	NA	NA	NA	0.000000011	0.22	0.37	0.83	0.25	0.29	NA	0.45	0	0.0019	0.0034	0.89	0.82	0.28	0.0001	0.0031	0.66	0.91	NA	0.2	0.7	0.19	0.0011	0.067	0.043
CPNE1	20	q11.22	0.0000002	0.0000092	15	30	30	0		28.1	0.29		0.000000004	0.0031	0.3	0.000011	0.25	0.024	0.00027	0.84	0	0.19	0.00036	0.00048	0.0005	0.79	0.7	0.47	0.35	NA	0.051	NA	0.0061	0	0.0029	0.89	0.54	0.36	0.014	0.00064	0.24	NA	0.6	0.55	0.34	0.011	0.31	0.36	0.05
IARS2	1	q41	0.0000002	0.0000092	15	1	0	1					NA	0	0.061	0.000000059	0.1	NA	0	0.000097	0	0.00085	NA	NA	0.011	0.15	0.51	0.25	0.025	NA	NA	0.26	0.00008	0.0000092	0.032	0.92	0.88	0.11	0.31	0.0099	NA	0.88	0.00011	0.92	0.33	0.057	0.017	0.0011	0.057
RAB4A	1	q42.13	0.0000002	0.0000092	15	1	1	0				PDGFR-beta signaling pathway	NA	0	0.028	5.4E-10	0.59	0.0017	0	0.091	0.021	0.013	0.00038	0.0051	0.011	0.16	0.16	0.67	0.042	0.072	NA	0.097	0.023	0.0001	0.003	0.67	1	0.11	0.37	0.0047	NA	0.91	0.65	0.93	0.8	0.17	0.27	0.086	0.41
NUDCD1	8	q23.1	0.0000002	0.0000092	15	45	22	23		21.7	0.67		4.3E-10	0.0025	0.41	0.00000016	0.14	0.00043	0	0.034	0	0.7	NA	NA	0.000094	0.39	0.77	0.55	0.19	NA	NA	0.0079	0.2	0.000018	0.000048	0.64	NA	0.082	0.014	0.03	0.24	0.52	0.36	0.96	0.54	0.47	0.00033	0.12	0.1
ZNF706	8	q22.3	0.0000002	0.0000092	15	4	4	0					NA	0.029	0.88	0	0.06	0.000013	0	0.27	0.000003	0.038	NA	NA	0.0024	0.19	0.3	0.5	0.2	NA	NA	0.19	0.006	0.000000056	0.0015	NA	1	0.0039	0.0011	0.00073	NA	0.83	NA	0.94	0.74	NA	0.00088	0.063	0.044
EMC8	16	q24.1	0.0000002	0.0000092	15	111	29	82	1	26.5	1		NA	2.3E-14	NA	0	0.13	NA	0	0.00063	0.0012	0.000064	NA	NA	0.023	0.43	0.0012	0.53	0.0000001	0.45	NA	0.11	0.012	0.0000015	0.0042	0.81	0.79	0.067	0.01	0.0067	NA	0.74	NA	0.89	0.84	0.33	0.0091	0.29	0.14
VPS72	1	q21.3	0.0000002	0.0000092	15	137	64	73	5	51.1	0.24		NA	1E-30	0.2	0.0000056	0.87	NA	0	0.000011	0.000005	NA	0	0.035	0.0041	0.036	0.0017	0.14	0.65	NA	NA	0.77	0.0000021	0.000000066	0.083	0.93	0.8	0.61	0.004	0.00029	NA	0.58	0.74	0.21	0.74	0.16	0.067	0.014	0.062
TMEM123	11	q22.2	0.0000002	0.0000092	15	14	14	0					2.4E-12	0	0.054	0.000000011	0.037	0.13	0	0.000035	0.00032	0.00015	NA	NA	0.00088	0.28	0.57	0.082	0.36	NA	NA	0.17	0.00034	0.000076	0.00084	NA	0.75	0.26	0.047	0.42	0.47	NA	NA	0.73	0.71	0.63	0.028	0.041	0.26
EBAG9	8	q23.2	0.0000002	0.0000092	15	33	33	0		47.2	0.018		NA	0.034	0.12	0	0.26	NA	0	0.0088	0	0.096	9.8E-09	0.000079	0.000000069	0.5	0.19	0.26	0.46	0.22	NA	0.22	0.01	0.00000011	0.00028	0.92	1	0.21	0.00049	0.03	NA	0.66	0.11	0.8	0.72	0.51	0.00033	0.55	0.28
ERICH1	8	p23.3	0.0000002	0.0000092	15	16	0	16		38.9	0.065		NA	0.0002	0.017	0.056	0.027	0.00000017	0.0025	0.01	0.0016	0.013	NA	NA	0.46	0.28	0.016	0.46	0.00014	NA	NA	0.14	0	0	0.95	0.35	0.2	0.19	0.34	0.011	NA	0.58	NA	0.63	0.49	NA	0.0052	0.072	0.75
UVRAG	11	q13.5	0.0000002	0.0000092	15	40	0	40	2	33.3	0.21		0	9.4E-15	0.21	8.6E-18	1	0.000035	5.8E-09	0.017	0	NA	0.092	0.36	0.00024	0.82	1	0.16	0.72	NA	0.00055	0.16	0.00013	0.0000003	0.019	0.83	1	0.11	0.039	0.12	0.021	0.83	0.12	0.39	0.95	0.44	0.33	0.022	0.42
CPNE3	8	q21.3	0.0000002	0.0000092	15	6	6	0					NA	0.000012	0.034	0	0.071	NA	0	0.4	0	0.051	0.00019	0.000015	0.000000056	0.42	0.32	0.79	0.35	0.31	NA	0.35	0.0013	0.0000021	0.0081	0.41	0.81	0.099	0.000087	0.0038	NA	0.96	NA	0.92	0.45	0.55	0.00073	0.2	0.41
FAM91A1	8	q24.13	0.0000002	0.0000092	15	45	45	0		21.3	0.69		NA	0.0000049	0.036	0	0.27	0.0014	0	0.47	0.000002	0.2	NA	NA	0	0.36	0.25	0.54	0.53	NA	NA	0.00047	0.000011	0.0001	0.00002	0.74	NA	0.1	0.0029	0.00068	NA	NA	NA	0.57	0.52	0.11	0.017	0.097	0.43
RAB22A	20	q13.32	0.0000002	0.0000092	15	20	20	0		19	0.49		NA	0.0056	0.47	5E-12	0.79	NA	0	0.0055	0.000013	NA	0.000068	0.0000047	0.0000029	0.22	0.36	0.34	0.97	NA	NA	0.033	0.000027	0	0.000043	0.55	1	0.32	0.042	0.004	NA	0.84	NA	0.84	0.29	0.38	0.0072	0.27	0.1
CEP57	11	q21	0.0000002	0.0000092	15	98	61	37		34	0.69		NA	0	0.012	4.8E-11	0.82	NA	0.0000018	0.22	0	0.043	NA	NA	0.0000012	0.91	0.011	0.16	0.88	NA	NA	0.25	0.000052	0.00044	0.014	0.93	0.97	0.023	0.056	0.00064	NA	0.92	0.012	0.45	0.72	0.82	0.0045	0.18	0.66
MTDH	8	q22.1	0.0000002	0.0000092	15	56	9	47	1	60.3	0.00069		0	0.19	0.11	0	0.00035	0.00029	0.00000029	0.89	0.00000059	0.19	NA	NA	0.074	0.12	0.37	0.24	0.023	NA	NA	0.028	0.27	0	0.0000034	0.47	0.08	0.38	0.00011	0.048	NA	0.93	NA	1	0.42	0.22	0.00037	0.093	0.0073
CYC1	8	q24.3	0.0000002	0.0000092	15	37	37	0		48.7	0.015		NA	0.00018	NA	0	0.27	NA	1.2E-09	0.28	0	0.013	0	0	0.00027	0.071	0.2	0.78	0.045	NA	NA	0.078	0.007	0.0081	0.13	0.81	0.93	0.5	0.019	0.0033	NA	0.52	0.13	0.61	0.63	0.022	0.083	0.64	0.37
NDUFB9	8	q24.13	0.0000002	0.0000092	15	54	40	14		17.2	0.92		NA	0.0013	0.096	2.4E-15	0.095	NA	0	0.38	0	NA	NA	NA	0.00000032	0.29	0.71	0.24	0.38	NA	NA	0.000026	0	0	0.0071	0.81	NA	0.14	0.00086	0.00014	NA	0.38	0.04	0.14	0.33	NA	0.00033	0.046	0.089
IST1	16	q22.2	0.0000008	0.000021	15	1	0	1					NA	0.000000013	NA	3.5E-10	0.00001	NA	NA	0.0014	0	0.000023	0.000003	0.00013	0.0023	0.41	NA	0.16	0.000037	NA	NA	0.51	0.18	0.0000012	0.056	0.96	1	NA	NA	0.0032	NA	NA	NA	NA	0.92	0.13	0.29	0.0058	0.029
STAU1	20	q13.13	0.000001	0.000021	15	4	4	0					NA	0.021	0.51	3.2E-12	0.85	0.0079	0.0000016	0.51	0.00000011	0.16	0.0015	0.0003	0.00000072	0.034	0.19	0.22	0.18	NA	0.00018	0.078	0.008	0	0.013	0.45	0.83	0.14	0.098	0.012	NA	0.86	NA	0.83	0.64	NA	0.014	0.088	0.18
GAPVD1	9	q33.3	0.000001	0.000021	15	1	0	1					0.000017	0.0000047	0.3	0.000028	0.66	5.5E-10	0.019	0.00000099	0	0.38	NA	NA	0.000062	0.03	0.041	0.45	0.25	NA	NA	0.29	0.0000081	0.000066	0.26	0.79	0.56	0.082	0.25	0.057	NA	0.89	NA	0.9	0.098	0.71	0.29	0.0092	0.035
CLN8	8	p23.3	0.000001	0.000021	15	1	0	1					NA	0.0011	0.66	0.0000012	0.19	NA	0.0058	0.086	0.00002	0.01	0.026	0.019	0.031	0.16	0.18	0.19	0.028	0.19	NA	0.072	0.018	0	0.017	0.88	0.58	0.94	0.017	0.007	NA	0.84	0.37	0.61	0.24	NA	0.72	0.012	0.51
PSMD4	1	q21.3	0.000001	0.000021	15	38	17	21	4	30	0.29		NA	5E-31	0.38	0.0000011	0.42	NA	0	0.00015	0.0048	0.0021	0.0013	0.000079	0.000014	0.013	0.26	0.25	0.54	NA	NA	0.71	0.00094	0.041	0.033	0.88	1	0.37	0.07	0.0035	NA	NA	NA	0.89	0.36	NA	0.0076	0.15	0.22
PTS	11	q22.3	0.000001	0.000021	15	331	169	162		64.7	0.23		NA	0.0000059	0.62	4.2E-13	0.52	NA	0.0000025	1	0.000005	0.0072	0.019	0.0067	0.0058	0.22	0.000058	0.7	0.43	NA	NA	0.51	0	0.0000092	0.15	0.93	0.51	0.36	0.026	0.27	NA	0.47	0.0012	0.092	0.62	0.77	0.018	0.7	0.53
RAPGEF6	5	q31.1	0.000001	0.000021	15	61	37	24		33.3	0.37		0.00000033	0.0000016	0.55	0	0.5	0.0000028	0.046	0.018	0.0005	0.93	0.00016	0.0057	0.037	0.19	0.2	0.56	0.49	NA	0.011	NA	0.000014	0.0013	0.077	0.83	NA	0.014	0.098	0.062	0.32	0.5	0.15	1	0.46	NA	0.22	0.19	0.54
DHX38	16	q22.2	0.000001	0.000021	15	28	0	28					NA	0.000000002	0.71	0	0.018	NA	0.00041	0.0012	0.2	0.0017	0.023	0.2	0.000061	0.63	0.0048	0.5	0.24	0.22	NA	0.00081	0.9	0.00000075	0.0071	0.67	0.48	0.47	0.0064	0.00032	NA	0.73	NA	0.32	0.67	NA	0.83	0.044	0.17
UBR1	15	q15.2	0.000001	0.000021	15	15	14	1					0.0013	0.00000095	0.001	0.000000018	0.048	0.33	0.00042	0.025	0	0.45	NA	NA	0.00000043	0.028	0.23	0.066	0.68	NA	0.25	0.24	0.00021	0.00000038	0.031	0.8	NA	0.2	0.18	0.0048	0.27	0.94	NA	0.28	0.42	0.72	0.67	0.044	0.21
COX10	17	p12	0.0000016	0.000026	15	10	0	10					0.000033	0.000097	0.34	0.0000015	0.35	0	0.032	0.94	0.016	0.000072	0.00017	0.0097	0.00055	0.25	0.19	0.12	0.38	NA	0.069	0.017	0.38	0.000036	0.6	0.83	0.91	0.47	0.037	0.079	0.091	0.62	0.012	0.68	0.061	NA	0.21	0.034	0.37
HSD17B4	5	q23.1	0.0000016	0.000026	15	57	39	18	2	39	0.15		1.3E-12	0.06	0.73	1.3E-11	0.55	0	0.0057	0.11	0.000027	0.18	0.083	0.0029	0.00057	0.079	0.77	0.56	0.17	NA	0.012	0.048	0.039	0.002	0.00044	0.95	0.46	0.065	0.037	0.029	0.11	0.69	NA	0.9	0.9	NA	0.51	0.052	0.084
OXR1	8	q23.1	0.0000016	0.000026	15	108	60	48		44.6	0.24		NA	0.019	0.53	0.000000085	0.43	0.27	0.0000049	0.0064	0.0000013	0.29	0.000041	0.000038	0	0.11	0.23	0.5	0.19	NA	0.57	0.64	0.00086	0.000018	0.027	0.71	1	0.013	0.12	0.039	0.18	0.97	NA	0.99	0.26	0.46	0.0009	0.05	0.43
CDH1	16	q22.1	0.0000016	0.000026	15	52	0	52	2	22.2	0.74		6.7E-09	0.82	0.35	0.0049	0.00024	0.39	0	0.98	0.00075	0.00055	0.022	0.024	0.0066	0.66	0.026	0.37	0.0047	0.29	0.33	0.045	0.44	0.000076	0.04	0.49	0.82	0.58	0.29	0.2	0.056	0.77	1	1	0.33	NA	0.0013	0.88	0.063
SMAD5	5	q31.1	0.0000018	0.000027	15	93	61	32	1	49	0.061		0	0.011	0.41	8.8E-10	0.81	0.00085	0.012	0.11	0.000026	0.22	0.009	0.0018	0.00057	0.96	0.071	0.28	0.95	NA	0.000032	0.3	0.013	0.0031	0.00082	0.88	1	0.043	0.12	0.31	0.02	0.95	0.082	1	0.5	NA	0.17	0.095	0.41
EP300	22	q13.2	0.0000018	0.000027	15	2	2	0					4.3E-10	0.084	0.56	0.00082	0.69	0.031	0.0000079	0.045	0	0.031	0.8	0.0000054	0.0021	0.67	0.3	0.94	0.061	0.11	0.064	0.28	0.023	0.0000016	0.0082	0.85	0.072	0.9	0.11	0.016	0.29	0.97	NA	1	0.5	0.008	0.44	0.84	0.094
CLTC	17	q23.1	0.0000018	0.000027	15	1	1	0					0	0.18	0.23	0.000068	0.16	0.0028	8.4E-09	0.45	0.000066	0.00027	0.0000058	0.0015	0.47	0.79	1	0.42	0.95	0.54	0.0003	0.79	0.0011	0.00055	0.28	0.85	1	0.35	0.00099	0.017	0.072	0.84	0.0081	1	0.74	0.59	0.00033	0.89	0.82
PAK1	11	q13.5-q14.1	0.0000018	0.000027	15	5	0	5	1	28.6	0.29		0.0000026	7.7E-15	0.74	1.7E-12	1	0.051	0.00091	0.011	0.0000075	0.37	0.00091	0.0047	0.00012	0.32	0.29	0.87	0.59	0.96	0.083	0.19	0.56	0	0.0008	0.98	1	0.27	0.072	0.025	0.37	0.73	0.028	1	0.57	NA	0.009	0.21	0.33
KHDC4	1	q22	0.0016	0.005	15	195	94	101		54.2	0.4		NA	0.000000021	0.018	0.00000032	0.45	NA	0.0000014	0.0013	0.00031	NA	0.000062	0.026	0.000027	0.063	0.00000058	0.37	0.75	NA	NA	NA	0.11	0.0017	0.22	0.85	0.51	0.14	0.0048	0.13	NA	0.83	NA	0.35	0.8	1	0.00033	0.017	0.25
ALKBH1	14	q24.3	0.0016	0.005	15	1	0	1					NA	0.0000044	0.43	8.5E-15	0.96	NA	0.00052	0.0085	0.00000012	0.0036	0.091	0.0000058	0.000015	0.48	1	0.67	0.47	NA	NA	0.12	0.00000089	0.00038	0.0029	0.73	0.99	0.27	0.0083	0.018	NA	0.92	NA	0.96	0.6	NA	0.073	0.017	0.0027
PRPF3	1	q21.2	0.0017	0.005	15	17	0	17		11.1	0.76		NA	2.4E-09	0.31	0.0000017	0.82	0.00012	0.00019	0.02	9.7E-09	NA	0.022	0.015	0.058	0.079	0.96	0.03	0.066	NA	NA	0.51	0.00083	0.02	0.18	0.64	1	0.13	0.046	0.00041	NA	0.75	NA	0.99	0.49	NA	0.1	0.0068	0.36
TBCA	5	q14.1	0.0017	0.005	15	22	5	17		37.5	0.081		NA	2.5E-13	0.34	0.00013	0.0053	0.000035	0.0042	0.0062	5.9E-09	0.17	0.00046	0.01	0.011	0.4	0.24	0.083	0.0045	NA	NA	0.68	0.0062	0.000011	0.0032	NA	0.67	0.056	0.27	0.24	NA	NA	NA	0.69	0.35	0.93	0.089	0.031	0.66
ABCF2	7	q36.1	0.0018	0.005	15	1	1	0					NA	0.000000054	0.019	2.3E-11	0.5	NA	0.13	0.29	0.00024	0.14	0.0017	0.0026	0.0016	0.36	0.13	0.022	0.56	0.021	NA	0.064	0.0051	0.0000049	0.011	0.51	0.93	0.79	0.18	0.12	NA	0.6	0.37	0.47	0.0094	NA	0.59	0.016	0.41
UBE2H	7	q32.2	0.0018	0.005	15	62	62	0		53.1	0.0061		NA	0.00013	0.032	0.0018	0.42	0.028	0.00017	0.23	0.000000032	0.04	0.00046	0.024	0.033	0.28	0.00051	0.43	0.25	0.021	NA	0.22	0.047	0.014	0.066	0.93	0.45	0.44	0.94	0.37	NA	0.46	NA	0.063	0.56	NA	0.18	0.31	0.54
PAK2	3	q29	0.0018	0.005	15	10	10	0					NA	0.00032	0.0072	0.000000095	0.61	0.88	0.1	0.014	0.000031	NA	0.000039	0.0000035	0.00064	0.014	0.27	0.11	0.35	0.023	NA	0.017	0.044	0.000085	0.28	0.56	0.53	0.12	0.043	0.0048	NA	0.83	NA	0.96	0.092	NA	0.06	0.14	0.44
KIF3B	20	q11.21	0.0018	0.005	15	62	30	32	1	39.7	0.15		0.0000033	0.0019	0.49	0.0000059	0.34	0.0000024	0.00005	0.96	0.000023	NA	0.000068	0.037	0.43	0.54	0.016	0.75	0.9	NA	0.00055	0.056	0.31	0.00007	0.046	0.91	0.98	0.82	0.0021	0.042	0.28	0.86	NA	0.76	0.7	0.015	0.12	0.95	0.52
FZD3	8	p21.1	0.0018	0.005	15	31	0	31	1	12.5	0.83		NA	0.000055	0.21	0.0000014	0.26	0.000058	0.00000017	0.085	0.004	0.12	0.036	0.24	0.014	0.54	0.012	0.63	0.000049	0.72	0.33	0.84	0.9	0.0056	0.044	0.62	1	0.44	0.02	0.0037	NA	0.85	NA	0.56	0.68	NA	0.034	0.032	0.13
CTNNA1	5	q31.2	0.0018	0.005	15	18	10	8		10.5	0.78		8.8E-12	0.0000071	0.64	0.0000094	0.05	0.00065	0.000015	0.22	0.000011	0.1	0.00000029	0.0032	0.000059	0.069	0.29	0.42	0.62	0.11	NA	0.14	0.18	0.014	0.012	0.85	0.4	0.055	0.4	0.13	NA	0.82	0.72	0.91	0.51	NA	0.022	0.028	0.66
HEXB	5	q13.3	0.0018	0.005	15	96	53	43	1	44	0.2		0.014	0.027	0.75	0.0029	0.087	0.028	0.00028	0.67	0.000000061	0.18	0.00041	0.0047	0.00002	0.02	0.74	0.84	0.0061	NA	0.38	1	0.0044	0.00031	0.58	0.99	1	0.33	0.23	0.56	0.26	1	NA	0.89	0.8	NA	0.037	0.62	0.35
GALK2	15	q21.1-q21.2	0.0019	0.005	15	11	0	11					0.05	0.000082	0.024	0.038	0.19	0.0027	0.0017	0.16	0.0041	0.86	0.00034	0.022	0.000016	0.6	0.2	0.65	0.8	NA	0.019	0.18	0.033	0.000052	0.014	0.99	1	0.097	0.37	0.00063	0.36	0.98	NA	0.75	0.7	0.4	0.28	0.16	0.7
MTMR2	11	q21	0.0019	0.005	15	4	0	4					0.000049	1.6E-10	0.038	0.000000045	1	0.00049	0.00038	0.39	0.000042	0.13	0.36	0.18	0.00000012	0.27	0.26	0.58	0.88	NA	0.32	NA	0.002	0.000015	0.0014	0.9	1	0.16	0.021	0.22	0.62	0.8	0.0061	0.34	0.63	0.73	0.0049	0.24	0.55
MFHAS1	8	p23.1	0.0019	0.005	15	11	0	11		16.7	0.54		0.00073	0.0077	0.000041	0.037	0.0002	0.054	0.042	0.41	0.0000089	0.41	0.036	0.0097	0.00000055	0.27	0.6	0.37	0.0000016	NA	0.0024	0.13	0.0076	0.000003	0.063	0.87	0.85	0.016	0.21	0.29	0.24	0.54	NA	1	0.46	0.92	0.15	0.62	0.68
GALC	14	q31.3	0.0019	0.005	15	1	1	0					0.000018	0.01	0.33	0.000007	1	0.0000023	0.00031	0.037	0.056	0.035	0.000042	0.048	0.032	0.37	0.81	0.17	0.89	0.19	0.6	0.36	0.00075	0.02	0.2	0.84	0.32	0.011	0.54	0.12	0.19	0.92	NA	0.86	0.68	NA	0.036	0.5	0.12
TNPO1	5	q13.2	0.0019	0.005	15	28	0	28		20.7	0.51		0.0012	0.24	0.67	0.013	0.035	0.0000014	0.035	0.071	3.6E-09	0.58	0.00023	0.0013	0.045	0.68	0.025	0.85	0.021	NA	0.48	0.61	0.0048	0.0025	0.014	0.97	0.64	0.048	0.22	0.65	0.79	0.83	0.56	1	0.82	0.61	0.6	0.48	0.1
DOCK1	10	q26.2	0.0019	0.005	15	4	2	2		40	0.19	Integrin signalling pathway	0.0001	0.21	0.48	0.015	0.027	0.00000041	0.0038	0.2	0.0006	0.35	0.053	0.01	0.00098	0.78	0.036	0.88	0.49	0.000028	0.018	0.71	0.00089	0.00000029	0.18	0.92	0.65	0.072	0.28	0.47	0.44	0.83	NA	0.057	0.93	0.33	0.045	0.12	0.36
LARS	5	q32	0.0019	0.005	15	58	45	13		20	0.86		0.12	0.00045	0.23	0.00000002	0.51	0.00000079	0.011	0.1	0.0088	0.89	0.057	0.0093	0.023	0.045	0.78	0.96	0.65	NA	0.00017	0.29	0.00091	0.028	0.26	0.92	1	0.096	0.0023	0.14	0.34	0.89	0.16	0.9	0.78	0.036	0.21	0.0045	0.071
CTCF	16	q22.1	0.0019	0.005	15	75	0	75	2	18.2	0.99		0.014	0.000019	0.32	0.0000009	0.23	0.16	0.000000016	0.0062	0.0035	0.0085	0.0061	0.02	0.024	0.24	0.29	0.59	0.03	0.62	0.077	0.09	0.4	0.00097	0.31	0.86	1	0.027	0.11	0.018	0.76	0.87	0.038	0.88	0.41	NA	0.26	0.49	0.41
MAPK9	5	q35.3	0.0019	0.005	15	15	15	0		25	0.29		7.1E-14	0.0000011	0.55	3.9E-10	0.68	0.027	0.0024	0.11	0.000025	0.31	0.00000022	0.00035	0.00000041	0.2	0.4	0.53	0.37	NA	0.4	0.0019	0.94	0.0000021	0.04	0.61	1	0.045	0.027	0.051	NA	0.86	0.3	0.69	0.63	0.22	0.085	0.0077	0.99
MLYCD	16	q23.3	0.0000002	0.0000092	14	208	74	134	1	48.8	0.71	UDP-N-acetyl-D-galactosamine biosynthesis II;UDP-N-acetyl-D-glucosamine biosynthesis II	NA	0.0000049	0.65	4.3E-11	0.00047	0.07	0.00000057	0.0052	0.093	0.0000098	0.13	0.0037	0.044	0.77	0	0.65	0	NA	0.1	0.76	0.0052	0.0000062	0.11	0.9	1	0.33	0.047	0.00021	0.27	0.83	NA	0.15	0.68	0.69	0.067	0.27	0.18
CAST	5	q15	0.0000002	0.0000092	14	150	83	67	1	54.8	0.14		3.5E-10	1.6E-14	0.87	0.00014	0.12	0	0.00014	0.051	0	0.99	0.51	0.15	0.0055	0.84	0.24	0.85	0.87	NA	0	0.0019	0.00013	0.00019	0.097	0.63	1	0.47	0.69	0.087	0.027	0.93	0.17	0.67	0.24	0.27	0.0056	0.44	0.66
PEX11B	1	q21.1	0.0000002	0.0000092	14	25	4	21		7.4	0.94		NA	9.3E-13	0.38	0	1	NA	0	0.0002	0.00069	0.82	0.0000049	0.013	0.00000022	0.044	0.021	0.52	0.93	NA	NA	0.46	0.17	0.0013	0.021	0.84	1	0.92	0.13	0.015	NA	0.83	NA	0.95	0.13	0.16	0.015	0.29	0.2
TPD52	8	q21.13	0.0000002	0.0000092	14	9	9	0		20	0.45		0.89	0.08	0.044	0	0.093	0.45	0	0.22	0.000065	0.34	0.000000043	0.000012	0.0036	0.023	0.21	0.6	0.51	NA	0.0016	0.51	0.061	0.0004	0.000011	0.98	1	0.76	0.052	0.0044	NA	0.5	0.033	0.074	0.5	0.31	0.0013	0.94	0.37
RALY	20	q11.22	0.0000002	0.0000092	14	6	6	0					9.7E-09	0.0000041	0.4	0.00061	0.43	0.00000068	0.0035	0.84	0	0.065	0.0061	0.22	0.00025	0.0045	0.067	0.93	0.78	0.0074	0.00039	0.095	0.0025	0	0.21	0.76	0.86	0.18	0.16	0.027	0.45	0.9	NA	0.75	0.4	NA	0.45	0.065	0.53
TNFRSF10B	8	p21.3	0.0000002	0.0000092	14	9	0	9		50	0.028		0.00000012	0.059	0.08	0.000017	0.046	0.012	0	0.76	0	0.0031	0.0023	0.0034	0.065	0.2	1	0.47	0.68	NA	0.25	0.068	0.00000089	0.00000054	0.12	0.95	1	0.29	0.14	0.0027	0.78	0.65	NA	0.9	0.55	0.19	0.0096	0.065	0.32
TATDN1	8	q24.13	0.0000002	0.0000092	14	25	16	9		7.4	0.94		NA	0.14	0.2	0	0.3	NA	0	0.13	0	0.24	NA	NA	0.0000013	0.48	1	0.43	0.027	NA	NA	NA	0.000032	0.00015	0.00048	0.65	NA	0.11	0.000032	0.022	NA	NA	NA	0.96	0.96	0.1	0.00074	0.043	0.43
LONRF1	8	p23.1	0.0000002	0.0000092	14	55	0	55		36.2	0.22		NA	0.00084	0.22	0.000001	0.011	NA	0	0.17	0	0.013	NA	NA	0.0015	0.28	0.0019	0.24	0.0001	NA	NA	0.031	0.018	0.00028	0.082	0.79	NA	0.46	0.12	0.018	NA	0.74	NA	0.43	0.82	0.19	0.022	0.26	0.62
GAN	16	q23.2	0.0000002	0.0000092	14	253	146	107	2	68.7	0.0052		0.0000001	0.48	0.12	0.000046	0.00032	0.17	0.000015	0.024	0.000011	0.2	0.8	0.12	0.0019	0.96	0.028	0.23	0.39	NA	0.0075	0.035	0.0083	0	0.022	0.96	1	0.14	0.86	0.22	0.25	0.83	NA	0.5	0.58	NA	0.23	0.38	0.22
MSI2	17	q22	0.0000002	0.0000092	14	1	0	1					0	0.025	0.11	0.000000013	1	0.026	0.0000015	0.71	0.00029	0.0033	NA	NA	0.0013	0.0014	0.73	0.66	0.93	0.76	0.00038	0.51	0.3	0	0.00013	0.84	NA	0.42	0.0014	0.011	0.12	0.83	NA	0.8	0.44	NA	0.39	0.56	0.21
CYHR1	8	q24.3	0.0000002	0.0000092	14	33	33	0	1	50	0.011		NA	0.1	0.47	2.2E-10	0.6	NA	0	0.44	0	0.19	0	0	0	0.13	1	0.75	0.028	NA	NA	0.65	0.0044	0.00000022	0.037	0.87	0.081	0.29	0.14	0.0071	NA	0.83	NA	0.35	0.54	0.49	0.018	0.14	0.83
WDR26	1	q42.11-q42.12	0.0000002	0.0000092	14	47	27	20		20.4	0.75		0	7.5E-23	0.11	0.00000007	0.54	0.0064	0.00000021	0.0073	0.000000026	0.0027	0	0.000044	0.0000023	0.083	0.94	0.13	0.072	NA	0.0081	0.52	0.45	0.0000035	0.21	0.91	1	0.093	0.23	0.11	0.25	0.98	NA	1	0.36	0.38	0.037	0.067	0.17
ZCCHC14	16	q24.2	0.0000002	0.0000092	14	131	71	60	1	65.9	0.00069		0.0017	0.091	0.89	0.000015	0.0017	0.0016	0	0.24	0.0000011	0.051	0.023	0.047	0.0029	0.7	0.041	0.3	0.057	NA	NA	0.053	0.00045	0	0.22	0.87	0.9	0.036	0.034	0.22	NA	0.75	NA	0.89	0.91	0.063	0.12	0.43	0.9
TXNL4B	16	q22.2	0.0000002	0.0000092	14	16	0	16					NA	0.00037	0.58	0	0.12	NA	0	0.0011	0.0093	0.21	0.048	0.43	0.00000033	0.25	NA	0.51	0.052	NA	NA	0.029	0.011	0.001	0.011	0.82	1	0.28	0.015	0.012	NA	0.87	0.41	NA	0.44	0.79	0.27	0.018	0.094
GPALPP1	13	q14.12	0.0000002	0.0000092	14	1	1	0					NA	2.7E-14	0.041	0	0.013	NA	0.00015	0	0.000000053	0.98	0.36	0.48	0	0.041	0.0054	0.51	0.57	NA	NA	0.67	0.0005	0	0.066	0.9	0.36	0.45	0.16	0.02	NA	0.78	NA	0.27	0.66	0.11	0.073	0.47	0.03
INTS8	8	q22.1	0.0000002	0.0000092	14	232	87	145		65.4	0.021	Acetylcholine regulates insulin secretion;Activation of NF-kappaB in B cells;Activation of RAS in B cells;Antigen activates B Cell Receptor (BCR) leading to generation of second messengers;Arachidonate production from DAG;Ca2+ pathway;EGFR Transactivation by Gastrin;Effects of PIP2 hydrolysis;Elevation of cytosolic Ca2+ levels;Fatty Acids bound to GPR40 (FFAR1) regulate insulin secretion;G alpha …	NA	0.000000053	0.51	0	0.014	NA	0	0.14	0	0.044	NA	NA	0.00013	0.11	0.0019	0.38	0.22	NA	NA	0.21	0.00031	0.00017	0.00018	0.96	1	0.12	0.0000016	NA	NA	NA	NA	0.21	0.34	0.99	0.0031	0.073	0.16
FBXO31	16	q24.2	0.0000002	0.0000092	14	162	74	88	3	56.5	0.11		0.000000088	0.000002	0.34	0.00000081	0.019	0.000023	0.00000014	0.72	0.0086	0.00012	0.0089	0.00056	0.56	0.12	0.49	0.79	0	0.61	0.09	0.1	0.062	0	0.0073	0.89	NA	0.21	0.14	0.0056	0.16	0.51	NA	0.58	0.61	0.1	0.057	0.15	0.089
OTUD6B	8	q21.3	0.0000002	0.0000092	14	98	59	39	2	57.3	0.005		NA	0.000013	0.28	0	0.027	NA	0.00000038	0.57	0	0.077	NA	NA	0.00026	0.58	0.00041	0.45	0.15	NA	NA	0.0032	0.36	0.000039	0.047	0.87	NA	0.061	0.015	0.063	NA	0.9	NA	0.54	0.98	0.31	0.0038	0.044	0.13
CFDP1	16	q23.1	0.0000002	0.0000092	14	96	53	43	1	47.4	0.091		0	0.00041	0.14	0.0091	0.0000074	0.3	0	0.49	0	NA	0.36	0.00017	0.0011	0.34	0.038	0.56	0.000059	0.23	0.2	0.3	0.56	0	0.072	0.9	1	0.042	0.099	0.0048	0.64	0.43	NA	1	0.45	0.92	0.16	0.23	0.036
RNF115	1	q21.1	0.0000002	0.0000092	14	1	1	0					0	NA	0.073	NA	NA	6.4E-09	NA	NA	0.00025	0.5	0	0.00027	0.04	0.029	NA	0.032	0.45	NA	0.000092	0.092	NA	0.006	0.015	0.67	NA	0.031	NA	0.24	0.67	0.86	NA	NA	0.57	0.04	0.0099	0.17	0.18
CSPP1	8	q13.1-q13.2	0.0000002	0.0000092	14	7	7	0					NA	0.0024	0.84	0	0.11	0.006	0	0.11	0.000000067	0.14	NA	NA	0	0.42	0.0000088	0.32	0.12	NA	NA	0.055	0.06	0.0025	0.000024	0.98	0.61	0.3	0.0001	0.067	NA	0.69	NA	0.42	0.87	0.19	0.013	0.011	0.014
TRMT12	8	q24.13	0.0000002	0.0000092	14	53	33	20		31.6	0.39		NA	0.022	NA	0	0.069	NA	0	0.052	0.00000011	NA	NA	NA	0	0.52	0.15	0.57	0.027	0.77	NA	0.0015	0.36	0.0000011	0.00046	0.79	1	0.39	0.000035	0.000056	NA	0.88	NA	0.16	0.91	0.97	0.0016	0.029	0.14
ZNF707	8	q24.3	0.0000008	0.000021	14	183	83	100		62.6	0.022		NA	0.27	0.71	0.0000062	0.11	NA	0.000051	0.69	0.00000024	0.051	NA	NA	0.00000042	0.47	0.0017	0.76	0.5	NA	NA	0.03	0.02	0	0.017	0.92	NA	0.1	0.024	0.00046	NA	0.55	NA	0.093	0.39	NA	0.0072	0.029	0.84
UTP4	16	q22.1	0.0000008	0.000021	14	68	0	68	3	19.2	0.97		NA	0.00000014	0.27	0	0.045	NA	0.00000009	0.004	0.00000071	0.00000017	NA	NA	0.002	0.05	0.11	0.59	0.02	NA	NA	0.31	0.088	0.000029	0.0083	0.9	NA	0.13	0.003	0.016	NA	0.78	NA	0.88	0.55	NA	0.27	0.28	0.37
COX6C	8	q22.2	0.000001	0.000021	14	56	23	33		43.9	0.06		NA	0.059	0.39	0.000000001	0.022	NA	0.0028	0.51	0.000000087	0.29	0	0.0000019	0.00089	0.089	0.52	0.95	0.37	NA	NA	0.029	0.0041	0.00028	0.0033	0.64	0.38	0.14	0.00012	0.0016	NA	0.64	NA	0.45	0.62	0.25	0.83	0.15	0.63
ATP5PB	1	p13.2	0.000001	0.000021	14	1	1	0					NA	0.0000028	0.34	0.00033	0.032	NA	0.0038	0.12	0	0.083	0.0051	0.0012	0.0000015	0.48	1	0.5	0.75	NA	NA	0.21	0.0000022	0.047	0.0052	0.96	0.9	0.022	0.57	0.00047	NA	0.97	0.25	0.95	0.75	0.08	0.19	0.28	0.58
DARS2	1	q25.1	0.000001	0.000021	14	38	38	0			1		NA	0	0.17	0.00024	0.95	NA	0.00000014	0.001	0.000023	0.000072	NA	NA	0.0027	0.017	0.0076	0.44	0.24	NA	NA	0.36	0.71	0.00084	0.033	0.97	1	0.73	0.35	0.0037	NA	0.7	NA	0.99	0.37	0.47	0.034	0.51	0.75
LAPTM4B	8	q22.1	0.000001	0.000021	14	6	6	0					NA	0.05	0.61	0.0003	1	NA	0.000000042	0.35	0.00000066	0.24	0.00000016	0	0.000073	0.8	1	0.6	0.34	NA	NA	0.0015	0.017	0.00016	0.0022	NA	0.98	0.34	0.29	0.000056	NA	0.93	0.24	0.89	0.97	0.098	0.018	0.08	0.32
POLR3D	8	p21.3	0.000001	0.000021	14	156	0	156	3	44.1	0.81		NA	0.000084	0.0000063	0.0000012	0.0035	NA	0.00000005	0.00086	0.0000054	0.17	0.00014	0.0000025	0.0000066	0.13	0.83	0.44	0.069	NA	NA	0.23	0.00047	0	0.23	0.58	1	0.27	0.35	0.064	NA	0.44	0.0027	0.55	0.46	NA	0.14	0.046	0.34
CES2	16	q22.1	0.000001	0.000021	14	138	46	92		45.8	0.39	E2F transcription factor network	NA	2.7E-10	0.6	1.9E-09	0.86	NA	0	0.0047	0.000058	0.0051	0.052	0.085	0.22	0.58	0.027	0.79	0.03	NA	NA	0.015	0.000019	0.000019	0.22	0.89	0.22	0.66	0.037	0.21	NA	0.8	0.99	0.35	0.96	NA	0.0009	0.18	0.019
DDX19B	16	q22.1	0.000001	0.000021	14	24	0	24		23.1	0.39		NA	0.0039	0.62	0.000012	0.00023	0.63	0	0.19	0.000091	0.00029	NA	NA	0.0049	0.31	0.023	0.41	0.22	NA	0.085	0.58	0.044	0.000057	0.094	0.91	NA	0.012	0.047	0.043	NA	0.93	NA	0.47	0.42	NA	0.57	0.047	0.39
PRUNE1	1	q21.3	0.000001	0.000021	14	6	6	0					NA	3.3E-10	0.11	9.7E-09	0.47	NA	0.000088	0.017	0.00075	NA	0.077	0.048	0	0.0042	0.2	0.71	0.53	NA	NA	0.056	0.035	0.0000019	0.019	0.67	0.38	0.66	0.48	0.018	NA	0.99	NA	1	0.31	0.16	0.17	0.0022	0.16
ZFAND1	8	q21.13	0.000001	0.000021	14	22	0	22		39.1	0.065		NA	0.033	0.2	0	0.036	NA	0.00000002	0.89	0.0000069	0.036	NA	NA	0.00099	0.033	1	0.45	0.094	NA	NA	NA	0.004	0.00028	0.023	0.55	1	0.13	0.017	0.077	NA	0.58	NA	1	0.74	0.27	0.0014	0.18	0.74
INTS3	1	q21.3	0.000001	0.000021	14	45	17	28	1	41.3	0.07		0	1.1E-18	0.91	0.00001	0.46	0.041	0.00029	0.00022	0.000015	NA	NA	NA	0.000025	0.68	0.16	0.18	0.71	NA	NA	0.22	0.41	0.035	0.0043	0.76	1	0.26	0.0053	0.34	0.045	NA	NA	0.3	0.34	0.21	0.014	0.035	0.31
SQLE	8	q24.13	0.000001	0.000021	14	32	26	6		17.1	0.71		NA	0.0015	0.13	5.9E-10	0.36	NA	0	0.31	0.0000033	0.087	0.0026	0.00094	0.00001	0.87	0.15	0.3	0.74	NA	NA	0.0049	0.000011	0.000085	0.00039	0.82	0.9	0.1	0.0062	0.15	NA	0.38	0.34	0.57	0.36	0.94	0.039	0.23	0.65
POLR3C	1	q21.1	0.000001	0.000021	14	38	15	23		25.6	0.43		NA	1.6E-21	0.23	0.000000086	0.99	NA	0	0.000098	0.00000043	0.76	0.00000076	0.00054	0.11	0.013	0.95	0.12	0.33	0.043	NA	0.34	0.0094	0.00009	0.033	0.78	1	0.33	0.87	0.12	NA	0.7	NA	0.43	0.2	NA	0.0047	0.019	0.35
FBXO25	8	p23.3	0.000001	0.000021	14	10	0	10					NA	0.00000002	0.13	0.000000073	0.0098	NA	0	0.0024	0.0000057	0.026	NA	NA	0.0048	0.23	0.38	0.58	0.00061	NA	NA	0.062	0.0042	0.000000068	0.015	0.84	NA	0.56	0.44	0.00081	NA	0.88	0.098	0.57	0.06	0.36	0.0012	0.43	0.8
AHCTF1	1	q44	0.000001	0.000021	14	1	0	1					NA	0.0000016	0.11	0.000013	0.6	0.000067	0.00000082	0.008	0	NA	NA	NA	0.000023	0.31	1	0.18	0.3	NA	NA	0.64	0.6	0.000032	0.00061	0.76	1	0.21	0.032	0.0014	NA	0.57	NA	1	0.72	0.5	0.011	0.016	0.38
FBXO38	5	q32	0.0000014	0.000026	14	184	122	62		49.5	0.66		0	0.0000001	0.000098	8.4E-10	NA	0.0000024	0.0086	0.057	0.065	0.19	0.0048	0.0000014	0.000045	0.43	0.88	0.6	0.66	NA	0.00001	NA	0.0039	0.016	0.00097	0.97	0.9	0.065	0.4	0.97	0.069	0.85	NA	0.95	0.46	0.2	0.043	0.35	0.67
PSD3	8	p22	0.0000016	0.000026	14	13	0	13		28.6	0.22		0	0.27	0.079	0.00039	0.051	1.6E-09	0.00067	0.19	0.0000092	0.9	0.024	0.000077	0.000018	0.099	0.45	0.71	0.62	0.16	0.00052	0.014	0.0015	0.000013	0.01	0.7	1	0.1	0.21	0.15	NA	0.88	NA	0.7	0.46	0.28	0.013	0.25	0.93
ZBTB43	9	q33.3	0.0000016	0.000026	14	96	26	70		52	0.027	Constitutive Signaling by NOTCH1 HD Domain Mutants	NA	0.0016	0.81	0.00001	0.69	0.0000078	0.0001	0.6	0.00055	0.9	0.016	0.064	0.0019	0.066	0	0.31	0.73	NA	0.014	0.14	0.0063	0.000002	0.015	0.97	0.83	0.15	0.12	0.018	NA	0.89	NA	0.15	0.19	0.82	0.012	0.51	0.053
DEK	6	p22.3	0.0000016	0.000026	14	7	7	0		62.5	0.012		0.0000096	1	0.0013	0.00000046	0.84	0.0000002	0.29	0.19	0.00000014	0.0013	0.26	0.24	0.015	0.0071	1	0.37	0.86	NA	0.0056	0.14	0.00004	0	0.084	0.84	1	0.75	0.79	NA	0.12	0.84	NA	1	0.03	NA	0.17	0.017	0.099
JADE2	5	q31.1	0.0000016	0.000026	14	11	7	4		16.7	0.54		0	0.0023	0.21	0.00011	0.01	0.024	0.00016	0.64	0.00045	0.024	0.0000026	0.00017	0.00035	0.47	1	0.71	0.41	NA	0.11	0.013	0.032	0.000074	0.29	0.9	0.44	0.18	0.69	0.18	NA	0.87	NA	1	0.61	0.27	0.08	0.11	0.86
RAB6A	11	q13.4	0.0000016	0.000026	14	1	1	0					NA	0.000013	0.6	0.011	0.93	0.29	0	0.14	0.000004	0.13	0.014	0.069	0.000073	0.59	0.00097	0.69	0.76	0.076	0.062	0.016	0.046	0.000013	0.22	0.69	1	0.4	0.24	0.0071	NA	0.67	NA	0.77	0.4	0.9	0.0011	0.014	0.44
CD46	1	q32.2	0.0000016	0.000026	14	25	25	0		15.4	0.68		0	0.00000011	0.6	0.000004	1	0.000000078	0.00000034	0.32	0.00000098	0.00000011	0.0000027	0.14	0.000012	0.17	0.81	0.72	0.84	NA	0.00073	0.038	0.01	0.0041	0.28	0.94	0.91	0.39	0.57	0.024	0.072	0.89	NA	0.42	0.13	NA	0.25	0.23	0.21
ARNT	1	q21.3	0.0000018	0.000027	14	107	61	46	2	45.9	0.19		0.00000017	9.2E-23	0.53	0.00014	1	0.021	0.00000046	0.034	0.0019	0.00067	0.031	0.00011	0	0.056	0.27	0.8	0.39	NA	0.00000026	0.32	0.057	0.0000037	0.25	0.85	0.94	0.35	0.4	0.005	NA	0.94	0.85	0.72	0.68	0.31	0.23	0.19	0.54
MTPAP	10	p11.23	0.0014	0.005	14	4	0	4					0.000000019	NA	0.29	NA	NA	0.00092	NA	NA	0.0046	0.5	0.0013	0.0021	0.00035	0.026	NA	0.14	0.79	0.00004	0.058	0.29	NA	0.00000048	0.15	0.88	NA	0.026	NA	0.054	0.49	0.45	NA	NA	0.2	0.016	0.041	0.035	0.54
ACAP2	3	q29	0.0014	0.005	14	15	15	0	1	31.2	0.14		0.00039	NA	0.021	NA	NA	0.00031	NA	NA	0.000045	0.0066	0.02	0.0000063	0.000016	0.013	NA	0.16	0.26	0.43	0.047	0.033	NA	0.0000061	0.28	0.99	NA	0.15	NA	0.0023	NA	0.56	NA	NA	0.54	0.1	0.045	0.066	0.83
MRPL47	3	q26.33	0.0015	0.005	14	7	7	0	1	50	0.048		NA	1.5E-09	0.0059	0.000036	0.062	NA	0.000047	0.082	0.0000045	0.0092	NA	NA	0.000032	0.31	0.16	0.35	0.12	NA	NA	0.00047	0.055	0.000097	0.33	0.72	NA	0.045	0.03	0.000028	NA	NA	0.057	0.12	0.92	0.021	0.013	0.43	0.26
TRIM35	8	p21.2	0.0015	0.005	14	40	0	40		20.9	0.66		NA	0.000081	0.6	0.00000014	0.032	NA	0.00081	0.0036	0.0000081	0.079	NA	NA	0.011	0.14	0.18	0.96	0.033	NA	NA	0.0002	0.0059	0.0000016	0.00013	0.62	NA	0.11	0.24	0.017	NA	0.93	NA	1	0.44	0.12	0.39	0.0025	0.86
UTP6	17	q11.2	0.0015	0.005	14	1	0	1					NA	0.0068	0.37	0.000046	0.29	0.0022	0.0000012	0.43	0.00000031	0.035	NA	NA	0.01	0.19	0.73	0.25	0.9	NA	NA	0.84	0.011	0.0012	0.019	0.84	1	0.064	0.00097	0.014	NA	NA	NA	1	0.37	0.95	0.023	0.0083	0.45
NDUFS2	1	q23.3	0.0016	0.005	14	33	0	33	1	38.2	0.086		NA	1.9E-15	0.48	5.4E-10	0.38	NA	0.0000087	0.00074	0.012	NA	0.00002	0.0023	0.00023	0.029	0.98	0.25	0.41	NA	NA	0.44	0.0066	0.000011	0.021	0.87	0.52	0.61	0.029	0.2	NA	0.81	0.23	0.59	0.39	NA	0.28	0.046	0.13
POP1	8	q22.2	0.0017	0.005	14	66	27	39		38.2	0.22	tRNA processing in the nucleus	NA	0.2	0.47	0.000000049	0.032	NA	0.000004	0.96	0.00067	0.19	0.000034	0.0017	0.011	0.51	0.69	0.9	0.14	0.057	NA	0.0034	0.0069	0.0000093	0.014	0.87	1	0.33	0.0034	0.021	NA	0.58	NA	0.34	0.62	NA	0.39	0.076	0.43
BTBD10	11	p15.3	0.0017	0.005	14	1	1	0					NA	0.000014	0.2	0.00017	0.69	0.0066	0.0001	0.026	0.0000025	0.0019	NA	NA	0.23	0.2	0.69	0.96	0.95	NA	NA	0.71	0.019	0.000011	0.003	0.96	NA	0.028	0.34	0.11	NA	0.8	0.055	0.83	0.14	0.035	0.017	0.12	0.1
ST3GAL1	8	q24.22	0.0018	0.005	14	91	52	39		46.7	0.092		NA	0.00000015	0.78	8.4E-09	0.53	0.99	0.0000028	0.41	0.000048	0.000089	0.27	0.0078	0.0054	0.64	0.0018	0.54	0.85	NA	0.5	0.77	0.17	0.0018	0.00032	0.98	1	0.02	0.00087	0.23	NA	0.85	0.78	0.25	0.37	NA	0.017	0.089	0.87
KIAA0513	16	q24.1	0.0018	0.005	14	253	145	108		61.2	0.2		NA	0.00054	0.48	0.0000085	0.0000079	0.000052	0.00017	0.002	0.045	0.014	0.000053	0.0089	0.21	0.91	0.023	0.65	0.0000095	NA	NA	0.21	0.12	0.0096	0.14	0.93	0.55	0.16	0.0052	0.091	NA	0.65	NA	0.13	0.9	0.44	0.2	0.34	0.35
ADPGK	15	q24.1	0.0018	0.005	14	9	0	9					0.0015	1.1E-16	0.1	0.00068	1	0.0000023	0.0093	0.013	0.000014	0.73	0.0022	0.000019	0.022	0.16	0.18	0.84	0.83	NA	NA	NA	0.0028	0.000073	0.39	0.93	0.12	0.17	0.19	0.0065	NA	0.96	NA	0.51	0.85	0.29	0.12	0.3	0.69
COX5A	15	q24.2	0.0018	0.005	14	2	0	2					NA	1.6E-11	0.089	0.00051	0.089	NA	0.00026	0.00000062	0.00098	0.27	0.00046	0.00065	0.026	0.1	0.061	0.14	0.35	0.22	NA	0.25	0.00037	0.0057	0.89	0.82	0.29	0.69	0.037	0.029	NA	0.67	0.022	0.89	0.78	0.83	0.045	0.69	0.32
TPX2	20	q11.21	0.0018	0.005	14	65	44	21	1	40.3	0.15		0.42	0.000029	0.044	0.00058	0.86	0.0000017	0.00049	0.18	0.000034	NA	0.00032	0.0037	0.046	0.26	0.022	0.28	0.61	NA	0.00091	0.065	0.00000017	9.6E-09	0.064	0.44	1	0.21	0.061	0.076	0.45	0.69	0.75	0.64	0.13	NA	0.028	0.25	0.81
PFDN4	20	q13.2	0.0018	0.005	14	36	36	0		43.2	0.041		NA	0.0079	0.72	0.0023	0.66	0.0000059	0.01	0.11	0.041	0.08	0.012	0.066	0.0056	0.4	0.48	0.83	0.62	0.67	NA	0.71	0.32	0.00003	0.0000094	0.55	1	0.019	0.24	0.0064	NA	0.62	NA	1	0.21	0.015	0.0032	0.43	0.15
CSNK1G3	5	q23.2	0.0018	0.005	14	72	45	27		34.2	0.45		1.1E-10	0.00002	0.29	1.1E-09	0.8	1.8E-10	0.0022	0.014	0.08	0.45	0.000018	0.55	0.00006	0.82	0.034	0.56	0.12	NA	0.097	0.51	0.018	0.032	0.0038	0.95	1	0.0068	0.33	0.62	0.17	0.91	NA	0.57	0.05	0.72	0.032	0.17	0.85
SPAG1	8	q22.2	0.0018	0.005	14	97	41	56	1	51.5	0.068		NA	0.0054	0.31	2.3E-09	0.042	0.071	0.000041	0.18	0.0027	0.21	0.000052	0.0015	0.000062	0.77	1	0.77	0.15	0.56	0.0031	0.35	0.0013	0.0037	0.0045	0.55	0.66	0.028	0.009	0.14	0.67	0.86	NA	0.96	0.08	0.63	0.071	0.86	0.09
RNF13	3	q25.1	0.0018	0.005	14	18	18	0		42.1	0.047		NA	0.000000085	0.32	0.00001	1	0.0091	0.14	0.089	0.0048	0.019	0.00047	0.00091	0.0026	0.37	1	0.55	0.4	0.54	0.024	0.00016	0.011	0.011	0.14	0.97	1	0.084	0.011	0.21	NA	0.84	NA	1	0.84	0.1	0.047	0.12	0.77
DCTN4	5	q33.1	0.0018	0.005	14	46	28	18		12.8	0.95	COPI-mediated anterograde transport	9.9E-14	1.3E-16	0.078	0.0000011	0.54	0.0000042	0.000055	0.043	0.26	0.51	0.0013	0.017	0.000011	0.33	1	0.34	0.45	NA	NA	0.42	0.00015	0.026	0.023	0.87	0.89	0.21	0.49	0.00009	0.23	0.95	NA	1	0.93	NA	0.012	0.69	0.81
RDX	11	q23	0.0018	0.005	14	5	0	5					NA	2.8E-15	0.65	0.0000027	0.29	0.045	0.0000082	0.0075	0.000029	NA	0.0014	0.046	0.000033	0.048	0.14	0.42	0.6	0.35	0.23	0.76	0.04	0.0000006	0.13	0.87	1	0.12	0.14	0.058	NA	0.97	0.00077	0.74	0.54	0.86	0.092	0.18	0.24
PARD3	10	p11.22-p11.21	0.0019	0.005	14	1	0	1					NA	0.00098	0.61	0.059	0.64	0.0031	0.035	0.017	0.0015	0.71	0.00000013	0.000022	0.00000044	0.32	0.42	0.16	0.53	0.000005	0.017	0.52	0.0021	0.00093	0.14	0.71	0.29	0.097	0.016	0.12	0.83	0.77	0.74	0.68	0.46	NA	0.39	0.05	0.93
CDK8	13	q12.13	0.0019	0.005	14	2	0	2				SMAD2/SMAD3:SMAD4 heterotrimer regulates transcription	0.0000051	3.8E-09	0.29	0.0000013	0.84	0.000081	0.14	0.019	0.0000005	NA	0.011	0.0075	0.0000012	0.21	0.56	0.33	0.65	0.0081	0.02	0.82	0.041	0.000098	0.041	0.38	0.14	0.11	0.24	0.55	0.5	0.67	NA	0.39	0.79	0.27	0.38	0.2	0.21
SNTB2	16	q22.1	0.0019	0.005	14	56	15	41	1	21.1	0.81		0.00000083	0.28	0.39	0.00018	0.006	0.00097	0.0059	0.74	0.00012	0.12	0.00014	0.68	0.00026	0.32	0.37	0.91	0.015	0.16	0.019	0.38	0.011	0.0021	0.17	0.65	1	0.74	0.017	0.054	0.033	0.95	NA	0.41	0.84	NA	0.16	0.43	0.54
HERC2	15	q13.1	0.0019	0.005	14	3	0	3	1	50	0.14		0.00000053	0.000000051	0.16	0.0000085	0.26	0.000003	0.065	0.25	0.000061	NA	0.00014	0.0000019	0.00009	0.23	1	0.3	0.7	NA	0.0032	0.13	0.0016	0.0000082	0.012	0.89	1	0.084	0.01	0.054	0.28	0.86	NA	1	0.8	0.91	0.37	0.026	0.24
DENND1B	1	q31.3	0.0019	0.005	14	32	32	0		28.6	0.29		0.01	4.3E-11	0.34	0.000054	0.96	0.063	0.0098	0.0037	0.018	0.00022	0.000026	0.0000019	0.000000012	0.022	1	0.1	0.24	0.98	0.011	0.45	0.15	0.024	0.17	0.96	1	0.87	0.056	0.092	0.38	0.94	NA	1	0.33	0.41	0.47	0.11	0.0035
FCHSD2	11	q13.4	0.0019	0.005	14	18	0	18		10	0.81		0.00011	2.9E-16	0.12	0.00000001	0.65	0.0074	0.00001	0.00052	0.00000011	NA	0.82	0.066	0.002	0.26	0.55	0.62	0.88	0.24	0.0095	0.096	0.0023	0.0000015	0.039	0.9	0.32	0.047	0.3	0.038	0.16	0.69	NA	0.73	0.44	0.14	0.055	0.33	0.2
NDFIP1	5	q31.3	0.002	0.005	14	71	34	37	1	48.6	0.031	Beta-catenin phosphorylation cascade	4.8E-13	0.00000001	0.51	1.8E-10	0.62	0.000095	0.000000094	0.00065	0.00018	0.31	0.03	0.0007	0.11	0.34	0.72	0.6	0.49	NA	0.0024	0.71	0.15	0.0049	0.014	0.77	0.55	0.075	0.41	0.047	0.14	0.83	0.41	1	0.61	0.27	0.0052	0.17	0.4
MTBP	8	q24.12	0.0000002	0.0000092	13	9	4	5		20	0.45		0.55	0.0097	0.24	0.00012	0.036	0.024	0	0.92	0	0.089	NA	NA	0.00034	0.66	1	0.32	0.69	NA	0.17	0.19	0.016	0.000074	0.0004	0.84	NA	0.082	0.025	0.082	0.092	0.89	NA	0.89	0.52	NA	0.12	0.029	0.13
NSMCE2	8	q24.13	0.0000002	0.0000092	13	34	12	22		19.4	0.62	SUMOylation of DNA damage response and repair proteins	0	NA	0.000089	NA	NA	0.0048	NA	NA	0	0.022	NA	NA	0	0.22	NA	0.34	0.059	0.65	NA	0.25	NA	0.0000031	0.00011	0.27	NA	0.15	0.00032	0.021	0.13	NA	NA	NA	0.15	0.021	NA	0.27	0.86
RALGAPB	20	q11.23	0.0000002	0.0000092	13	2	2	0		66.7	0.09		1.5E-10	NA	0.025	NA	1	0.012	NA	NA	0	0.34	0	0.00017	0	0.1	NA	0.66	0.12	NA	NA	0.17	0.032	0.00000032	0.019	0.81	NA	NA	NA	0.00051	NA	NA	NA	NA	0.37	0.31	0.22	0.004	0.52
UBR5	8	q22.3	0.0000002	0.0000092	13	19	1	18	2	35	0.11		0	NA	0.075	NA	NA	0.000000073	NA	NA	0	NA	NA	NA	0.00000028	0.013	NA	0.76	0.11	NA	NA	0.016	NA	0	0.00068	0.85	NA	0.086	NA	0.0034	NA	0.68	NA	NA	0.46	0.034	0.017	0.0024	0.069
DUS2	16	q22.1	0.0000002	0.0000092	13	54	0	54		20	0.82		0	0.0000065	0.27	0	0.024	0.061	0	0.18	0.00084	0.00000015	NA	NA	0.0000073	0.31	0.23	0.66	0.085	NA	NA	0.014	0.004	0.00000038	0.0038	0.67	1	0.27	0.027	0.055	0.27	0.86	NA	0.82	0.93	0.23	0.3	0.13	0.1
RNF139	8	q24.13	0.0000002	0.0000092	13	193	107	86		56.1	0.27	Gap-filling DNA repair synthesis and ligation in TC-NER;HDR through MMEJ (alt-NHEJ);Processing of DNA double-strand break ends	NA	1.3E-12	0.39	0	0.21	NA	0	0.022	0.000019	0.89	0.00000019	0.000026	0.00000063	0.82	1	0.69	0.11	NA	NA	0.061	0.0000074	0.000025	0.2	0.38	0.85	0.77	0.0017	0.0026	NA	0.32	NA	1	0.93	0.47	0.00091	0.95	0.32
WDR70	5	p13.2	0.0000002	0.0000092	13	4	4	0					NA	8.2E-10	0.00073	0.00059	0.57	0.0000064	0.0000058	0.78	0	0.44	NA	NA	0.0000018	0.18	0.22	0.71	0.94	NA	NA	0.04	0	0.0097	0.05	0.85	1	0.0043	0.51	0.00018	NA	0.83	NA	0.77	0.47	0.18	0.068	0.081	0.26
NOB1	16	q22.1	0.0000008	0.000021	13	42	0	42	1	18.2	0.77		NA	0.21	0.16	0	0.13	NA	0.0000005	0.2	0.025	0.00000081	NA	NA	0.0095	0.0052	0.086	0.042	0.016	NA	NA	0.29	0.00096	0.00062	0.14	NA	NA	0.3	0.011	0.001	NA	NA	0.18	0.61	0.95	0.05	0.16	0.75	0.28
C11orf54	11	q21	0.000001	0.000021	13	184	83	101		57.9	0.14		NA	0.00002	0.15	0.002	0.65	NA	0	0.096	0.0039	0.19	NA	NA	0.039	0.73	0.018	0.47	0.32	0.02	NA	0.12	0.1	0.0000064	0.16	NA	NA	0.071	0.017	0.028	NA	NA	0.0041	0.7	0.95	0.02	0.01	0.49	0.4
MEAK7	16	q24.1	0.000001	0.000021	13	46	20	26	4	4.3	1		NA	0.21	0.55	3.7E-09	0.000038	NA	0	0.078	0.00038	0.086	0.011	0.85	0.0084	0.052	0.085	0.22	0.0039	NA	NA	0.036	0.066	0.00011	0.0044	0.91	1	0.026	0.0075	0.0048	NA	NA	NA	0.69	0.55	0.71	0.067	0.12	0.16
RFWD3	16	q23.1	0.000001	0.000021	13	17	0	17					NA	0.21	0.043	4.4E-14	0.076	NA	0.00000032	0.00022	0.0095	0	0.54	0.096	0.00027	0.069	1	0.5	0.027	NA	NA	0.61	0.045	0.0023	0.028	0.88	0.49	0.029	0.019	0.57	NA	NA	0.15	1	0.46	0.17	0.11	0.17	0.73
TMEM135	11	q14.2	0.000001	0.000021	13	23	15	8		8.3	0.89		4.7E-11	0	0.64	0.000093	0.7	0.000015	0.0000028	0.00068	2.3E-10	0.12	NA	NA	0.27	0.87	1	0.076	0.9	NA	NA	0.71	0.00034	0.0000028	0.023	NA	1	0.78	0.056	0.012	NA	NA	NA	0.92	0.72	0.87	0.031	0.038	0.55
GOLPH3L	1	q21.3	0.000001	0.000021	13	68	35	33		22.2	0.9		NA	1.5E-11	0.63	0.000000092	0.91	0.00069	0	0.00068	0.0011	NA	0.0098	0.36	0.0012	0.018	1	0.95	0.53	0.31	NA	0.21	0.0005	0.0029	0.027	0.59	1	0.27	0.36	0.00046	NA	0.87	NA	0.99	0.26	0.77	0.054	0.49	0.46
FBXL17	5	q21.3	0.000001	0.000021	13	44	17	27		23.9	0.57		NA	1.9E-09	0.81	7.5E-09	0.89	0.027	0.029	0.4	0.01	0.87	NA	NA	0.04	0.22	1	0.029	0.026	0.19	0.34	0.019	0.0087	0	0.23	0.98	NA	0.0071	0.036	NA	0.6	NA	NA	1	0.73	0.12	0.62	0.053	0.3
AAR2	20	q11.23	0.000001	0.000021	13	5	5	0					NA	0.0000051	NA	3.1E-11	0.35	NA	0.000000017	0.014	0.00012	0.28	0.00023	0.05	0.000029	0.28	0.86	0.57	0.14	NA	NA	0.065	0.001	0	0.0019	0.76	0.57	0.045	0.066	NA	NA	NA	NA	0.81	0.79	0.34	0.033	0.17	0.67
DDX19A	16	q22.1	0.000001	0.000021	13	24	0	24	1	7.7	0.92		NA	1.1E-12	0.11	0	0.13	NA	2.5E-10	0.00016	0.017	0.0000018	0.0016	0.0025	0.00061	0.042	0.44	0.29	0.0091	NA	NA	NA	0.0016	0.00000089	0.14	0.84	1	0.56	0.32	0.3	NA	0.9	NA	0.66	0.26	0.14	NA	0.085	0.15
NCSTN	1	q23.2	0.000001	0.000021	13	1	0	1					NA	0	0.26	1.1E-10	0.24	NA	0.00016	0.026	0.000073	NA	0.00000077	0.0018	0.00044	0.11	0.76	0.52	0.92	NA	NA	0.33	0.032	0.000071	0.054	0.59	1	0.68	0.01	0.19	NA	NA	0.15	0.095	0.31	0.028	0.047	0.15	0.58
VIRMA	8	q22.1	0.000001	0.000021	13	10	10	0					NA	0.00002	0.33	0.00000023	0.00023	NA	0	0.15	0.000000092	0.024	NA	NA	0.000038	0.17	1	0.43	0.0078	NA	NA	0.2	0.14	0.00000011	0.18	0.62	NA	0.039	0.09	0.04	NA	0.73	NA	0.93	0.89	0.55	0.00036	0.05	0.37
TSG101	11	p15.1	0.000001	0.000021	13	1	1	0					NA	2.1E-11	0.22	2.7E-09	0.91	NA	0.000042	0.017	0.00000007	0.023	0.000019	0.0032	0.0011	0.12	1	0.64	0.36	NA	NA	0.19	0.00014	0.0031	0.24	1	1	0.062	0.21	0.12	NA	0.83	NA	0.93	0.47	0.11	0.2	0.034	0.27
CMC2	16	q23.2	0.000001	0.000021	13	27	0	27					NA	3E-11	NA	7.3E-18	0.45	0.00036	8.6E-09	0.01	0.011	0	NA	NA	0.0026	0.33	0.55	0.28	0.073	0.002	NA	0.23	0.0000071	0.0065	0.00032	NA	0.81	0.16	NA	0.19	NA	NA	NA	0.64	0.69	0.16	0.057	0.055	0.0042
MRPS27	5	q13.2	0.0000014	0.000026	13	44	15	29		15.2	0.87		NA	4.6E-11	0.19	5E-14	0.43	NA	0.16	0.1	0	0.074	0.0000026	0.00021	0.0000072	0.44	0.0075	0.059	0.0057	NA	NA	0.11	0.000023	0.000017	0.091	0.91	0.7	0.083	0.11	0.041	NA	0.86	0.12	0.22	0.69	0.094	0.0026	0.33	0.33
STAU2	8	q21.11	0.0000014	0.000026	13	15	15	0		25	0.29		0	0.000038	0.5	0.059	0.0048	0.0042	5.4E-09	0.41	8.5E-09	0.0062	0.0000087	0.00015	0.23	0.48	0.0022	0.81	0.17	NA	0.2	0.65	0.052	0.00032	0.39	0.82	1	0.72	0.13	0.0014	0.19	0.95	NA	0.63	1	NA	0.0055	0.13	0.48
SH2D4A	8	p21.3	0.0000016	0.000026	13	15	0	15		18.8	0.38		1.2E-10	0.2	0.79	0.00028	0.013	0	0.00003	0.11	0.0000055	0.076	0.00061	0.00087	0.47	0.99	0.59	0.6	0.019	NA	0.0019	0.026	0.0016	0.0005	0.088	0.95	0.36	0.25	0.13	0.22	0.33	0.67	NA	1	0.56	0.66	0.15	0.18	0.55
NCOA3	20	q13.12	0.0000016	0.000026	13	53	53	0	2	46.3	0.031		0.000011	0.82	0.0062	6.8E-10	0.87	0.36	0.0009	0.36	0.000003	0.59	0.033	0.041	0	0.31	0.01	0.78	0.31	NA	0.39	0.33	0.011	0.0011	0.033	0.9	0.21	0.97	0.065	0.54	NA	NA	0.034	1	0.44	0.54	0.072	0.19	0.3
RASA1	5	q14.3	0.0000016	0.000026	13	114	40	74	4	33.9	0.84	RMTs methylate histone arginines	NA	0.04	0.26	0.000000019	0.6	0.52	0.036	0.25	0	0.82	0.000044	0.012	0.00063	0.53	0.26	0.64	0.86	0.38	0.0012	0.13	0.00065	0.00017	0.0075	0.84	1	0.009	0.12	0.0075	0.8	0.86	NA	1	0.53	NA	0.19	0.71	0.61
TBL1XR1	3	q26.32	0.0000016	0.000026	13	87	65	22	4	48.9	0.047	HDACs deacetylate histones	0.0000031	0.0091	0.000093	0.071	0.96	0.12	0.000037	0.68	0	0.16	0.0023	0.00098	0.00011	0.058	0.26	0.32	0.51	NA	NA	0.0022	0.55	0.0000031	0.057	0.56	0.29	0.31	0.24	0.02	NA	0.87	0.043	1	0.72	0.71	0.023	0.063	0.19
FH	1	q43	0.0000018	0.000027	13	1	1	0					5.7E-10	0	0.061	0.00064	0.95	0.00000089	0.00000031	0.0002	0.000021	0.0069	0.00000021	0.00000059	0.12	0.63	1	0.3	0.27	NA	0.48	0.18	0.78	0.000086	0.52	0.79	1	0.8	0.48	0.039	0.34	0.94	0.034	0.91	0.62	0.77	0.2	0.1	0.5
HSDL1	16	q24.1	0.0015	0.005	13	68	21	47		22.2	0.9		NA	0.0022	0.55	0.000042	0.000064	NA	0.0014	0.0037	0.0001	0.000094	NA	NA	0.14	0.046	0.041	0.4	0.0001	NA	NA	0.3	0.054	0.00055	0.019	0.9	NA	0.77	0.068	0.15	NA	0.8	NA	0.42	0.65	NA	0.4	0.016	0.27
SCNM1	1	q21.3	0.0016	0.005	13	4	0	4					NA	9.5E-11	NA	0.0035	0.62	NA	0.000000097	0.099	0.000096	0.16	0.028	0.091	0.018	0.003	0.85	0.77	0.18	NA	NA	0.86	0.19	0.00038	0.01	NA	1	0.31	0.041	0.00013	NA	0.59	NA	0.55	0.62	0.026	0.013	0.13	0.25
PAIP1	5	p12	0.0016	0.005	13	9	9	0		30	0.15		NA	8.3E-11	0.6	0.000000049	0.23	NA	0.0044	0.025	0.00019	NA	0.00052	0.000064	0.062	0.63	1	0.65	0.89	NA	NA	0.31	0.00023	0.11	0.0094	NA	0.098	0.0039	0.019	0.0085	NA	NA	0.28	1	0.74	NA	0.039	0.51	0.2
ZDHHC2	8	p22	0.0016	0.005	13	7	0	7					NA	2.8E-11	0.0063	0.57	0.059	0.00075	0.0034	0.083	0.0000021	NA	NA	NA	0.0000012	0.45	0.34	0.38	0.009	NA	0.51	0.017	0.035	0.000027	0.04	0.6	NA	0.58	0.46	0.000071	0.4	0.5	NA	0.15	0.5	0.094	0.37	0.04	0.84
SLC22A5	5	q31.1	0.0016	0.005	13	8	8	0					NA	0.00058	0.33	2.6E-18	0.22	NA	0.00038	0.013	0.00069	0.16	0.00045	0.00052	0.0072	0.58	0.16	0.91	0.57	NA	NA	0.25	0.032	0.0000049	0.0097	0.56	0.79	0.021	0.15	0.18	NA	0.83	NA	0.52	0.98	NA	0.012	0.093	0.95
CCNG1	5	q34	0.0017	0.005	13	118	104	14		49.6	0.21		NA	4.9E-13	0.41	0.000011	0.74	0.00068	0.000098	0.033	NA	0.94	0.00097	0.0014	0.017	0.86	0.033	0.073	0.2	0.18	NA	0.0022	0.002	0.015	NA	0.58	0.88	0.15	0.39	0.79	NA	0.98	NA	0.81	NA	0.047	0.091	NA	0.44
ZNF23	16	q22.2	0.0017	0.005	13	31	0	31		6.2	0.98		NA	0.000013	0.62	0.00000011	0.15	NA	0.00002	0.3	0.00000032	0.0045	0.5	0.00075	0.0053	0.26	0.23	0.24	0.0097	0.04	NA	0.36	0.019	0.00000068	0.012	0.83	0.99	0.17	0.29	NA	NA	0.92	NA	0.78	0.64	NA	0.88	0.11	0.0027
NOL7	6	p23	0.0017	0.005	13	40	36	4		38.1	0.11		NA	0.000000054	0.26	9.2E-10	0.41	NA	0.029	0.024	0.075	0.0093	0.000015	0.014	0.00034	0.26	0.00039	0.3	0.9	NA	NA	0.0043	0.000032	0.0001	0.17	0.81	0.93	0.42	0.72	0.58	NA	0.91	NA	0.83	0.14	0.58	0.0098	0.24	0.092
DVL3	3	q27.1	0.0017	0.005	13	76	76	0	1	45	0.092	Degradation of DVL	NA	0.0098	0.28	0.000000083	0.78	NA	0.0034	0.0095	0.000066	0.029	0.000005	0.000000071	0.16	0.3	0.93	1	0.56	NA	NA	0.000039	0.0088	0.0016	0.18	0.99	1	0.091	0.00083	0.027	NA	0.88	NA	0.28	0.8	NA	0.28	0.38	0.77
PGGT1B	5	q22.3	0.0017	0.005	13	136	104	32	2	45.3	0.39		NA	0.013	0.85	0.0042	0.49	0.000073	0.036	0.15	0.0000007	0.15	0.017	0.33	0.00075	0.82	0.0056	0.45	0.1	NA	NA	0.024	0.043	0.0086	0.42	NA	0.97	0.0023	0.3	0.65	NA	0.96	NA	0.6	0.51	0.15	0.032	0.19	0.56
IPO11	5	q12.1	0.0017	0.005	13	116	81	35		50.4	0.15		1.9E-12	0.016	0.1	0.000018	0.0043	0.000011	0.0051	0.1	0.00022	0.23	NA	NA	0.0000067	0.61	0.76	0.48	0.0012	NA	0.27	0.8	0.0012	0.0071	0.078	0.55	NA	0.055	0.12	0.21	0.24	0.93	NA	0.71	0.22	0.098	0.04	0.42	0.27
MRPL22	5	q33.2	0.0018	0.005	13	32	32	0	1	17.6	0.68		NA	7.6E-13	0.078	0.0024	0.6	NA	0.00035	0.041	0.19	0.26	0.0023	0.021	0.0000033	0.57	1	0.79	0.65	NA	NA	0.14	0.00000014	0.012	0.015	0.92	0.9	0.39	0.041	0.23	NA	0.94	NA	1	0.76	0.078	0.0063	0.035	0.34
MYNN	3	q26.2	0.0018	0.005	13	28	28	0		20.7	0.51		NA	0.0011	0.069	0.0012	0.85	NA	0.023	1	1.1E-09	0.077	0.000038	0.00015	0.0015	0.5	1	0.38	0.62	0.24	NA	0.12	0.00017	0.00000041	0.034	0.91	1	0.043	0.2	0.000034	NA	0.72	NA	1	0.93	0.12	0.18	0.13	0.43
MAP1LC3B	16	q24.2	0.0018	0.005	13	32	0	32					NA	3.7E-09	0.63	0.00000039	0.0025	NA	0.000066	0.00021	0.91	0.000015	0.00002	0.00013	0.26	0.55	0.13	0.55	0.00012	NA	NA	0.046	0.19	0.00016	0.068	0.86	0.81	0.051	0.24	0.019	NA	0.79	0.53	0.14	0.85	0.047	0.052	0.2	0.17
SACM1L	3	p21.31	0.0018	0.005	13	29	0	29		30	0.22		0.000022	2.2E-09	0.00051	4.6E-09	1	0.037	0.034	0.24	0.0084	0.29	0.25	0.087	0.00015	0.65	0.99	0.9	0.27	NA	NA	0.000062	0.048	0.00056	0.0004	0.99	0.39	0.087	0.2	0.36	NA	NA	0.13	1	0.67	NA	0.061	0.84	0.76
NUP160	11	p11.2	0.0018	0.005	13	13	0	13					0.008	2.7E-15	0.0011	0.0032	0.85	0.00019	0.000074	0.01	0.04	0.0018	0.1	0.043	0.0098	0.82	0.2	0.16	0.88	NA	NA	0.82	0.06	0.0000049	0.0025	0.67	1	0.75	0.73	0.13	NA	0.82	NA	0.71	0.6	0.64	0.31	0.21	0.37
NUTF2	16	q22.1	0.0018	0.005	13	27	0	27		14.3	0.74		NA	0.0016	0.79	0.0000047	0.01	NA	3.8E-11	0.011	0.033	0.00011	0.34	0.59	0.017	0.12	0.15	0.43	0.068	NA	NA	0.66	0.021	0.0018	0.089	0.98	1	0.022	0.24	0.064	NA	0.83	0.0063	0.32	0.72	0.64	0.023	0.39	0.53
KMT2A	11	q23.3	0.0018	0.005	13	20	0	20					0.00026	0.000000017	0.019	0.0053	1	0.21	0.0019	0.29	0.0012	0.024	0.00022	0.031	0.001	0.91	1	0.98	0.22	NA	0.1	0.17	0.11	0.0000029	0.011	NA	0.92	0.19	0.065	0.0063	0.18	0.87	NA	0.77	0.45	NA	0.9	0.16	0.55
SC5D	11	q23.3-q24.1	0.0018	0.005	13	5	0	5					0.000000011	0.000000069	0.57	0.0017	0.11	0.0033	0.0002	0.0067	0.36	0.1	0.00013	0.043	0.006	0.36	0.64	0.73	0.76	NA	0.0013	0.11	0.00024	0.00086	0.41	0.91	1	0.63	0.16	0.061	0.48	0.99	NA	0.13	0.37	NA	0.011	0.85	0.41
PAK4	19	q13.2	0.0018	0.005	13	93	21	72	1	47.9	0.08		NA	0.0068	0.96	0.0064	1	0.0014	0.51	0.61	0.00000003	0.048	0.086	0.0024	0.043	0.18	0.029	0.44	0.59	NA	0.025	0.79	0.00021	0.0018	0.71	0.77	1	0.094	0.28	0.31	NA	1	0.033	0.65	0.93	NA	0.019	0.38	0.074
ITCH	20	q11.22	0.0018	0.005	13	9	9	0	1	50	0.028		NA	0.00013	0.55	0.0016	0.57	0.56	0.000024	0.032	0.000000084	0.58	0.000078	0.0091	0.025	0.34	0.95	0.33	0.79	NA	0.14	0.56	0.000015	0.00027	0.028	0.56	1	0.45	0.19	0.026	NA	0.58	0.11	0.94	0.16	NA	0.078	0.027	0.65
SUZ12	17	q11.2	0.0018	0.005	13	21	0	21		40.9	0.052		0.00051	0.13	0.28	0.00023	0.67	0.00066	0.00000031	0.76	0.0017	0.0026	0.12	0.15	0.071	0.032	0.44	0.53	0.88	0.28	NA	0.34	0.00014	0.014	0.32	0.99	0.84	0.55	0.027	0.011	NA	0.44	NA	0.66	0.7	0.16	0.00033	0.53	0.7
TRAPPC4	11	q23.3	0.0018	0.005	13	8	0	8					NA	0.00024	0.32	0.00025	0.49	NA	0.0027	0.44	0.000017	0.0032	0.0019	0.073	0.006	0.14	1	0.74	0.76	0.06	NA	0.09	0.0035	0.0027	0.36	0.87	0.85	0.69	0.4	0.037	NA	0.95	0.0057	1	0.65	0.62	0.11	0.027	0.064
E2F3	6	p22.3	0.0018	0.005	13	5	5	0	1	33.3	0.24		NA	0.0022	0.0041	0.0000038	0.62	0.0000001	0.00026	0.0069	0.000000037	NA	0.0062	0.075	0.00041	0.12	0.12	0.14	0.16	0.3	NA	0.13	0.0000026	0.000021	0.86	0.67	0.95	0.19	0.16	0.096	NA	0.93	0.74	0.53	0.55	0.72	0.37	0.045	0.28
CCT3	1	q22	0.0018	0.005	13	61	21	40	4	34.4	0.33		0.1	5E-14	0.17	0.000023	0.23	0.17	0.000016	0.00059	0.0075	NA	0.000028	0.011	0.057	0.34	0.47	0.13	0.94	NA	0.51	0.4	0.0057	0.0014	0.0065	0.92	0.33	0.54	0.11	0.04	0.31	0.75	0.012	0.83	0.13	NA	0.056	0.14	0.55
NSD1	5	q35.3	0.0018	0.005	13	10	10	0					0.011	6.3E-09	0.16	0.000047	0.67	0.28	0.000011	0.26	0.00013	0.47	0.0031	0.059	0.0067	0.33	0.24	0.081	0.34	NA	0.022	0.011	0.0011	0.0092	0.079	0.37	0.9	0.058	0.026	0.039	NA	0.66	NA	0.85	0.52	0.48	0.45	0.74	0.68
EHD4	15	q15.1	0.0018	0.005	13	22	12	10		26.1	0.29		0.025	0.0015	0.12	0.022	0.32	0.04	0.039	0.00069	0.0072	0.51	0.53	0.000095	0.068	0.14	0.98	0.35	0.72	NA	0.78	0.045	0.0018	0.00057	0.29	0.6	0.87	0.026	0.37	0.11	NA	0.93	NA	0.84	0.6	0.21	0.22	0.57	0.85
B4GALT5	20	q13.13	0.0019	0.005	13	17	17	0		55.6	0.0065		0.0011	0.00002	0.056	0.00078	0.57	0.000026	0.00001	0.45	0.000073	0.01	0.00053	0.0053	0.00037	0.14	0.063	0.48	0.82	NA	0.16	0.85	0.072	0.0086	0.04	0.77	0.51	0.36	0.047	0.14	0.26	0.81	0.3	1	0.15	0.47	0.092	0.12	0.27
WDR41	5	q13.3-q14.1	0.0019	0.005	13	279	104	175		63.4	0.15	Condensation of Prophase Chromosomes	0.0000023	0.00000003	0.0012	0.091	0.43	0.0072	0.12	0.13	0.0072	0.51	0.0098	0.001	0.095	0.26	0.00046	0.67	0.0029	NA	0.0058	0.32	0.014	0.00028	0.2	0.97	1	0.14	0.2	0.76	0.26	0.86	NA	0.49	0.29	0.47	0.013	0.27	0.24
GRHL2	8	q22.3	0.0019	0.005	13	105	44	61	1	57.9	0.0037	Activation of RAC1	2.2E-13	0.5	0.98	0.000001	1	0.15	0.0000024	1	0.00000003	0.23	0.000017	0.000013	0.0011	0.36	0.35	0.37	0.25	0.36	0.064	0.0019	0.31	0.0000023	0.0011	0.88	1	0.62	0.0043	0.016	0.37	0.8	NA	0.2	0.56	0.76	0.081	0.79	0.69
MAN2A1	5	q21.3	0.0019	0.005	13	197	112	85	2	51.7	0.6	GDP-mannose biosynthesis;colanic acid building blocks biosynthesis	0.00075	0.00013	0.43	0.0000016	0.48	0.0038	0.018	0.52	0.000046	0.026	0.00095	0.15	0.000063	0.12	0.012	0.19	0.21	NA	0.2	0.22	0.042	0.0056	0.066	0.87	1	0.084	0.67	0.086	0.12	0.81	NA	0.9	0.95	0.85	0.26	0.23	0.48
TRIM14	9	q22.33	0.0019	0.005	13	25	0	25		39.3	0.066		0.012	0.0091	0.22	0.015	0.27	0.043	0.022	0.022	0.0014	0.93	0.00053	0.041	0.94	0.28	0.41	0.57	0.25	NA	0.0077	0.31	0.00014	0.026	0.0057	0.64	0.91	0.49	0.33	0.12	0.12	0.67	NA	0.99	0.44	0.21	0.25	0.39	0.22
ACOX1	17	q25.1	0.0019	0.005	13	19	19	0	1	47.6	0.059		NA	0.0000013	0.073	0.000000002	0.6	0.013	0.000036	0.039	0.000068	0.76	0.011	0.15	0.28	0.43	1	0.32	0.81	0.088	0.021	0.42	0.26	0.0044	0.0064	0.84	0.49	0.62	0.043	0.02	0.91	0.89	0.28	1	0.9	0.93	0.06	0.2	0.37
PTPN3	9	q31	0.0019	0.005	13	1	0	1					0.0017	0.54	0.81	0.000092	0.65	0.00000084	0.0023	0.18	0.00013	0.35	0.39	0.046	0.048	0.18	0.038	0.91	0.18	0.67	0.0026	0.014	0.012	0.0000059	0.15	0.68	1	0.072	0.57	0.26	0.1	0.94	NA	0.62	0.5	0.21	0.087	0.034	0.15
NR3C1	5	q31.3	0.0019	0.005	13	32	15	17	2	21.2	0.52		0.25	0.000017	0.00023	0.0029	1	0.025	0.012	0.7	0.17	0.65	0.0013	0.064	0.012	0.33	0.83	0.62	0.41	0.58	0.38	0.03	0.0094	0.00029	0.025	0.95	0.7	0.081	0.65	0.018	0.047	0.64	0.69	0.8	0.93	NA	0.48	0.49	0.57
DPYSL2	8	p21.2	0.002	0.005	13	58	48	10	3	67.8	0.00069		0.0000036	0.059	0.034	0.027	0.029	0.74	0.015	0.54	0.00036	0.5	0.071	0.078	0.00011	0.046	0.037	0.43	0.55	NA	0.14	0.068	0.0034	0.00027	0.018	0.92	1	0.14	0.24	0.065	0.6	0.63	0.5	0.31	0.77	0.23	0.12	0.00095	0.78
CCND1	11	q13.3	0.002	0.005	13	26	26	0	1	27.6	0.28		2.6E-12	3.9E-09	0.42	0.00000002	0.64	0.12	0.00011	0.26	0.0052	0.67	0.24	0.0094	0.00062	0.94	0.26	0.62	0.24	0.26	0.0097	0.0022	0.0019	0.54	0.0042	0.85	1	0.18	0.73	0.0065	0.12	0.84	0.33	0.56	0.83	NA	0.0064	0.36	0.48
PIK3CA	3	q26.32	0.002	0.005	13	57	42	15	1	41.4	0.096		0.000000034	0.00038	0.52	0.36	0.94	0.086	0.041	0.39	0.000015	0.79	0.00027	0.000079	0.00021	0.093	0.63	0.36	0.36	0.19	0.41	0.025	0.011	0.0000092	0.043	0.79	1	0.055	0.045	0.065	0.28	0.97	0.27	1	0.93	0.086	0.028	0.34	0.61
TCERG1	5	q32	0.002	0.005	13	104	57	47	2	49.1	0.086	pre-mRNA splicing	0.013	6.8E-13	0.063	0.027	1	0.00035	0.55	0.00059	0.11	0.49	0.0057	0.0064	0.021	0.85	0.081	0.52	0.98	NA	0.0016	0.097	0.033	0.11	0.077	0.93	1	0.026	0.1	0.15	0.51	0.9	0.17	0.76	0.42	0.018	0.53	0.04	0.39
ITM2B	13	q14.2	0.002	0.005	13	5	1	4					0.000000016	0.00000061	0.51	0.000048	0.22	0.00017	0.00000017	0.31	0.000034	0.098	0.01	0.00097	0.000016	0.82	0.099	0.67	0.0022	0.17	0.036	0.079	0.0074	0.0022	0.59	0.82	1	0.44	0.12	0.11	0.3	0.76	NA	0.27	0.97	0.052	0.27	0.13	0.14
TUSC3	8	p22	0.002	0.005	13	9	0	9					1.2E-10	0.78	0.87	0.032	0.013	0.00000054	0.16	1	0.00027	0.88	0.094	0.053	0.00029	0.29	0.017	0.67	0.000094	0.16	0.00039	0.72	0.54	0.000055	0.0081	0.96	0.47	0.006	0.5	0.44	0.35	0.92	NA	0.71	0.39	0.23	0.34	0.037	0.4
MGMT	10	q26.3	0.002	0.005	13	1	0	1	1	100	0.045		0.0000095	0.13	0.87	0.0032	0.5	0.000001	0.27	0.0011	0.0012	0.24	0.22	0.21	0.0007	0.12	0.13	0.45	0.19	0.035	0.0066	0.09	0.000095	0.047	0.0084	0.95	0.37	0.03	0.25	0.0018	0.076	0.93	NA	0.29	0.7	0.062	0.46	0.82	0.13
UGCG	9	q31.3	0.002	0.005	13	18	0	18		26.3	0.24		0.0029	0.0046	0.93	0.012	1	0.0023	0.058	0.04	0.000028	0.56	0.36	0.0095	0.01	0.23	0.0022	0.78	0.54	0.61	0.021	0.4	0.06	0.0077	0.52	0.95	0.33	0.026	0.13	0.04	0.64	0.44	NA	0.84	0.87	0.61	0.67	0.075	0.83
APC	5	q22.2	0.002	0.005	13	88	41	47	4	46.2	0.1		0.0053	1.9E-11	0.16	0.000000039	0.43	0.36	0.044	0.15	0.00017	0.99	0.0073	0.0045	0.00051	0.07	0.37	0.61	0.27	0.73	0.077	0.93	0.00022	0.0068	0.0033	0.92	0.49	0.016	0.11	0.087	0.52	0.86	0.88	1	0.96	0.027	0.32	0.29	0.48
SCYL3	1	q24.2	0.0000002	0.0000092	12	2	1	1					NA	0	0.0011	2.3E-13	0.57	NA	0	0.011	0.00049	NA	NA	NA	0	0.06	1	0.85	0.31	NA	NA	0.13	0.014	0.028	0.091	0.67	0.38	0.07	0.056	0.00017	NA	0.88	NA	0.9	0.14	0.12	0.013	0.22	0.6
CPSF1	8	q24.3	0.0000002	0.0000092	12	12	12	0		31.2	0.15		NA	0.0061	0.49	0.000000042	0.45	NA	0.000022	0.9	0	0.081	0.00000015	0.000042	0	0.16	0.11	0.39	0.19	NA	NA	0.21	0.14	0.0000001	0.13	0.82	0.42	0.12	0.12	0.000094	NA	0.83	0.027	0.48	0.88	0.91	0.39	0.045	0.16
MTUS1	8	p22	0.0000002	0.0000092	12	9	0	9		20	0.45		NA	0.00011	0.27	0.0015	0.0035	0.71	0	0.0011	0	0.33	0.002	0.0046	0.68	0.14	0.0075	0.56	0.16	NA	0.28	0.21	0.00008	0.00094	0.012	0.76	0.96	0.053	0.15	0.069	NA	0.84	NA	0.8	0.37	0.3	0.13	0.56	0.93
TENT2	5	q14.1	0.0000002	0.0000092	12	59	23	36		29.5	0.51		NA	0.000008	0.34	0	0.71	NA	0.00078	0.066	0	NA	NA	NA	0.081	0.76	0.041	0.18	0.0021	NA	NA	0.0016	0.000061	0.000023	0.072	0.89	NA	0.086	0.013	0.021	NA	0.81	NA	0.38	0.13	0.093	0.073	0.48	0.71
ANKRD11	16	q24.3	0.0000002	0.0000092	12	92	30	62		42.6	0.22		0	0.000000021	0.42	0.00013	0.0022	0.18	0.0014	0.05	0.00091	0	0.31	0.0014	0.42	0.79	0.23	0.68	0.65	0.57	0.31	0.051	0.0023	0.00037	0.016	0.7	0.35	0.017	0.076	0.38	0.066	0.85	NA	1	0.33	0.13	0.37	0.89	0.19
POGK	1	q24.1	0.0000002	0.0000092	12	19	0	19		30	0.19		NA	3.2E-12	0.65	0.00016	0.62	NA	0	0.044	0.63	NA	0	0.000015	0.00014	0.71	0.28	0.34	0.16	0.0041	NA	0.12	0.015	0.45	0.31	0.88	0.74	0.32	0.0013	0.23	NA	0.71	NA	0.57	0.71	0.028	0.016	0.1	0.54
MRPS14	1	q25.1	0.0000002	0.0000092	12	38	21	17		20.5	0.63		NA	0	0.00055	7.5E-13	0.25	NA	0.00000011	0.018	0.017	NA	0	0.0001	0.000055	0.35	0.1	0.42	0.5	NA	NA	0.36	0.54	0.043	0.087	0.91	0.75	0.23	0.21	0.0017	NA	0.93	NA	0.75	0.63	0.068	0.51	0.54	0.3
PHC3	3	q26.2	0.0000002	0.0000092	12	115	91	24		40.5	0.65	SUMOylation of DNA damage response and repair proteins	NA	0.0031	0.0065	0.0000023	0.9	0.24	0.0032	0.39	0	0.51	0.032	0.095	0.000069	0.32	0.18	0.46	0.11	NA	0.037	0.0052	0.24	0	0.28	0.96	1	0.41	0.058	0.0023	NA	0.62	NA	0.87	0.75	NA	0.12	0.32	0.82
WDR59	16	q23.1	0.0000002	0.0000092	12	136	41	95	1	51.4	0.11		0	0.0000041	0.24	0.0013	0.0000051	0.066	0.000005	0.25	0.000085	0.0071	NA	NA	0.052	0.2	0.15	0.67	0.000016	NA	NA	0.0019	0.053	0	0.017	0.9	1	0.59	0.25	0.12	0.18	0.6	NA	0.21	0.65	0.22	0.35	0.12	0.11
NAA35	9	q21.33	0.0000002	0.0000092	12	1	0	1					2.5E-10	NA	0.22	NA	0.94	0	NA	NA	0.0000015	NA	0.021	0.000063	0.00012	0.77	NA	0.17	0.77	NA	0.0055	NA	0	0	0.024	1	NA	NA	NA	0.14	0.14	0.85	NA	NA	0.42	0.23	0.015	0.37	0.0065
ARHGAP39	8	q24.3	0.0000006	0.000021	12	1	1	0					0.0005	NA	0.061	NA	0.84	0.000019	NA	NA	0	0.01	NA	NA	0.0000081	0.77	NA	0.76	0.0057	NA	NA	NA	0.000089	0.00000019	0.004	NA	NA	NA	NA	0.0046	NA	NA	NA	NA	0.52	NA	0.025	0.6	0.57
TOP1MT	8	q24.3	0.0000008	0.000021	12	195	95	100		65.2	0.0065		NA	0.2	0.52	0.00000027	0.31	NA	0.000000048	0.17	0	NA	NA	NA	0.000019	0.78	0.0019	0.56	0.024	NA	NA	0.0013	0.17	0.00000085	0.015	0.66	NA	0.24	0.059	0.0045	NA	0.54	NA	0.86	0.2	0.16	0.0016	0.15	0.29
SLU7	5	q33.3	0.000001	0.000021	12	61	48	13		27	0.65		0.00000053	6.8E-13	0.33	2.7E-10	0.96	0	0.00027	0.035	0.044	0.42	NA	NA	0.011	0.96	1	0.97	0.81	NA	NA	0.2	0.0067	0.0046	0.064	0.83	NA	0.63	0.13	0.004	NA	NA	NA	1	0.77	0.057	0.036	0.76	0.45
EIF2B5	3	q27.1	0.000001	0.000021	12	54	54	0		30.4	0.42		NA	8.8E-12	0.28	0.000023	0.56	NA	0.12	0.38	0	0.32	0.00000073	0.014	0.0000049	0.011	0.21	0.12	0.074	NA	NA	0.00011	0.00018	0.00000022	0.065	0.95	0.33	0.49	0.3	0.000056	NA	0.94	NA	0.76	0.17	0.74	0.078	0.29	0.57
MRPL24	1	q23.1	0.000001	0.000021	12	82	51	31		48.2	0.052		NA	0	NA	0.00000071	0.97	NA	0.006	0.00031	0.0018	NA	0.0000005	0.13	0.38	0.092	0.95	0.66	0.44	NA	NA	0.0061	0.000085	0.023	0.15	0.73	1	0.38	0.22	0.022	NA	0.7	0.039	1	1	0.17	0.45	0.0045	0.18
ADGRG1	16	q21	0.000001	0.000021	12	14	0	14		13.3	0.65		0	0.0069	0.9	6.7E-15	0.0072	0.0000039	0.0000022	0.29	0.21	NA	0.077	0.14	0.00089	0.42	0.066	0.65	0.009	NA	NA	0.011	0.19	0.018	0.068	1	1	0.62	0.27	0.26	NA	NA	0.8	0.29	0.98	0.12	0.037	0.54	0.021
FBXO16	8	p21.1	0.000001	0.000021	12	10	0	10					NA	0.0000019	0.81	0.000036	0.056	0.00042	0	0.0078	0.0049	0.0061	NA	NA	0.1	0.17	0.0062	0.96	0.0033	NA	NA	0.6	0.41	0.000031	0.02	0.97	NA	0.55	0.16	0.071	NA	NA	0.35	0.61	0.7	0.34	0.025	0.11	0.36
ILF2	1	q21.3	0.000001	0.000021	12	12	12	0	1	21.4	0.29		NA	0	0.47	0.0000047	0.061	NA	0.0000021	0.000044	0.0015	NA	0.038	0.014	0.00079	0.12	0.66	0.77	0.73	NA	NA	0.13	0.001	0.00098	0.32	0.9	0.88	0.41	0.77	0.48	NA	0.83	0.71	0.75	0.21	0.022	0.085	0.041	0.45
PIP5K1A	1	q21.3	0.000001	0.000021	12	307	187	120	3	68.5	0.027	Acetylcholine regulates insulin secretion;Activated NTRK2 signals through PI3K;Antigen activates B Cell Receptor (BCR) leading to generation of second messengers;CD28 dependent PI3K/Akt signaling;CLEC7A (Dectin-1) signaling;Ca2+ pathway;Cargo recognition for clathrin-mediated endocytosis;Clathrin-mediated endocytosis;Constitutive Signaling by AKT1 E17K in Cancer;Constitutive Signaling by Aberrant…	NA	0	0.29	0.00052	0.41	0.24	0.00000095	0.022	0.000033	NA	0.00000026	0.45	0.001	0.049	0.0016	0.86	0.99	0.25	NA	0.29	0.13	0.00011	0.2	0.86	1	0.46	0.72	0.0042	NA	0.8	NA	0.61	0.81	0.0049	0.062	0.29	0.5
UBQLN4	1	q22	0.000001	0.000021	12	125	76	49	1	42.3	0.5		NA	0	0.3	0.0013	0.62	NA	0.00007	0.43	0.000032	NA	0.97	0.51	0.22	0.5	0.0019	0.49	0.11	NA	NA	0.36	0.8	0.036	0.0097	NA	0.96	0.015	0.00069	0.014	NA	NA	NA	0.21	0.87	0.42	0.049	0.15	0.22
SHARPIN	8	q24.3	0.000001	0.000021	12	11	11	0		25	0.22		NA	0.00028	0.76	0	0.96	NA	0.000015	0.5	0.00000016	0.044	NA	NA	0.002	0.4	0.0034	0.52	0.052	NA	NA	0.71	0.0029	0.0000041	0.032	0.61	0.64	0.21	0.061	0.0015	NA	0.76	0.066	0.83	0.27	0.2	0.22	0.089	0.52
HMBS	11	q23.3	0.0000014	0.000026	12	7	0	7					NA	0.00000031	0.69	2.8E-11	0.95	NA	0	0.4	0.081	0.19	0.049	0.039	0.078	0.15	0.14	0.47	0.93	NA	NA	0.0091	0.05	0.00011	0.07	0.92	0.28	0.071	0.45	0.046	NA	0.97	0.0016	0.91	1	0.72	0.0067	0.72	0.44
SSBP2	5	q14.1	0.0000014	0.000026	12	172	60	112	3	50.3	0.35		NA	0.000067	0.026	0	0.68	0.014	0.000057	0.5	0.028	0.4	0.000028	0.0093	0.43	0.22	0.17	0.25	0.16	NA	0.42	0.0015	0.68	0.02	0.029	0.76	0.96	0.056	0.46	0.022	NA	1	NA	0.92	0.82	0.064	0.087	0.062	0.44
CDC42SE2	5	q31.1	0.0000014	0.000026	12	51	34	17		26.4	0.55		0.02	1.9E-09	0.37	0.0012	0.71	0.00016	0.027	0.089	0	0.37	NA	NA	0.00000015	0.65	0.56	0.52	0.73	0.18	0.03	0.039	0.0015	0.000092	0.14	0.77	NA	0.44	0.27	0.31	0.83	0.5	NA	0.21	0.26	0.61	0.48	0.42	0.14
ASH1L	1	q22	0.0000014	0.000026	12	78	64	14	1	33.3	0.54	PKMTs methylate histone lysines	0	9.5E-19	0.099	4.7E-11	0.91	0.24	6.2E-09	0.42	6.5E-09	NA	0.000041	0.4	0.0000033	0.35	0.29	0.72	0.86	NA	0.0046	0.21	0.073	0.00042	0.042	0.97	0.99	0.66	0.0026	0.0075	0.74	0.73	NA	0.45	0.64	NA	0.19	0.65	0.089
MCCC2	5	q13.2	0.0000016	0.000026	12	56	23	33	1	27.6	0.56		0	0.000000015	0.27	6.1E-11	0.79	0.41	0.014	0.041	0.0053	0.64	0.048	0.00011	0.17	0.79	0.66	0.63	0.71	NA	0.61	0.28	0.00031	0.00000033	0.18	0.99	0.46	0.048	0.016	0.82	0.056	0.87	0.52	0.73	0.97	NA	0.1	0.11	0.81
CDKAL1	6	p22.3	0.0000016	0.000026	12	85	54	31	3	57.5	0.0026		0	0.00023	0.55	0.022	0.99	0.000000045	0.00079	0.0078	0.0021	0.17	0.046	0.086	0.00081	0.65	0.67	0.61	0.73	0.9	0.0024	0.028	0.099	0.000012	0.26	0.74	1	0.066	0.5	0.32	0.16	0.92	NA	0.64	0.22	0.55	0.43	0.13	0.9
ABAT	16	p13.2	0.0000018	0.000027	12	37	14	23		39.5	0.079		0	0.0064	0.14	0.0000002	0.9	0.61	0.0033	0.81	0.0067	0.2	0.0025	0.0091	0.81	0.92	0.11	0.98	0.97	0.72	0.65	0.69	0.4	0.000088	0.008	0.95	1	0.41	0.34	0.048	0.038	0.67	NA	1	0.87	0.41	0.035	0.54	0.15
PPP3CA	4	q24	0.0000018	0.000027	12	15	0	15		12.5	0.69		0.026	0.000089	0.027	0.38	0.67	0.018	0.0049	0.073	0	0.6	0.054	0.012	0.0033	0.2	0.72	0.72	0.69	0.48	0.092	0.16	0.000043	0.011	0.0041	0.74	1	0.2	0.83	0.41	0.44	0.83	0.072	1	0.35	NA	0.35	0.23	0.48
PICALM	11	q14.2	0.0000018	0.000027	12	26	13	13		7.4	0.94		0.00033	0	0.072	0.000043	1	0.00011	0.00000032	0.027	0.0083	0.079	0.0023	0.32	0.000005	0.32	1	0.9	0.87	0.86	0.0018	0.94	0.0051	0.000012	0.071	0.86	1	0.11	0.36	0.42	0.29	0.92	NA	0.61	0.84	0.83	0.075	0.34	0.6
JTB	1	q21.3	0.0012	0.005	12	26	0	26		21.4	0.48		NA	1.2E-10	0.011	2.6E-09	0.27	NA	0.00000012	0.0000082	NA	0.00035	0.000064	0.000041	NA	NA	0.75	NA	NA	NA	NA	NA	0.0063	NA	NA	0.95	0.85	0.34	0.022	NA	NA	0.91	0.088	0.98	NA	0.015	0.037	NA	NA
TTC37	5	q15	0.0013	0.005	12	14	0	14		13.3	0.66		0.00000082	NA	0.43	NA	NA	0.00014	NA	NA	0.0000014	0.28	0.000025	0.0067	0.0004	0.96	NA	0.56	0.029	NA	0.043	0.22	NA	0.031	0.0028	0.83	NA	0.27	NA	0.33	0.3	0.7	NA	NA	0.92	0.031	0.28	0.6	0.63
CHMP4C	8	q21.13	0.0015	0.005	12	17	0	17		38.9	0.065		NA	0.034	0.24	1.4E-09	0.0025	NA	0.0000037	0.94	0.00017	0.37	NA	NA	0.00055	0.48	0.077	0.56	0.29	NA	NA	0.15	0.28	0.00018	0.00066	0.49	NA	0.6	0.0029	0.018	NA	0.66	NA	1	0.46	0.33	0.0086	0.36	0.99
TBCCD1	3	q27.3	0.0015	0.005	12	33	33	0		50	0.011		NA	0.00000027	0.42	0.01	0.028	NA	0.24	0.21	0.000000026	0.0082	NA	NA	0.0023	0.11	0.15	0.082	0.31	NA	NA	0.006	0.0000097	0.0049	0.032	NA	1	0.1	0.17	0.004	NA	NA	NA	1	0.51	0.58	0.059	0.03	0.29
RBM12B	8	q22.1	0.0015	0.005	12	11	0	11		41.7	0.058		NA	0.12	0.033	7.3E-10	0.012	NA	0.00026	0.11	0.0000001	0.21	NA	NA	0.19	0.45	0.25	0.86	0.78	NA	NA	0.21	1	0.0039	0.044	0.9	1	0.018	0.0017	0.027	NA	NA	NA	0.31	0.52	NA	0.0043	0.084	0.34
EIF2S3	X	p22.11	0.0015	0.005	12	15	0	15	1	37.5	0.089		NA	0.0000018	0.0017	0.036	0.0023	NA	0.28	0.099	0.027	NA	0.00037	0.58	0.0047	0.00046	0.51	0.43	0.87	0.81	NA	0.011	0.21	0.0023	0.098	NA	1	NA	0.46	NA	NA	NA	NA	0.11	0.38	0.38	0.029	0.066	0.056
MON1B	16	q23.1	0.0016	0.005	12	25	0	25		11.5	0.73		NA	2.2E-11	0.85	1.6E-12	0.04	NA	0.0001	0.15	0.00017	0.000000074	NA	NA	0.000005	0.17	0.9	0.58	0.000015	NA	NA	0.025	0.54	0.000072	0.0091	0.89	0.99	0.46	0.22	0.0029	NA	0.86	NA	1	0.77	0.21	0.74	0.25	0.15
TMCO1	1	q24.1	0.0016	0.005	12	31	0	31		37.5	0.092		NA	1E-14	0.022	3.2E-09	0.8	0.34	5.9E-09	0.013	0.18	NA	NA	NA	0.00061	0.028	1	0.5	0.55	NA	NA	0.58	0.00026	0.0013	0.047	0.86	0.98	0.82	0.53	0.049	NA	0.83	NA	0.91	0.2	NA	0.25	0.053	0.38
ATP5MG	11	q23.3	0.0016	0.005	12	43	0	43	1	19.1	0.77		NA	0.00015	NA	0.0000013	0.018	NA	2.5E-09	0.028	0.19	0.1	0.0041	0.0012	0.013	0.36	0.4	0.79	0.58	NA	NA	0.6	0.0000017	0.00023	0.065	NA	1	0.33	0.24	0.0078	NA	0.92	0.0047	0.41	0.97	0.64	0.12	0.2	0.55
ERGIC1	5	q35.1	0.0016	0.005	12	7	7	0		37.5	0.092		2E-12	0.00000011	0.25	0.0000088	0.51	0.51	0.00055	0.34	0.00071	0.0073	NA	NA	0.00027	0.031	0.78	0.73	0.62	NA	NA	0.01	0.087	0.00096	0.31	NA	NA	0.016	0.12	0.0078	0.69	NA	NA	0.67	0.4	0.57	0.26	0.92	0.082
PPP4R3B	2	p16.1	0.0016	0.005	12	3	3	0					NA	0.026	0.007	0.00031	0.5	0.0036	0.1	0.97	0.00019	0.12	NA	NA	0.00032	0.042	0.22	0.25	0.8	0.88	NA	0.69	0.11	0.17	0.038	0.83	0.0069	0.11	0.031	0.013	NA	NA	NA	0.9	0.63	0.91	0.2	0.13	0.42
CYB5B	16	q22.1	0.0016	0.005	12	108	33	75	2	46.9	0.16		0.000015	0.0005	0.72	0.0000059	0.006	0.062	0.00057	0.000071	0.014	0.00000075	NA	NA	0.29	0.21	0.13	0.87	0.0051	NA	NA	0.03	0.18	0.00036	0.097	NA	1	0.082	0.22	0.0077	NA	NA	NA	0.82	0.26	0.19	0.37	0.16	0.084
SMG5	1	q22	0.0016	0.005	12	35	20	15		33.3	0.19		NA	0.014	0.14	0.014	0.42	0.00013	0.00078	0.88	0.000039	NA	NA	NA	0.042	0.013	0.048	0.28	0.44	0.21	NA	0.81	0.47	0.00019	0.26	NA	0.8	0.029	0.093	0.024	NA	NA	0.48	0.53	0.83	0.2	0.12	0.0073	0.33
ANP32B	9	q22.33	0.0017	0.005	12	47	44	3	2	29.2	0.39	coenzyme A biosynthesis	NA	6.3E-11	0.098	0.00042	0.71	NA	0.00016	0.0014	0.000042	0.14	0.00012	0.016	0.16	0.39	0.003	0.16	0.66	NA	NA	0.41	0.0016	0.0000028	0.051	0.49	0.79	0.13	0.43	0.14	NA	NA	0.67	0.23	0.46	NA	0.038	0.0022	0.36
NIPA2	15	q11.2	0.0017	0.005	12	19	5	14		9.5	0.83		NA	2E-16	0.17	0.0015	0.29	NA	0.00052	0.0000079	0.0048	NA	0.00000017	0.00014	0.0024	0.33	0.76	0.24	0.61	NA	NA	0.35	0.1	0.000032	0.035	0.76	0.94	0.43	0.2	0.026	NA	0.84	NA	0.82	0.16	0.1	0.76	0.29	0.71
PMVK	1	q21.3	0.0017	0.005	12	43	21	22		24.4	0.54		NA	1E-15	0.9	2.2E-09	0.36	NA	0.0000065	0.017	0.0013	NA	0.00015	0.029	0.0012	0.049	0.061	0.56	0.78	NA	NA	0.92	0.0000017	0.038	0.33	0.84	1	0.053	0.092	0.0028	NA	0.69	NA	1	0.33	0.35	0.5	0.17	0.057
PFDN1	5	q31.3	0.0017	0.005	12	4	4	0					NA	1.9E-11	0.12	0.00083	0.17	NA	0.0018	0.14	0.016	0.66	0.0034	0.000075	0.023	0.49	0.92	0.85	0.87	NA	NA	0.032	0.000022	0.00016	0.11	NA	0.78	0.35	0.15	0.023	NA	0.86	NA	0.37	0.69	0.21	0.48	0.033	0.83
ASAH1	8	p22	0.0017	0.005	12	62	1	61	4	51.6	0.012		NA	3.5E-11	0.57	0.0005	0.26	NA	0.00011	0.054	0.000000047	0.42	0.00019	0.0001	0.12	0.23	0.078	0.6	0.00017	NA	NA	0.0081	0.000072	0.0031	0.61	0.88	1	0.76	0.72	0.013	NA	0.69	0.31	0.92	0.82	NA	0.15	0.061	0.77
PPP2R1B	11	q23.1	0.0017	0.005	12	8	0	8	1	22.2	0.39		NA	1.8E-14	0.0032	0.000014	0.91	NA	0.00000055	0.00048	0.079	0.55	0.76	0.035	0.000088	0.39	0.87	0.045	0.79	NA	NA	0.13	0.00017	0.0003	0.004	0.83	0.72	0.13	0.19	0.056	NA	0.67	0.073	0.95	0.49	NA	0.046	0.77	0.33
CHERP	19	p13.11	0.0017	0.005	12	54	0	54		31.6	0.39		NA	0.000041	0.61	0.26	1	NA	0.0000019	0.0000012	0.000021	0.3	0.015	0.009	0.26	0.77	0.018	0.77	0.8	NA	NA	0.29	0.00042	0.0025	0.23	NA	0.8	0.058	0.65	0.046	NA	0.87	0.28	1	0.83	0.017	0.15	0.53	0.21
ZNF207	17	q11.2	0.0018	0.005	12	5	3	2					NA	0.04	0.85	1.4E-10	0.76	NA	0.00000017	0.97	0.0000045	0.025	0.16	0.0018	0.000007	0.026	0.19	0.62	0.76	NA	NA	0.36	0.066	0.00036	0.00062	NA	1	0.11	0.01	0.22	NA	0.77	0.19	1	0.69	0.18	0.1	0.31	0.15
SNX2	5	q23.2	0.0018	0.005	12	121	70	51		54	0.075		0.00063	1.7E-09	0.54	0.00002	0.34	0.00000057	0.24	0.018	0.0089	0.23	0.00013	0.0097	0.0022	0.21	1	0.39	0.1	NA	NA	0.0021	0.064	0.0069	0.11	0.74	0.37	0.37	0.13	0.3	NA	NA	NA	0.85	0.16	0.19	0.34	0.14	0.78
KLHL20	1	q25.1	0.0018	0.005	12	20	20	0		9.1	0.85		NA	9.4E-20	0.024	0.0000044	0.83	0.000029	0.00013	0.00048	0.099	0.03	NA	NA	0.0013	0.019	0.51	0.93	0.45	0.042	NA	0.36	0.036	0.000086	0.08	0.58	0.83	0.52	0.67	0.1	0.7	0.99	NA	0.63	0.61	0.082	0.071	0.15	0.081
PPIG	2	q31.1	0.0018	0.005	12	190	155	35		38.3	1		NA	0.000097	0.44	0.0071	0.41	0.00077	0.64	0.0037	0.00028	0.59	0.81	0.0051	0.00013	0.43	0.015	0.41	0.64	NA	NA	0.69	0.047	0.026	0.088	0.87	0.16	0.63	0.48	0.18	NA	0.79	0.014	1	0.93	NA	0.35	0.18	0.63
BDH1	3	q29	0.0018	0.005	12	12	12	0		28.6	0.22		0.059	0.0077	0.021	0.032	0.78	0.59	0.14	0.064	0.0000048	0.88	0.036	0.038	0.045	0.0016	0.61	0.68	0.59	NA	0.011	0.42	0.022	0.00066	0.04	0.76	1	0.32	0.32	NA	0.17	0.95	NA	0.76	0.35	NA	0.098	0.55	0.75
TFRC	3	q29	0.0018	0.005	12	8	8	0		22.2	0.39		0.00000016	0.000012	0.61	0.0012	0.26	0.0019	0.06	0.27	0.00077	0.25	0.00084	0.072	0.0087	0.35	0.79	0.54	0.87	NA	0.039	0.0056	0.029	0.00081	0.37	0.96	0.72	0.13	0.39	0.13	NA	0.91	NA	0.33	0.93	NA	0.0057	0.56	0.8
CDC42	1	p36.12	0.0018	0.005	12	1	1	0					NA	0.57	0.049	0.007	0.23	0.011	0.000063	0.94	0.00000017	0.5	0.00027	0.00013	0.95	0.84	1	0.45	0.86	NA	0.39	0.55	0.0000008	0.0021	0.018	0.79	0.85	0.38	0.023	0.31	NA	0.78	0.0033	0.62	0.76	NA	0.17	0.22	0.39
RAD17	5	q13.2	0.0018	0.005	12	39	14	25		25	0.46		NA	0.000046	0.39	2.8E-09	0.29	0.64	0.00039	0.12	0.0062	0.36	0.0016	0.016	0.0011	0.89	0.09	0.54	0.000077	NA	0.63	0.44	0.0011	0.0046	0.25	0.68	0.99	0.53	0.056	0.016	NA	NA	0.49	0.74	0.87	NA	0.017	0.43	0.35
EHHADH	3	q27.2	0.0018	0.005	12	23	23	0		20.8	0.42		0.73	0.025	0.0017	0.28	1	0.11	0.029	0.52	0.00013	0.74	0.012	0.023	0.15	0.17	1	0.012	0.88	NA	0.087	0.00019	0.0019	0.0064	0.028	0.95	0.46	0.25	0.053	0.005	NA	0.83	NA	1	0.22	0.19	0.51	0.24	0.22
RNF14	5	q31.3	0.0018	0.005	12	81	41	40	2	56.1	0.0037		NA	1.2E-10	0.84	7.6E-09	0.9	0.059	0.00029	0.0084	0.025	0.085	0.000075	0.011	0.0000016	0.44	1	0.65	0.81	NA	NA	0.044	0.061	0.00024	0.079	0.85	0.021	0.027	0.19	0.18	NA	0.99	NA	1	0.96	0.2	0.063	0.75	0.71
MOCS2	5	q11.2	0.0018	0.005	12	4	4	0					NA	0.000029	0.77	0.0000004	0.12	0.062	0.052	0.18	0.000013	NA	0.0026	0.00025	0.000015	0.91	0.1	0.86	0.088	NA	0.046	0.42	0.0047	0.001	0.44	0.85	1	0.26	0.0043	0.99	0.5	0.87	NA	1	0.96	0.041	0.042	0.65	0.49
SPART	13	q13.3	0.0018	0.005	12	85	59	26	2	45.1	0.13		NA	0.038	0.61	0.021	0.47	0.000009	0.00063	0.00067	0.000012	NA	0.086	0.26	0.19	0.81	0.019	0.41	0.94	NA	0.047	0.92	0.55	0.043	0.5	0.68	0.22	0.1	0.035	0.018	0.39	0.99	0.092	0.01	0.91	NA	0.6	0.53	0.43
DMXL1	5	q23.1	0.0018	0.005	12	27	19	8		6.9	0.96		NA	0.000029	0.38	5.8E-11	0.69	0.069	0.026	0.14	0.000013	0.97	0.011	0.048	0.0000019	0.13	0.17	0.59	0.25	0.67	NA	0.053	0.00011	0.00038	0.00078	0.93	0.83	0.67	0.21	0.016	NA	0.89	0.083	0.6	0.73	0.077	0.03	0.69	0.2
PPA2	4	q24	0.0018	0.005	12	5	0	5					0.00039	0.14	0.48	0.0033	0.76	0.013	0.00098	0.81	0.0024	0.37	0.0028	0.0056	0.00031	0.2	0.019	0.2	0.64	NA	NA	0.62	0.0069	0.00059	0.0073	0.87	0.53	0.18	0.25	0.25	NA	0.96	NA	0.6	0.15	0.67	0.19	0.59	0.72
TTLL1	22	q13.2	0.0018	0.005	12	36	1	35		29.7	0.27		0.00000017	0.52	0.71	0.00031	0.61	0.3	0.000043	0.37	0.00011	0.1	0.00041	0.31	0.001	0.71	0.0023	0.61	0.19	NA	0.52	NA	0.054	0.0000066	0.017	0.95	1	0.11	0.012	0.02	0.43	0.99	0.47	0.79	0.16	0.1	0.0078	0.25	0.66
KLHDC4	16	q24.2	0.0018	0.005	12	36	0	36		13.2	0.84		NA	7.3E-09	0.37	0.000033	0.049	0.14	0.0026	0.0084	0.063	0.0082	0.0015	0.11	0.00093	0.2	0.95	0.98	0.000033	NA	0.23	0.051	0.21	0.00017	0.00032	1	0.97	0.09	0.063	0.026	NA	0.8	0.2	0.2	0.46	0.71	0.18	0.37	0.11
IL6ST	5	q11.2	0.0019	0.005	12	3	3	0					NA	0.00044	0.51	0.0000065	0.46	0.02	0.00017	0.99	0.0029	0.49	0.026	0.016	0.0071	0.79	0.0066	0.8	0.34	0.5	0.38	0.18	0.04	0.0018	0.38	0.95	0.37	0.38	0.3	0.023	NA	0.9	0.54	1	0.56	NA	0.12	0.81	0.76
STRN4	19	q13.32	0.0019	0.005	12	1	0	1					0.067	0.0073	0.53	0.00068	0.81	0.00062	0.00044	0.41	0.0016	0.25	0.0000021	0.00067	0.79	0.0013	1	0.47	0.47	0.0044	0.047	0.053	0.041	0.0013	0.27	0.83	1	0.27	0.18	0.59	0.21	0.9	NA	1	0.8	0.85	0.41	0.49	0.13
FEM1C	5	q22.3	0.0019	0.005	12	51	37	14		22.6	0.71		5.3E-10	0.001	0.63	0.0000012	0.69	0.00000045	0.022	0.34	0.000062	0.55	0.0015	0.00017	0.00055	0.63	0.18	0.72	0.017	NA	0.15	0.67	1	0.097	0.044	0.96	0.21	0.31	0.47	0.62	0.31	0.99	0.96	0.71	0.73	NA	0.065	0.22	0.77
TNRC6B	22	q13.1	0.0019	0.005	12	12	0	12	1	14.3	0.62		0.0000007	0.000023	0.36	0.000062	0.14	0.55	0.0000037	0.92	0.00035	0.46	0.00012	0.016	0.000000017	0.31	0.37	0.81	0.76	0.00027	NA	0.2	0.02	0.000083	0.2	0.85	1	0.65	0.5	0.1	0.0071	0.9	NA	0.49	0.25	0.67	0.11	0.57	0.17
ATM	11	q22.3	0.0019	0.005	12	30	0	30	1	41.9	0.045		0.002	0.000000016	0.0094	0.00069	0.82	0.025	0.0000045	0.25	0.00000047	0.014	0.16	0.012	0.000009	0.21	0.36	0.42	0.48	0.086	0.063	0.18	0.25	0.00099	0.38	0.97	0.88	0.47	0.093	0.46	0.44	0.66	0.022	0.91	0.4	NA	0.88	0.58	0.34
CCNE1	19	q12	0.0019	0.005	12	34	4	30	1	38.9	0.085		0.097	1.4E-09	0.84	0.00036	0.87	0.0000028	0.066	0.027	0.000018	NA	0.14	0.13	0.0049	0.89	0.79	0.62	0.29	0.37	0.016	0.088	0.04	0.000012	0.38	0.48	0.81	0.059	0.0005	0.11	0.26	0.78	0.046	0.98	0.52	0.21	0.059	0.15	0.82
LNPEP	5	q15	0.0019	0.005	12	90	51	39		50	0.041		1E-10	0.000074	0.65	0.000038	0.44	0.068	0.0069	0.28	0.000000036	0.061	0.0000034	0.063	0.00084	0.3	0.28	0.21	0.95	NA	0.00094	0.00034	0.0061	0.000045	0.14	0.88	0.58	0.035	0.17	0.61	0.34	0.87	0.64	1	0.99	0.39	0.28	0.82	0.7
GAS8	16	q24.3	0.0019	0.005	12	2	2	0					1	0.25	0.94	0.11	0.0035	0.062	6.2E-09	0.71	0.043	0.014	0.000052	0.12	0.00041	0.14	0.03	0.9	0.079	0.005	0.68	NA	0.011	0.0004	0.026	0.96	0.89	0.6	0.0062	0.067	0.54	0.87	NA	0.46	0.27	0.2	0.066	0.16	0.24
FER	5	q21.3	0.0019	0.005	12	128	44	84	1	35.9	0.94		NA	3.8E-09	0.73	0.00077	0.48	0.00071	0.02	0.2	0.00000094	0.21	0.000091	0.37	0.0092	0.031	0.0039	0.95	0.54	1	0.017	0.96	0.084	0.0017	0.017	0.81	0.87	0.054	0.84	0.91	0.32	0.99	0.49	0.99	0.38	NA	0.3	0.12	0.51
PAWR	12	q21.2	0.0019	0.005	12	58	32	26	1	50	0.016		0.0052	0.032	0.27	0.01	0.92	0.011	0.0023	0.38	0.000037	0.61	0.000056	0.016	0.11	0.58	0.0000014	0.55	0.44	0.56	0.32	0.55	0.00049	0.003	0.45	0.58	1	0.74	0.59	0.11	0.24	0.86	0.19	0.25	0.92	0.63	0.36	0.035	0.89
USP13	3	q26.33	0.002	0.005	12	96	79	17	4	55.1	0.01	Amplification of signal from unattached kinetochores via a MAD2 inhibitory signal;Mitotic Prometaphase;RHO GTPases Activate Formins;Resolution of Sister Chromatid Cohesion;Separation of Sister Chromatids	5.1E-10	0.98	0.0015	0.032	0.74	0.00042	0.088	0.88	0.0092	0.089	0.0059	0.038	0.0084	0.18	0.34	0.45	0.21	0.29	0.076	0.043	0.12	0.31	0.056	0.94	1	0.37	0.024	0.14	0.07	0.79	0.12	0.77	0.62	NA	0.02	0.076	0.63
ECT2	3	q26.31	0.002	0.005	12	46	29	17		17	0.83	PLK1 signaling events	9.8E-11	0.0033	0.28	0.00018	0.21	0.002	0.013	0.46	3.3E-09	0.08	0.25	0.96	0.0048	0.34	0.88	0.92	0.31	0.26	0.0068	0.014	0.92	0.0000016	0.4	0.72	0.44	0.4	0.38	0.00068	0.21	0.67	0.4	0.84	0.81	0.92	0.033	0.22	0.17
PRC1	15	q26.1	0.002	0.005	12	1	1	0					0.077	0.045	0.038	0.063	1	0.0071	0.26	0.47	0.03	0.88	0.078	0.28	0.009	0.0035	0.48	0.47	0.66	0.27	NA	0.016	0.0033	0.0022	0.042	0.61	0.3	0.34	0.088	0.23	0.73	0.88	0.13	0.99	0.0017	0.29	0.26	0.0033	0.26
BRD4	19	p13.12	0.002	0.005	12	236	81	155	3	39.5	1		0.000063	0.012	0.64	0.00038	0.97	0.061	0.01	0.000042	0.0000019	0.56	0.071	0.0012	0.078	0.38	1	0.91	0.65	0.12	0.017	0.0048	0.009	0.000035	0.00041	0.81	0.84	0.54	0.1	0.16	NA	0.77	0.83	0.95	0.51	0.26	0.7	0.15	0.071
NDRG1	8	q24.22	0.002	0.005	12	124	61	63	1	52.8	0.12	TFAP2 (AP-2) family regulates transcription of growth factors and their receptors	6.1E-09	0.81	0.16	0.0045	0.94	0.056	0.0007	0.86	0.000048	0.26	0.0000087	0.000048	0.00015	0.36	0.4	0.79	0.83	NA	0.039	0.00089	0.0037	0.0047	0.21	0.7	0.95	0.92	0.47	0.00019	0.13	0.69	0.83	0.67	0.58	0.33	0.14	0.5	0.44
MTSS1	8	q24.13	0.002	0.005	12	57	48	9		34.4	0.3		NA	0.016	0.29	0.0029	0.83	0.15	0.000043	0.79	0.94	0.0075	0.099	0.01	0.00019	0.31	1	0.22	0.16	0.003	0.033	0.0011	0.95	0.004	0.0023	0.73	1	0.81	0.63	0.6	0.54	0.85	0.6	0.67	0.82	0.84	0.02	0.63	0.97
SLC7A6OS	16	q22.1	0.0000002	0.0000092	11	69	0	69		15.5	1		NA	0.00000037	0.061	0	0.086	NA	0	0.016	0.000036	0.0018	NA	NA	0.0021	0.37	0.034	0.52	0.24	NA	NA	0.35	0.32	0.026	0.75	1	NA	0.011	0.0036	0.29	NA	0.58	0.19	0.26	0.78	0.34	0.06	0.37	0.18
SREK1	5	q12.3	0.0000002	0.0000092	11	51	26	25		28.8	0.45		0	NA	0.87	NA	0.63	0.00000067	NA	NA	0	0.00018	0.000025	0.019	0.14	0.31	NA	0.51	0.81	NA	0.000058	NA	0.022	0.0052	0.28	0.99	NA	NA	NA	0.53	0.013	0.87	NA	NA	0.93	0.15	0.076	0.37	0.46
GFOD2	16	q22.1	0.0000002	0.0000092	11	30	0	30		6.5	0.98		NA	0.000048	0.24	0	0.12	NA	0	0.2	0.18	0.001	NA	NA	0.0074	0.52	1	0.46	0.0059	NA	NA	NA	0.0024	0.000057	0.17	NA	0.34	0.086	0.0026	0.031	NA	NA	0.07	0.84	0.22	0.28	0.03	0.17	0.2
NCBP1	9	q22.33	0.0000002	0.0000092	11	1	1	0	1	100	0.045		0.65	0.00031	0.49	0.0000078	1	0	0.000026	0.23	0.012	0.098	0.053	0.053	0.00012	0.17	0.68	0.7	0.64	0.33	0	0.64	0	0.000027	0.27	0.81	0.11	0.087	0.66	0.021	0.79	0.76	NA	0.96	0.34	0.14	0.018	0.078	0.6
DHODH	16	q22.2	0.0000002	0.0000092	11	64	0	64		8.6	1		NA	0.0057	0.35	0.000000077	0.062	NA	0	0.17	0.048	0.00068	0.00066	0.1	0.0028	0.092	NA	0.76	0.031	0.8	NA	0.14	0.0073	0	0.031	0.63	0.81	0.18	0.26	0.071	NA	0.87	NA	NA	0.56	0.2	0.25	0.24	0.11
TMEM65	8	q24.13	0.0000002	0.0000092	11	118	67	51		44.1	0.54		7.1E-13	0.0000088	0.72	0.0017	0.073	0.18	0.0028	0.14	0	0.58	NA	NA	0	0.42	0.16	0.56	0.2	NA	NA	0.015	0.058	0.00000012	0.00047	0.88	NA	0.42	0.03	0.0063	0.25	0.93	NA	0.85	0.5	NA	0.53	0.17	0.57
FAM214A	15	q21.2-q21.3	0.0000008	0.000021	11	6	6	0	1	42.9	0.068		0.000000041	0	NA	0.000000059	0.48	0.041	0.00011	0.0082	0.0000015	0.8	NA	NA	0.001	0.41	0.59	0.4	0.16	NA	NA	NA	0.18	0.0014	0.024	0.91	NA	0.081	NA	0.21	0.4	0.99	NA	0.091	0.68	0.27	0.5	0.09	0.27
ZCCHC9	5	q14.1	0.0000008	0.000021	11	440	215	225	2	70.5	0.098	Antigen processing: Ubiquitination & Proteasome degradation	NA	0.00000046	0.8	0	0.83	NA	0.0011	0.52	0.019	0.68	NA	NA	0.0082	0.16	0.0000014	0.38	0.6	NA	NA	0.018	0.000038	0.00096	0.098	0.93	NA	0.055	0.03	0.45	NA	0.62	NA	0.18	0.79	0.5	0.04	0.15	0.89
ZBTB10	8	q21.13	0.000001	0.000021	11	25	8	17	1	51.9	0.0078		0.000002	0.91	0.53	0.000068	0.49	0.049	0.00051	0.45	0	0.67	0.0000063	0.00012	0.072	0.16	0.31	0.91	0.64	NA	NA	0.071	0.79	0.0043	0.014	0.96	0.58	0.2	0.077	0.048	NA	NA	NA	0.4	0.96	0.35	0.15	0.39	0.2
ZNF317	19	p13	0.000001	0.000021	11	1	1	0					0.00000053	0.00000063	0.52	0.0021	0.96	0.016	0.00011	0.03	0.0000024	0.18	NA	NA	0.06	0.27	1	0.48	0.94	NA	0.045	0.12	0.02	0	0.052	0.75	NA	0.12	0.061	0.075	0.62	0.98	0.069	0.71	0.18	0.062	0.31	0.04	0.37
CMIP	16	q23.2-q23.3	0.000001	0.000021	11	176	68	108	1	55.6	0.21		8.7E-10	0.00038	0.57	0.0000032	0.000032	0.0011	0.00087	0.0063	0.0000024	0.14	NA	NA	0.00034	0.44	1	0.57	0.85	NA	NA	NA	0.26	0	0.32	0.83	NA	0.086	0.03	0.26	NA	NA	NA	1	0.43	0.64	0.74	0.87	0.064
UQCRFS1	19	q12	0.000001	0.000021	11	5	5	0		50	0.046		NA	0	NA	0.0000068	0.67	NA	0.017	0.0026	0.000063	NA	0.0054	0.007	0.002	0.83	0.044	0.7	0.9	NA	NA	0.97	0.00037	0.00021	0.7	0.51	0.9	0.22	0.083	0.15	NA	NA	NA	0.96	0.66	0.41	0.2	0.1	0.39
CAMLG	5	q31.1	0.000001	0.000021	11	7	7	0					NA	0	0.31	0.0000094	0.28	NA	0.0048	0.29	0.11	0.29	0.00012	0.0000057	0.35	0.98	0.012	0.93	0.9	NA	NA	0.71	0.00015	0.012	0.098	0.84	0.76	0.8	0.025	0.004	NA	0.96	NA	0.79	0.8	0.018	0.12	0.1	0.6
KDELR2	7	p22.1	0.000001	0.000021	11	1	0	1				COPI-dependent Golgi-to-ER retrograde traffic	NA	0.00016	0.15	0.0000097	0.38	NA	0.0042	0.01	0	NA	0.000017	0.00039	0.000046	0.24	0.012	0.59	0.57	NA	NA	0.3	0.11	0.0007	0.56	0.65	0.87	0.33	0.16	0.23	NA	0.73	NA	0.73	0.37	NA	0.037	0.12	0.38
MAML2	11	q21	0.000001	0.000021	11	66	31	35	1	35.3	0.32		0.0024	0.00000024	0.51	0.00023	0.98	0.066	0.15	0.38	0.000000052	NA	NA	NA	0.0014	0.12	1	0.49	0.69	NA	NA	0.25	0.0062	0	0.026	0.81	NA	0.78	0.26	0.18	0.052	NA	0.63	0.23	0.7	NA	0.045	0.011	0.044
GSE1	16	q24.1	0.000001	0.000021	11	22	1	21		26.1	0.29		0.000012	0.00057	0.98	0.012	0.14	0.088	0.00000045	0.00021	0.0026	0.086	0.0021	0.022	0.22	0.76	0.83	0.8	0.077	NA	NA	0.19	0.084	0	0.03	1	0.62	0.61	0.009	0.87	NA	NA	NA	0.65	0.97	0.55	0.067	0.075	0.39
UHMK1	1	q23.3	0.000001	0.000021	11	23	14	9		32	0.16		9.8E-11	0	0.19	0.0066	0.41	0.0000067	0.000062	0.0011	0.2	0.0000015	NA	NA	0.41	0.02	0.44	0.62	0.42	0.96	NA	0.18	0.00013	0.018	0.12	0.96	NA	0.06	0.18	0.37	NA	0.87	0.55	0.89	0.39	NA	0.14	0.066	0.46
PANK3	5	q34	0.000001	0.000021	11	14	14	0					NA	0.0016	0.0041	0	0.5	NA	0.16	0.083	0.000015	0.93	0.067	0.0055	0.00064	0.042	0.9	0.52	0.078	NA	NA	0.046	0.11	0.0074	0.036	0.94	1	0.065	0.59	0.39	NA	0.58	NA	0.61	0.49	0.029	0.14	0.27	0.91
KIFC2	8	q24.3	0.000001	0.000021	11	12	12	0					NA	0.034	0.62	0.000000012	0.6	NA	0	0.19	6.1E-09	NA	NA	NA	0.000055	0.79	1	0.47	0.022	NA	NA	0.28	0.23	0.00029	0.02	0.94	NA	0.26	0.037	0.0081	NA	0.85	NA	0.86	0.31	0.38	0.046	0.91	0.46
PCYT1A	3	q29	0.0000014	0.000026	11	6	6	0		28.6	0.29		0.89	0.041	0.18	0.00000092	0.31	0.46	0.000018	0.17	0	0.68	0.22	0.000021	0.0000059	0.22	0.33	0.1	0.3	NA	0.53	0.000026	0.21	0.000028	0.058	0.93	0.26	0.17	0.007	0.015	NA	0.94	NA	0.99	0.61	0.33	0.05	0.5	0.78
PDCL	9	q33.2	0.0000016	0.000026	11	1	0	1					NA	0.00012	0.91	0.0006	0.71	0	0.00025	0.62	0.0000044	0.29	0.0035	0.039	0.07	0.44	0.046	0.9	0.86	NA	0.00027	0.56	0.0012	0.00000054	0.084	0.9	1	0.12	0.79	0.2	NA	0.83	NA	0.79	0.58	0.51	0.21	0.2	0.22
POLD3	11	q13.4	0.0000016	0.000026	11	270	114	156	11	61	0.27	TNFR2 non-canonical NF-kB pathway	2.9E-11	0.0052	0.11	2.6E-11	0.49	0.028	0.00003	1	0.000000017	0.86	0.54	0.42	0.035	0.58	0.002	0.85	0.98	1	0.11	0.83	0.23	0	0.00078	0.37	0.59	0.13	0.086	0.04	0.32	0.97	NA	0.87	0.54	NA	0.054	0.094	0.098
RCBTB2	13	q14.2	0.0000016	0.000026	11	189	105	84		53.6	0.41		NA	6.5E-11	0.55	0.002	0.00019	0.000054	0.014	0.19	0.000065	0.19	0.55	0.1	0.25	0.18	0	0.39	0.011	0.19	NA	0.072	0.002	0.00000086	0.085	0.55	0.12	0.035	0.072	0.088	NA	0.94	0.4	0.061	0.9	0.54	0.1	0.089	0.61
RTF1	15	q15.1	0.0000016	0.000026	11	32	15	17	1	22.9	0.49		0.082	2.2E-11	0.0063	0.056	0.46	0.26	0.0053	0.00055	0	0.092	0.091	0.073	0.0015	0.0012	0.62	0.18	0.25	NA	0.64	0.065	0.00011	0.000076	0.58	0.99	0.22	0.67	0.59	0.0077	0.14	0.76	NA	0.82	0.39	0.094	0.15	0.012	0.93
ACP6	1	q21.2	0.0000016	0.000026	11	7	0	7					0	4.2E-14	0.069	0.00000084	0.086	0.00067	0.00025	0.053	0.000035	0.087	0.0038	0.019	0.0018	0.23	0.65	0.38	0.78	NA	0.06	0.057	0.84	0.11	0.069	0.91	0.45	0.18	0.15	0.041	0.42	0.98	NA	0.98	0.35	0.4	0.082	0.3	0.29
VAC14	16	q22.1-q22.2	0.0000016	0.000026	11	77	33	44		23.5	0.92	Synthesis of PIPs at the Golgi membrane	0	1.3E-09	0.028	0.000017	0.0002	0.000082	0.00000033	0.017	0.44	NA	NA	NA	0.19	0.73	0.18	0.2	0.1	0.007	0.00034	0.067	0.088	0.000014	0.096	0.82	0.45	0.39	0.13	0.17	0.45	0.79	0.25	1	0.83	0.25	0.1	0.098	0.1
ZFYVE16	5	q14.1	0.0000018	0.000027	11	78	36	42		38.8	0.27		0.000008	0.00037	0.55	0	0.41	0.34	0.14	0.92	0.0000018	0.11	0.16	0.088	0.0000025	0.015	0.16	0.41	0.0012	NA	0.19	0.83	0.0082	0.000093	0.048	0.93	0.56	0.38	0.18	0.35	0.13	0.83	0.48	0.35	0.31	0.52	0.043	0.81	0.35
ASAP1	8	q24.21-q24.22	0.0013	0.005	11	1	1	0					0.000076	NA	0.12	NA	NA	0.00000057	NA	NA	0.0000026	0.077	0.023	0.03	0.018	0.45	NA	0.68	0.2	NA	0.0027	0.0029	NA	0.000055	0.15	0.63	NA	0.012	NA	0.74	0.2	0.88	NA	NA	0.74	NA	0.19	0.043	0.14
MARVELD2	5	q13.2	0.0014	0.005	11	7	0	7					NA	0.026	0.39	4.4E-10	NA	NA	0.043	0.052	0.00009	0.27	NA	NA	0.46	0.72	0.019	0.98	0.0012	NA	NA	NA	0.00037	0.0014	0.06	0.95	NA	0.076	0.0071	0.024	NA	0.44	NA	0.19	0.87	NA	0.042	0.75	0.9
MARCH6	5	p15.2	0.0014	0.005	11	1	1	0					0.000012	0.0018	0.42	0.00000073	0.99	NA	0.000021	0.0015	0.00000091	NA	NA	NA	0.0000058	0.25	NA	0.56	NA	0.053	NA	NA	0.0051	0.34	0.00025	0.85	0.24	0.47	0.0019	0.00064	NA	0.68	0.61	NA	0.24	0.45	NA	0.49	0.79
PDP1	8	q22.1	0.0014	0.005	11	5	5	0		33.3	0.24		0.00046	NA	0.37	NA	0.69	0.033	NA	NA	0.0021	0.31	0.00032	0.0036	0.0055	0.071	NA	0.21	0.25	NA	0.12	0.03	0.011	0.0048	0.042	0.84	NA	0.0062	NA	0.43	0.64	0.96	NA	NA	0.69	0.38	0.16	0.16	0.25
FCHO2	5	q13.2	0.0015	0.005	11	80	32	48		35.8	0.42		NA	0.000075	0.88	0.00019	0.33	0.0000029	0.012	0.11	0.00000014	0.062	NA	NA	0.064	0.39	0.0028	0.82	0.012	NA	NA	0.27	0.0017	0.0085	0.034	0.48	NA	0.21	0.4	0.0089	NA	0.99	NA	0.77	0.76	NA	0.28	0.29	0.62
CCDC84	11	q23.3	0.0015	0.005	11	14	0	14		26.7	0.26		NA	0.00000042	0.029	0.00000095	0.098	0.16	0.00014	0.79	0.58	0.00018	NA	NA	0.000000046	0.3	0.032	0.6	0.49	NA	NA	0.0053	0.91	0.00044	0.31	NA	NA	0.24	0.84	0.019	NA	NA	NA	0.29	0.87	0.49	0.041	0.16	0.76
NRBP2	8	q24.3	0.0015	0.005	11	6	6	0		28.6	0.29		NA	0.00082	0.89	0.00000014	0.68	NA	0.00000057	0.29	0.000045	0.13	NA	NA	0.0001	0.85	1	0.58	0.6	NA	NA	0.0082	0.62	0.00059	0.13	0.85	NA	0.8	0.046	0.00042	NA	0.69	NA	0.72	0.55	NA	0.0063	0.67	0.75
RPL7	8	q21.11	0.0015	0.005	11	99	16	83	5	65.3	0.0012		NA	0.76	0.27	7.8E-12	0.0026	NA	0.000000005	0.79	0.000000044	0.37	0.0023	0.00049	0.031	0.43	0.00058	0.9	0.88	NA	NA	NA	0.13	0.065	0.0031	NA	0.9	0.26	0.0022	NA	NA	NA	NA	0.28	0.3	0.7	0.011	0.16	0.8
XKR6	8	p23.1	0.0015	0.005	11	57	0	57		35.6	0.24		NA	0.00009	0.13	0.048	0.081	0.017	0.038	0.025	0.026	0.64	NA	NA	0.0025	0.14	0.27	0.12	0.55	0.083	NA	0.011	0.037	0.000006	0.36	0.64	NA	0.12	0.72	0.0094	NA	0.93	NA	0.24	0.4	0.72	0.63	0.54	0.48
GFM2	5	q13.3	0.0015	0.005	11	62	24	38		12.5	1		NA	0.000011	0.92	0.000031	0.044	NA	0.0012	0.056	0.00028	0.8	NA	NA	0.03	0.7	0.97	0.67	0.18	NA	NA	0.42	0.0063	0.00022	0.36	0.67	NA	0.072	0.42	0.37	NA	0.88	0.01	0.6	0.86	0.0046	0.04	0.32	0.65
RRM2B	8	q22.3	0.0015	0.005	11	21	21	0					NA	0.003	0.023	0.000000039	0.11	NA	6.8E-09	0.02	0.00017	0.69	NA	NA	0.000094	0.17	1	0.83	0.14	NA	NA	0.23	0.49	0.0000056	0.0012	0.84	NA	0.26	0.017	0.27	NA	0.9	NA	0.97	0.96	NA	0.0077	0.08	0.99
BOLA1	1	q21.2	0.0015	0.005	11	38	38	0		20.5	0.63		NA	6.1E-16	NA	0.0000053	1	NA	0.048	0.1	0.0012	NA	NA	NA	0.0099	0.29	0.032	0.43	0.73	NA	NA	0.41	0.021	0.0073	0.026	0.91	0.12	0.26	0.1	0.0058	NA	0.76	NA	0.88	0.079	0.63	0.13	0.0011	0.43
ZFP90	16	q22.1	0.0016	0.005	11	21	0	21		20.8	0.42		NA	0.0036	0.64	0.00000015	0.093	NA	0.0000061	0.01	0.00041	0.00036	NA	NA	0.027	0.29	0.16	0.72	0.0088	NA	NA	0.45	0.23	0.0000055	0.51	1	NA	0.25	0.12	0.35	NA	0.88	NA	0.75	0.38	0.35	0.71	0.37	0.04
SRFBP1	5	q23.1	0.0016	0.005	11	37	26	11		15.4	0.81		0.0008	0.027	0.26	0.000000017	0.69	0.000032	0.00067	0.51	0.02	0.04	NA	NA	0.00000072	0.88	0.8	0.4	0.15	NA	NA	0.41	0.0011	0.0033	0.003	0.9	NA	0.069	0.26	0.18	NA	NA	NA	0.93	0.3	0.36	0.14	0.23	0.27
SLC4A1AP	2	p23.3	0.0016	0.005	11	19	19	0		28.6	0.22		NA	0.47	0.000053	2.7E-10	0.82	0.0069	0.0095	0.27	0.17	0.35	0.000053	0.0021	0.15	0.5	0.039	0.29	0.76	NA	NA	0.58	0.000052	0.0054	0.42	NA	0.6	0.11	0.019	0.0005	NA	NA	NA	0.82	0.54	NA	0.2	0.23	0.42
TOR1AIP2	1	q25.2	0.0016	0.005	11	41	13	28		27.3	0.42		NA	0.000002	0.38	0.00021	0.11	NA	0.00000014	0.029	0.000009	0.00013	NA	NA	0.6	0.44	0.19	0.82	0.88	0.26	NA	NA	0.44	0.00051	0.043	0.35	NA	0.19	0.23	0.009	NA	0.78	0.017	0.86	0.53	0.63	0.056	0.03	0.37
EIF1AX	X	p22.12	0.0016	0.005	11	1	0	1	1	100	0.045		NA	0.000000023	7.9E-10	0.052	0.52	NA	0.000067	0.52	0.00001	NA	0.0000027	0.00082	0.015	0.055	1	0.0028	0.87	NA	NA	0.099	0.0000038	0.017	0.017	NA	1	0.056	0.54	NA	NA	0.82	NA	0.77	0.21	0.22	0.16	0.13	0.055
NIPA1	15	q11.2	0.0016	0.005	11	24	14	10		40	0.06		NA	0.0000078	0.47	0.0017	0.33	0.09	0.0031	0.001	0.0017	NA	NA	NA	0.76	0.32	0.36	0.54	0.92	NA	0.33	0.56	0.0033	0.0073	0.006	0.98	NA	0.74	0.015	0.034	0.089	0.77	NA	0.94	0.21	NA	0.4	0.075	0.45
ARHGAP35	19	q13.32	0.0016	0.005	11	1	1	0					0.0000019	0.01	NA	0.047	0.51	0.05	NA	0.94	0.0085	0.046	0.21	0.39	0.00059	0.45	NA	0.38	0.56	0.0061	0.2	0.27	0.031	0.000022	0.014	0.84	1	NA	NA	0.055	NA	0.78	NA	NA	0.64	0.36	0.48	0.5	0.19
ATP6V0C	16	p13.3	0.0016	0.005	11	59	1	58		45.2	0.053		NA	0.008	NA	0.00031	0.66	NA	0.00068	0.036	0.041	NA	0.0011	0.0021	0.025	0.95	1	0.87	0.34	NA	NA	NA	0.00018	0.066	0.28	0.83	0.048	0.36	0.11	0.00033	NA	0.52	NA	1	0.63	0.2	0.27	0.85	0.14
RPUSD2	15	q15.1	0.0016	0.005	11	2	2	0					NA	0.0059	NA	0.00006	0.9	NA	0.031	0.98	0.12	NA	0.044	0.0054	0.0016	0.14	0.72	0.42	0.76	NA	NA	0.2	0.0003	0.0027	0.042	0.88	1	0.036	0.035	0.68	NA	0.99	NA	0.34	0.75	NA	0.1	0.093	0.45
DPY19L3	19	q13.11	0.0017	0.005	11	84	24	60		47.8	0.068		0.039	0.011	0.61	0.026	0.33	0.0051	0.047	0.029	0.0098	NA	NA	NA	0.051	0.33	0.33	0.38	0.67	0.81	NA	0.68	0.003	0.0064	0.024	0.92	NA	0.034	0.2	0.39	0.34	0.66	NA	1	0.79	NA	0.81	0.36	0.21
OMA1	1	p32.2-p32.1	0.0017	0.005	11	1	0	1					0.00049	0.0011	0.068	0.00016	1	0.068	0.00024	0.00017	0.012	0.097	NA	NA	0.0073	0.52	1	0.93	0.55	NA	NA	NA	0.024	0.00017	0.039	0.97	NA	0.032	0.073	0.087	0.81	0.83	0.56	1	0.43	0.86	0.15	0.3	0.073
JRKL	11	q21	0.0017	0.005	11	93	0	93		29.9	0.84		NA	3.9E-15	NA	0.0000038	0.9	NA	0.0000034	0.18	0.000017	0.1	0.17	0.018	0.0013	0.6	0.44	0.54	0.87	NA	NA	0.57	0.0025	0.000021	0.21	0.92	1	0.081	0.39	0.0067	NA	0.95	0.043	1	0.55	NA	0.096	0.0087	0.55
RPL39L	3	q27.3	0.0017	0.005	11	2	2	0					NA	0.29	0.95	0.000024	1	NA	0.035	0.74	8.1E-09	0.046	0.074	0.015	0.53	0.031	1	0.09	0.11	NA	NA	0.0016	0.1	0.00000015	0.11	0.98	0.83	0.41	0.18	0.00024	NA	0.91	NA	1	0.2	0.22	0.033	0.23	0.61
KATNB1	16	q21	0.0017	0.005	11	6	0	6					NA	0.00000049	0.71	2.6E-12	1	NA	0.0000061	0.78	0.003	NA	0.02	0.0032	0.017	0.21	0.66	0.85	0.12	NA	NA	0.35	0.027	0.0011	0.33	0.98	0.48	0.3	0.041	0.00064	NA	0.97	0.63	0.62	0.94	NA	0.64	0.14	0.64
TMEM62	15	q15.2	0.0017	0.005	11	5	5	0					0.00063	5.5E-09	0.27	0.000000016	0.2	0.34	0.012	0.039	0.0000035	0.72	NA	NA	0.00016	0.044	1	0.44	0.13	NA	NA	0.3	0.064	0.0018	0.22	0.88	1	0.53	0.06	0.19	NA	0.98	NA	0.42	0.026	0.9	0.51	0.47	0.76
TAF9	5	q13.2	0.0017	0.005	11	150	133	17	2	35.7	1		NA	1.8E-09	0.17	0.00000005	0.19	NA	0.0031	0.0019	0.036	0.9	0.00013	0.00012	0.000012	0.35	0.81	0.41	0.17	NA	NA	0.57	0.0048	0.0023	0.33	0.92	0.7	0.33	0.068	0.0014	NA	0.83	0.074	0.56	0.31	NA	0.15	0.67	0.73
NDST1	5	q33.1	0.0017	0.005	11	7	7	0		25	0.35		0.0000013	4.9E-14	0.46	0.000027	0.83	0.034	0.049	0.35	0.036	NA	0.08	0.045	0.00051	0.85	1	0.62	0.7	NA	NA	0.12	0.52	0.0015	0.075	0.95	0.015	0.031	0.4	0.16	NA	NA	NA	1	0.55	NA	0.66	0.39	0.65
CLTB	5	q35.2	0.0017	0.005	11	24	17	7		19.2	0.49		NA	0.00051	0.48	0.0000021	0.43	NA	0.01	0.59	0.013	0.32	0.023	0.042	0.013	0.51	0.31	0.96	0.012	NA	NA	0.022	0.00024	0.065	0.35	0.81	0.48	0.18	0.6	0.013	NA	0.87	NA	0.77	0.67	0.51	0.8	0.27	0.56
DCP2	5	q22.2	0.0017	0.005	11	143	73	70	1	47.6	0.48	Inflammation mediated by chemokine and cytokine signaling pathway;Interleukin signaling pathway;PDGF signaling pathway;VEGF signaling pathway	NA	8.7E-09	0.098	0.00000084	0.073	NA	0.22	0.21	0.0000067	0.81	0.0011	0.0067	0.0018	0.43	0.023	0.2	0.19	NA	NA	0.0021	0.1	0.00075	0.44	0.95	0.96	0.4	0.014	0.077	NA	0.85	NA	1	0.44	0.028	0.54	0.24	0.4
C5orf15	5	q31.1	0.0017	0.005	11	95	90	5		28.4	0.92		NA	0.00012	0.52	4.1E-09	1	NA	0.012	0.074	0.071	0.28	0.0015	0.0000083	0.000039	0.46	1	0.69	0.017	NA	NA	0.17	0.00016	0.00088	0.013	NA	0.91	0.2	0.36	0.032	NA	NA	0.33	1	0.37	0.7	0.085	0.085	0.55
ARL2BP	16	q13	0.0017	0.005	11	14	0	14		11.8	0.73		NA	8.4E-12	0.4	0.000051	0.0015	NA	0.00002	0.017	0.0006	NA	0.67	0.0017	0.0013	0.38	0.1	0.42	0.056	NA	NA	0.047	0.0048	0.0029	0.54	0.94	1	0.16	0.48	0.14	NA	0.52	NA	0.15	0.94	0.067	0.21	0.52	0.5
CDC23	5	q31.2	0.0017	0.005	11	12	12	0	1	15.4	0.58		NA	0.0018	0.59	4.6E-11	0.32	NA	0.000056	0.0012	0.11	0.52	0.000064	0.031	0.00014	0.57	0.97	0.54	0.81	NA	NA	0.048	0.00037	0.072	0.29	0.8	0.097	0.069	0.18	0.098	NA	0.88	NA	1	0.48	NA	0.043	0.66	0.86
ZNF106	15	q15.1	0.0017	0.005	11	18	7	11		9.5	0.83		NA	6.7E-13	0.14	0.00000028	0.51	NA	0.00036	0.041	0.0000018	0.25	0.49	0.11	0.25	0.086	0.62	0.28	0.78	NA	NA	0.087	0.00046	0.00000092	0.11	0.54	1	0.19	0.017	0.04	NA	0.93	0.73	0.16	1	NA	0.69	0.0037	0.015
PIAS3	1	q21.1	0.0017	0.005	11	27	0	27		10.7	0.78		NA	1.4E-18	0.16	0.00000073	0.98	NA	0.0035	0.000066	0.27	0.00086	0.00000049	0.078	0.00062	0.14	0.97	0.15	0.77	NA	NA	0.049	0.0071	0.11	0.47	0.91	1	0.35	0.11	0.01	NA	0.97	0.51	0.97	0.93	0.1	0.044	0.72	0.28
COPS2	15	q21.2	0.0018	0.005	11	3	3	0					NA	8E-17	0.1	0.19	0.68	NA	0.00002	0.00074	0.00017	0.78	0.017	0.00043	0.00081	0.14	0.82	0.59	0.8	NA	NA	0.0058	0.077	0.001	0.035	0.94	0.92	0.08	0.48	0.02	NA	0.7	0.4	0.92	0.94	0.58	0.36	0.25	0.54
WRB	21	q22.2	0.0018	0.005	11	136	83	53		53.9	0.12		NA	0.00027	0.39	0.000076	0.079	NA	0.31	0.029	0.038	0.33	0.035	0.0093	0.07	0.54	0.0000073	0.65	0.33	NA	NA	0.13	1	0.00058	0.12	0.96	1	0.18	0.013	0.12	NA	0.83	0.35	0.034	0.53	0.22	0.31	0.03	0.83
VPS11	11	q23.3	0.0018	0.005	11	3	0	3					NA	7.8E-09	0.28	0.00076	0.25	NA	0.0018	0.11	0.0000012	0.055	0.0047	0.41	0.005	0.78	0.45	0.62	0.25	0.36	NA	0.078	0.11	0.000013	0.097	0.76	0.78	0.069	0.099	0.025	NA	0.99	0.0063	0.56	0.93	NA	0.015	0.14	0.57
RARS	5	q34	0.0018	0.005	11	45	45	0		17	0.83		NA	2E-19	0.052	4.9E-11	0.9	NA	0.000008	0.38	0.0022	0.081	0.0011	0.078	0.000018	0.12	0.91	0.88	0.098	NA	NA	0.39	0.00021	0.019	0.13	0.97	0.16	0.044	0.4	0.18	NA	0.95	0.44	0.38	0.52	0.096	0.061	0.036	0.86
USP9X	X	p11.4	0.0018	0.005	11	4	0	4		40	0.19		NA	0.14	4.3E-09	0.63	0.9	0.27	0.00001	0.15	0.02	NA	0.0000076	0.0011	0.0000043	0.013	0.54	0.12	0.97	0.64	0.67	0.11	0.0024	0.0015	0.031	0.68	0.93	0.12	0.61	NA	NA	0.85	0.069	0.46	0.34	NA	0.54	0.33	0.17
RACGAP1	12	q13.12	0.0018	0.005	11	83	30	53		32.2	0.66		NA	0.00015	0.013	0.11	0.13	0.012	0.0012	0.7	0.0055	0.95	0.26	0.38	0.072	0.38	0.019	0.27	0.34	NA	0.95	0.56	0.00029	0.017	0.03	0.76	1	0.2	0.65	0.00025	NA	NA	0.85	0.35	0.75	0.55	0.29	0.025	0.29
GLCE	15	q23	0.0018	0.005	11	10	10	0					0.014	0.000047	0.75	0.0016	0.96	0.011	0.00068	0.12	0.18	0.68	0.58	0.092	0.0038	0.011	0.96	0.96	0.63	NA	NA	0.25	0.0066	0.00063	0.23	0.92	1	0.32	0.11	0.022	NA	NA	NA	0.52	0.73	0.22	0.24	0.038	0.21
MYOM2	8	p23.3	0.0018	0.005	11	7	0	7					0.022	0.4	0.31	0.34	0.022	0.014	0.031	0.9	0.82	0.24	0.59	0.11	0.00026	0.045	0.044	0.48	0.092	NA	0.94	0.33	0.0021	0.00000034	0.73	0.41	0.69	0.28	0.37	0.0028	0.99	0.81	NA	0.52	0.48	NA	0.57	0.048	0.64
MGAT1	5	q35.3	0.0018	0.005	11	1	1	0					0.00025	7.9E-13	0.38	0.00043	0.65	0.039	0.47	0.0012	0.000084	0.023	0.12	0.0023	0.0055	0.61	0.2	0.57	0.42	NA	0.062	0.13	0.032	0.00027	0.17	0.51	1	0.49	0.37	0.49	0.25	0.84	NA	1	0.59	NA	0.66	0.1	0.69
ZBTB4	17	p13.1	0.0018	0.005	11	1	1	0					0.00023	1.5E-10	0.19	0.0054	0.085	0.032	0.000025	0.3	0.0031	0.0000014	NA	NA	0.65	0.37	0.011	0.43	0.047	0.61	0.16	0.13	0.09	0.00008	0.3	0.92	NA	0.73	0.46	0.086	0.2	0.88	0.069	0.061	0.71	0.1	0.0036	0.18	0.1
RSAD1	17	q21.33	0.0018	0.005	11	1	0	1					NA	0.0022	0.072	4.4E-16	1	NA	0.0000095	0.57	0.032	0.0073	0.47	0.019	0.1	0.058	0.0071	0.46	0.24	NA	NA	0.63	0.082	0.01	0.00096	0.84	0.87	0.68	0.00032	0.73	NA	0.96	0.18	0.31	0.28	0.68	0.013	0.19	0.73
VDAC1	5	q31.1	0.0018	0.005	11	27	14	13	4	30	0.22		NA	0.00000016	0.85	0.000092	0.11	0.00048	0.0096	0.0064	0.0074	0.48	0.00061	0.17	0.000024	0.74	0.013	0.1	0.56	NA	NA	0.34	0.043	0.4	0.21	0.93	1	0.087	0.24	0.24	NA	0.66	0.65	1	0.86	0.13	0.011	0.2	0.74
TRIM23	5	q12.3	0.0018	0.005	11	113	52	61		37.4	0.79		NA	0.0092	0.61	0.00000012	0.36	NA	0.045	0.02	0.0000052	0.59	0.085	0.049	0.0086	0.97	0.0098	0.52	0.37	NA	NA	0.39	0.56	0.00019	0.28	0.81	1	0.55	0.18	0.53	NA	0.83	0.34	0.88	0.14	0.016	0.029	0.84	0.46
ERCC8	5	q12.1	0.0018	0.005	11	41	33	8	1	18.2	0.77		NA	0.00000097	0.098	0.017	0.33	0.013	0.0095	0.018	0.057	0.59	0.028	0.076	0.0000055	0.79	0.046	0.37	0.81	0.33	0.98	0.98	0.043	0.039	0.27	0.96	0.96	0.017	0.064	0.19	0.61	0.93	NA	0.22	0.43	NA	0.34	0.46	0.81
ABCC5	3	q27.1	0.0018	0.005	11	125	88	37		46.5	0.22		0.00055	0.000000037	0.41	0.017	0.29	1	0.0089	0.21	0.0016	0.14	0.0026	0.25	0.1	0.49	0.022	0.69	0.81	NA	0.83	0.0000061	0.00087	0.00059	0.17	0.77	0.9	0.1	0.042	0.13	0.72	0.73	NA	0.86	0.22	NA	0.16	0.11	0.64
DIAPH1	5	q31.3	0.0018	0.005	11	64	34	30	1	42.4	0.1		0.21	0.00023	0.41	0.051	0.62	0.000032	0.000052	0.0085	0.33	0.81	0.0057	0.00025	0.00088	0.11	0.98	0.078	0.6	NA	0.0088	0.091	0.025	0.0015	0.48	0.83	0.42	0.16	0.2	0.012	NA	0.77	0.36	0.61	0.37	NA	0.16	0.089	0.84
ITPKB	1	q42.12	0.0018	0.005	11	13	13	0		26.7	0.26		0.0012	0.00052	0.27	0.19	0.78	0.000025	0.0018	0.32	0.019	0.52	0.000035	0.016	0.032	0.032	0.49	0.29	0.29	NA	0.89	0.86	0.063	0.00043	0.076	0.98	1	0.1	0.21	0.078	0.25	0.87	NA	0.79	0.62	0.33	0.15	0.87	0.031
SCAMP1	5	q14.1	0.0018	0.005	11	143	49	94		45	0.69		0.081	0.0033	0.32	0.0000003	0.34	0.000025	0.015	0.3	0.000063	0.71	0.068	0.046	0.44	0.17	0.63	0.85	0.21	NA	0.039	0.73	0.000039	0.00000047	0.098	0.96	0.27	0.28	0.4	0.085	NA	0.65	NA	0.61	0.77	0.1	0.011	0.027	0.79
HSDL2	9	q32	0.0018	0.005	11	154	0	154		52.9	0.22		NA	0.12	0.59	0.00029	0.9	0.000000088	0.00031	0.42	0.000087	0.47	0.13	0.42	0.00048	0.11	0.66	0.98	0.86	NA	0.00029	0.35	0.00089	0.00036	0.14	0.96	0.0062	0.29	0.12	0.022	NA	0.88	NA	0.93	0.35	0.5	0.035	0.24	0.55
CHKA	11	q13.2	0.0019	0.005	11	18	18	0	1	10.5	0.78		8.9E-12	0.0000062	0.048	0.000000033	0.99	0.17	6.2E-10	0.25	0.012	0.16	0.057	0.043	0.0003	0.15	0.3	0.4	0.86	NA	0.053	0.1	0.0000058	0.00017	0.089	0.76	0.93	0.22	0.07	0.13	NA	0.99	NA	0.48	0.42	0.63	0.031	0.32	0.096
H2AFY	5	q31.1	0.0019	0.005	11	54	39	15	4	46.6	0.031		1.4E-10	0.21	0.51	0.000000023	0.59	0.0000036	0.011	0.35	0.17	0.54	0.0000062	0.0045	0.028	0.76	1	0.11	0.82	NA	0.0045	0.0092	0.0016	0.0045	0.41	0.95	0.29	0.19	0.099	0.12	0.29	0.95	NA	1	0.89	0.097	0.56	0.052	0.53
NF1	17	q11.2	0.0019	0.005	11	23	0	23	2	37.5	0.081		0.6	0.54	0.36	0.000000052	0.42	0.61	1.3E-09	0.78	0.0000013	0.06	0.054	0.018	0.00036	0.64	0.1	0.66	0.88	0.13	0.005	0.4	0.14	0.012	0.034	0.78	0.54	0.65	0.0018	0.034	0.54	0.82	NA	0.8	0.21	NA	0.068	0.45	0.77
MSH2	2	p21-p16.3	0.0019	0.005	11	8	8	0	1	22.2	0.39		0.000000048	0.022	0.0063	0.0003	0.51	0.046	0.058	0.65	0.00031	0.12	0.013	0.048	0.19	0.32	0.99	0.63	0.86	NA	0.21	0.31	0.82	0.00057	0.17	0.86	0.55	0.2	0.025	0.0023	0.56	0.7	0.14	0.22	0.33	NA	0.068	0.77	0.51
NNT	5	p12	0.0019	0.005	11	18	18	0		10.5	0.78		0.00042	0.0000018	0.41	0.022	0.94	0.0001	0.23	0.00051	0.049	0.98	0.0027	0.00015	0.22	0.13	0.92	0.3	0.54	NA	0.00027	0.054	0.0028	0.14	0.21	0.98	1	0.19	0.53	0.055	0.78	0.9	NA	0.56	0.97	0.55	0.22	0.032	0.29
SFXN1	5	q35.2	0.0019	0.005	11	29	29	0		20	0.54		0.00000032	0.000000082	0.21	0.000000061	0.27	0.0054	0.02	0.0028	0.0027	0.8	0.049	0.29	0.0014	0.56	0.35	0.082	0.27	NA	0.38	0.051	0.068	0.017	0.19	0.94	1	0.36	0.035	0.59	0.28	0.89	NA	0.42	0.71	0.2	0.052	0.1	0.4
PIK3R1	5	q13.1	0.0019	0.005	11	153	49	104	19	57	0.083	Activated NTRK2 signals through PI3K;Activation of PKB;Antigen activates B Cell Receptor (BCR) leading to generation of second messengers;CD28 dependent PI3K/Akt signaling;CD28 dependent Vav1 pathway;Constitutive Signaling by Aberrant PI3K in Cancer;Constitutive Signaling by EGFRvIII;Constitutive Signaling by Ligand-Responsive EGFR Cancer Variants;DAP12 signaling;Downstream TCR signaling;Downstre…	0.0066	0.026	0.65	0.0011	0.29	0.11	0.00023	0.36	0.0019	0.67	0.001	0.0035	0.00047	0.32	0.38	0.64	0.8	0.46	0.099	0.011	0.41	0.00062	0.77	0.97	0.27	0.43	0.049	0.73	0.63	0.91	NA	0.85	0.85	NA	0.43	0.17	0.91
GMEB2	20	q13.33	0.0019	0.005	11	4	4	0					0.75	0.033	0.58	0.000087	1	0.13	0.0011	0.14	0.000096	0.089	0.000027	0.13	0.000059	0.22	0.25	0.73	0.56	NA	0.14	0.62	0.019	0.0058	0.018	0.9	0.37	0.21	0.05	0.061	0.35	0.87	0.29	0.46	0.11	0.024	0.19	0.36	0.54
TNIP1	5	q33.1	0.0019	0.005	11	1	0	1					0.0029	0.00028	0.034	0.066	0.61	0.0000044	0.0014	0.57	0.091	0.12	0.13	0.0045	0.00019	0.56	0.61	0.72	0.05	NA	0.033	0.11	0.0097	0.00037	0.056	0.76	1	0.21	0.42	0.0039	0.7	0.5	NA	0.8	0.31	0.66	0.13	0.6	0.34
IQGAP2	5	q13.3	0.0019	0.005	11	291	134	157	1	67	0.039	Estrogen-dependent gene expression	0.00000082	0.0085	0.074	0.0000019	0.1	0.77	0.28	0.37	0.026	0.047	0.082	0.054	0.37	0.39	0.01	0.59	0.026	NA	0.00047	0.013	0.87	0.028	0.24	0.91	0.78	0.34	0.56	0.42	0.016	0.91	0.21	0.25	0.69	0.94	0.36	0.61	0.96
ARHGEF3	3	p14.3	0.0019	0.005	11	51	0	51	1	39.6	0.12		0.00002	0.033	0.0054	0.00014	1	0.14	0.48	0.18	0.047	0.66	0.017	0.00028	0.12	0.17	0.18	0.31	0.19	NA	0.23	0.0072	0.0000092	0.00003	0.11	0.69	0.47	0.29	0.84	0.019	0.67	0.88	0.91	0.96	0.46	NA	0.4	0.098	0.72
EXT1	8	q24.11	0.0019	0.005	11	89	70	19		58.9	0.0021		3E-11	0.00016	0.34	0.11	0.23	0.063	0.035	0.82	0.0000011	0.13	0.004	0.015	0.0049	0.5	1	0.68	0.082	0.33	NA	0.000042	0.2	0.000019	0.32	0.58	1	0.031	0.045	0.11	0.5	0.91	0.8	1	0.89	NA	0.54	0.47	0.13
MAST2	1	p34.1	0.002	0.005	11	56	0	56	2	27.9	0.58		0.0019	0.0057	0.088	0.00081	0.74	0.039	0.055	0.094	0.000012	0.59	0.00065	0.0088	0.08	0.015	0.83	0.8	0.94	0.0027	0.13	0.058	0.14	0.0017	0.21	0.77	0.79	0.47	0.054	0.034	NA	0.54	0.25	0.93	0.61	0.21	0.75	0.062	0.94
FDX1	11	q22.3	0.002	0.005	11	9	0	9					NA	1.1E-09	0.084	0.000000041	0.5	0.0023	0.0000065	0.29	0.42	0.064	0.0034	0.072	0.015	0.16	1	0.12	0.42	0.1	0.76	0.27	0.00075	0.00000094	0.017	0.9	1	0.11	0.019	0.077	0.47	0.83	0.09	0.22	0.37	0.81	0.03	0.11	0.56
PAM	5	q21.1	0.002	0.005	11	55	26	29		28.1	0.54	Gap-filling DNA repair synthesis and ligation in TC-NER;HDR through MMEJ (alt-NHEJ);Processing of DNA double-strand break ends	0.037	0.00000095	0.53	0.62	0.97	0.0036	0.13	0.056	0.018	0.73	0.002	0.0015	0.019	0.063	0.11	0.47	0.17	0.025	0.34	0.98	0.0039	0.16	0.41	0.87	0.74	0.55	0.93	0.77	0.49	0.69	NA	0.97	0.8	0.035	0.13	0.03	0.89
JOSD1	22	q13.1	0.0000002	0.0000092	10	1	1	0					NA	0.00016	0.29	0	0.22	NA	0.0000081	0.031	0	0.0000043	NA	NA	0.00055	0.069	0.99	0.64	0.17	NA	NA	0.0083	0.33	0.0001	0.072	0.74	0.96	0.1	0.13	0.097	NA	0.86	NA	0.61	0.9	0.03	0.24	0.054	0.54
COA6	1	q42.2	0.0000002	0.0000092	10	148	139	9	1	46.4	0.61		NA	1.1E-18	0.51	0.0000028	0.14	NA	0.00031	0.067	0	0.0014	NA	NA	0.0035	0.15	0.1	0.88	0.42	NA	NA	NA	0	0.0011	0.23	0.92	NA	0.81	0.19	0.011	NA	NA	NA	0.61	0.37	NA	0.37	0.25	0.16
FUK	16	q22.1	0.0000002	0.0000092	10	17	0	17					NA	0.000000014	0.63	0	0.39	NA	0	0.0063	0.062	0	NA	NA	0.0046	0.25	0.84	0.6	0.00016	NA	NA	0.29	0.46	0.029	0.026	0.88	NA	0.35	0.1	0.25	NA	0.96	0.52	0.98	0.28	0.27	0.11	0.026	0.3
ZSWIM6	5	q12.1	0.0000002	0.0000092	10	27	20	7		24.1	0.38		0.00000019	NA	0.62	NA	NA	0	NA	NA	0.0000021	0.56	NA	NA	0.000036	0.03	NA	0.17	0.00099	0.23	0.013	NA	NA	0	0.0057	0.84	NA	0.057	NA	0.23	0.19	0.83	NA	NA	0.86	NA	NA	0.5	0.63
BOP1	8	q24.3	0.0000002	0.0000092	10	12	12	0		21.4	0.29		NA	0.0092	0.39	0.000000001	0.33	NA	0	0.87	0	NA	0.00000033	0.00007	0.0031	0.24	NA	0.13	0.28	NA	NA	NA	0.3	0.0000074	0.16	0.36	1	0.59	0.095	0.0066	NA	NA	NA	NA	0.47	0.23	0.087	0.5	0.37
VPS8	3	q27.2	0.0000008	0.000021	10	128	79	49		65.9	0.00069	Formation of a pool of free 40S subunits;Formation of the ternary complex, and subsequently, the 43S complex;GTP hydrolysis and joining of the 60S ribosomal subunit;L13a-mediated translational silencing of Ceruloplasmin expression;Ribosomal scanning and start codon recognition;Translation initiation complex formation	0.0000013	NA	0.4	NA	NA	0.049	NA	NA	0	0.28	0.000011	0.0048	0.00022	0.42	NA	0.11	0.025	NA	NA	0.027	NA	0.0024	0.29	0.9	NA	0.32	0.15	0.013	0.36	0.75	NA	NA	0.32	0.43	NA	0.085	0.64
COX7C	5	q14.3	0.0000008	0.000021	10	57	31	26	2	24.1	0.71		NA	1.2E-10	NA	0.013	0.42	0	0.00002	0.0048	NA	0.39	0.00035	0.0000018	NA	NA	0.17	NA	NA	NA	NA	NA	0.0000017	NA	NA	0.97	1	0.043	0.27	NA	NA	NA	NA	0.54	NA	0.48	0.043	NA	NA
LAMTOR1	11	q13.4	0.0000008	0.000021	10	5	4	1					NA	0	NA	1.2E-09	0.99	NA	NA	0.0083	0.00099	0.0019	NA	NA	0.34	0.045	NA	0.64	0.97	NA	NA	0.0035	0.028	0.033	0.42	NA	NA	NA	NA	0.013	NA	NA	NA	NA	0.42	0.46	0.15	0.76	0.72
RIOK2	5	q15	0.000001	0.000021	10	55	45	10		7	1		NA	4E-10	0.81	1.6E-13	0.18	0	0.56	0.28	0.00065	0.59	0.0000095	0.00008	0.0000021	0.65	0.14	0.93	0.24	NA	NA	0.13	0.03	0.0062	0.11	0.82	0.45	0.097	0.44	0.063	NA	0.87	NA	1	0.6	NA	0.034	0.078	0.49
LRCH1	13	q14.13-q14.2	0.000001	0.000021	10	54	47	7		41.1	0.098		NA	7.6E-09	0.082	0.00048	0.015	0.072	0.0015	0.077	0.000042	0.73	0.28	0.36	0.000011	0.53	0.012	0.62	0.56	NA	0.7	NA	0.12	0	0.32	0.96	1	0.2	0.0053	0.018	0.44	0.76	NA	0.12	0.61	NA	0.52	0.81	0.26
TK2	16	q21	0.000001	0.000021	10	35	0	35					NA	0.0000021	0.26	0.021	0.013	NA	0.00049	0.00032	0.000000066	0.44	0.0033	0.000043	0.03	0.52	0.058	0.79	0.14	NA	NA	0.24	0.096	0	0.35	0.95	1	0.44	0.19	0.13	NA	0.68	NA	0.27	0.77	0.31	0.21	0.29	0.4
DCUN1D1	3	q26.33	0.000001	0.000021	10	28	28	0	1	13.8	0.77		NA	0.000000014	0.026	0.0034	0.99	NA	0.000019	0.61	0	0.07	NA	NA	0.0027	0.13	1	0.2	0.052	0.051	NA	0.098	0.075	0.00059	0.069	0.85	0.22	0.11	0.0042	0.0032	NA	0.7	NA	1	0.93	0.086	0.24	0.0094	0.56
PPIL1	6	p21.2	0.000001	0.000021	10	13	13	0	1	26.7	0.26		NA	0.00042	0.0024	0.00003	0.37	NA	0.001	0.13	0.15	0.11	NA	NA	0.15	0.22	0.058	0.029	0.91	0.22	NA	0.019	0	0.000024	0.49	0.75	NA	0.55	0.33	0.15	NA	0.84	NA	0.92	0.14	NA	0.029	0.41	0.44
ZNF639	3	q26.33	0.000001	0.000021	10	13	13	0		14.3	0.62		NA	0.000025	0.31	0.049	0.27	NA	0.33	0.6	0	0.41	0.034	0.21	0.053	0.3	0.18	0.36	0.78	NA	NA	0.018	0.000028	0.0043	0.6	0.64	1	0.018	0.016	0.000028	NA	0.95	NA	1	0.32	NA	0.062	0.55	0.14
PMP22	17	p12	0.0000014	0.000026	10	128	60	68	2	60	0.0043	FBXL7 down-regulates AURKA during mitotic entry and in early mitosis	NA	0.91	0.18	0.077	0.78	NA	0.0026	1	0.031	0.3	0.051	0.000067	0.016	0.37	0.17	0.82	0.54	NA	NA	0.013	0	0.043	0.048	0.79	0.7	0.6	0.25	0.26	NA	0.44	0.0029	0.0051	0.5	0.36	0.071	0.094	0.21
RHOT1	17	q11.2	0.0000016	0.000026	10	34	1	33	1	8.6	0.92		0.0011	0.000096	0.11	5.5E-14	0.43	0.24	0.00000092	0.087	0	0.0096	0.021	0.31	0.51	0.17	0.81	0.33	0.54	0.094	0.09	0.76	0.088	0.000067	0.000003	0.47	0.41	0.19	0.0048	0.2	0.92	0.77	NA	0.93	0.56	0.55	0.07	0.24	0.7
PDCD10	3	q26.1	0.0000016	0.000026	10	29	25	4		25.8	0.35		NA	0.00000029	0.039	0.000052	0.56	NA	0.076	0.19	0	0.35	0.00000079	0.000025	0.006	0.51	1	0.56	0.6	0.86	NA	0.15	0.99	0.00000077	0.0000048	0.99	0.21	0.077	0.31	0.07	NA	0.89	0.013	1	0.68	0.92	0.078	0.1	0.56
TRPS1	8	q23.3	0.0000016	0.000026	10	91	55	36		29.8	0.82		0.00063	0.02	0.51	0.000011	1	0.65	0.00037	0.94	0.00062	0.45	0.26	0.063	0	0.41	1	0.58	0.00012	NA	0.16	0.56	0.24	0.00059	0.19	0.79	1	0.21	0.031	0.085	0.14	NA	0.38	1	0.35	0.55	0.57	0.39	0.13
PTPN1	20	q13.13	0.0000018	0.000027	10	54	28	26	1	41.1	0.098		0	0.8	0.43	0.00071	0.92	0.0013	0.00019	1	0.0000021	0.33	0.43	0.89	0.29	0.35	0.66	0.54	0.18	0.0046	0.0086	0.51	0.0031	0.0000012	0.066	0.91	1	0.47	0.38	0.2	0.072	0.7	0.12	0.76	0.49	0.26	0.0033	0.12	0.67
CHRAC1	8	q24.3	0.0008	0.005	10	50	24	26		20.4	0.8		NA	0.000079	NA	1.9E-11	0.016	NA	0.000085	0.46	NA	0.25	NA	NA	NA	NA	0.0085	NA	NA	NA	NA	NA	0.000041	NA	NA	0.92	NA	0.034	0.0001	NA	NA	NA	NA	0.21	NA	0.015	0.0039	NA	NA
FAM172A	5	q15	0.0011	0.005	10	60	39	21		30.2	0.5		0.0000053	NA	0.56	NA	NA	0.000000018	NA	NA	0.00052	0.43	NA	NA	0.0052	0.21	NA	0.23	0.04	0.12	NA	0.17	NA	0.000057	0.0051	NA	NA	0.028	NA	0.064	NA	NA	NA	NA	0.82	0.053	0.0017	0.5	0.17
RTL6	22	q13.31	0.0011	0.005	10	3	1	2					0.0000063	0.56	0.99	0.000000048	0.03	0.003	0.011	0.78	NA	0.0017	NA	NA	NA	NA	0.009	NA	NA	0.014	NA	0.5	0.069	NA	NA	0.51	NA	0.28	0.29	NA	0.74	0.56	NA	0.31	NA	0.043	0.044	NA	NA
CWC27	5	q12.3	0.0012	0.005	10	3	1	2					NA	NA	0.14	NA	0.21	1.7E-09	NA	NA	0.00012	0.2	NA	NA	0.001	0.7	NA	0.38	0.068	0.62	0.043	NA	0.000052	0.0002	0.0033	0.52	NA	NA	NA	0.85	0.01	0.26	NA	NA	0.81	0.84	0.023	0.17	0.3
CHTOP	1	q21.3	0.0012	0.005	10	16	16	0		22.2	0.38		NA	1.3E-12	NA	0.000011	0.13	NA	NA	0.08	0.000000013	NA	NA	NA	0.57	0.009	NA	0.42	0.52	NA	NA	0.065	0.0027	0.0012	0.27	0.73	1	NA	NA	0.0063	NA	NA	NA	NA	0.89	0.0049	0.018	0.22	0.096
UTP25	1	q32.2	0.0013	0.005	10	1	0	1					NA	0.000018	NA	0.00015	0.061	NA	NA	0.0031	0.00025	0.00003	NA	NA	0.46	0.14	NA	0.13	0.61	NA	NA	0.022	0.00016	0.00045	0.001	0.84	0.78	NA	NA	0.0021	NA	NA	NA	NA	0.29	0.054	0.056	0.77	0.28
MSANTD4	11	q22.3	0.0014	0.005	10	20	10	10		42.9	0.041		NA	4.6E-09	NA	0.000000037	0.57	NA	0.000029	0.024	0.00018	0.00031	NA	NA	0.000057	0.83	0.83	0.62	0.44	NA	NA	0.61	0.12	0.000034	0.64	0.87	NA	0.3	0.22	0.005	NA	NA	NA	0.92	0.65	0.55	0.049	0.11	0.31
SYAP1	X	p22.2	0.0014	0.005	10	8	0	8		77.8	0.0012		NA	0.64	0.0018	0.32	1	NA	0.00086	0.37	7.3E-09	NA	NA	NA	0.00016	0.017	0.24	0.28	0.62	NA	NA	0.015	0.000098	0.0000055	0.56	0.75	NA	0.44	0.77	NA	NA	0.7	NA	1	0.17	NA	0.016	0.16	0.17
ZNF687	1	q21.3	0.0015	0.005	10	132	0	132	1	32.4	1		NA	0.0096	0.55	0.000033	0.98	NA	0.0037	0.01	0.000079	NA	NA	NA	0.0028	0.081	0.25	0.89	0.61	NA	NA	0.17	0.011	0.00001	0.37	0.89	NA	0.076	0.13	0.00078	NA	0.47	NA	0.4	0.84	0.043	0.71	0.16	0.7
C1orf131	1	q42.2	0.0015	0.005	10	114	114	0		40.7	0.5		NA	1E-14	0.22	5.4E-11	0.97	NA	0.4	0.026	0.00021	0.000039	NA	NA	0.000063	0.15	1	0.22	0.27	NA	NA	0.24	0.0092	0.0012	0.027	0.69	NA	0.19	0.38	0.083	NA	NA	NA	0.75	0.83	0.46	0.38	0.04	0.053
ZNF596	8	p23.3	0.0015	0.005	10	20	0	20					NA	0.22	0.22	0.0000082	0.047	NA	0.000004	0.61	0.0019	0.041	NA	NA	0.002	0.5	0.53	0.83	0.21	NA	NA	0.44	0.039	0.000032	0.01	0.62	NA	0.42	0.2	0.039	NA	0.99	NA	0.59	0.65	0.71	0.6	0.14	0.58
ANKRD16	10	p15.1	0.0015	0.005	10	14	14	0					NA	0.11	0.55	0.00021	0.5	NA	0.21	0.2	0.027	0.48	NA	NA	0.00012	0.0052	0.0014	0.37	0.56	NA	NA	0.02	0.0084	0.000014	0.019	0.96	NA	0.069	0.00071	0.4	NA	0.86	NA	0.38	0.89	0.42	0.24	0.31	0.42
KIAA0040	1	q25.1	0.0015	0.005	10	49	49	0		13.7	0.95		NA	0.00015	0.43	4.6E-11	1	NA	0.00028	0.67	0.036	0.000054	0.082	0.03	0.00012	0.026	0.036	0.39	0.85	NA	NA	0.7	0.4	0.29	0.0012	0.74	0.58	0.7	0.23	NA	NA	0.73	NA	0.72	0.34	0.91	0.27	0.78	0.94
UBLCP1	5	q33.3	0.0015	0.005	10	2	2	0					NA	1.7E-14	0.44	0.000092	1	NA	0.28	0.007	0.66	0.31	NA	NA	0.019	0.0031	0.8	0.72	0.4	NA	NA	0.015	0.019	0.024	0.061	0.79	NA	0.1	0.084	0.011	NA	0.88	NA	1	0.83	0.061	0.15	0.1	0.14
JRK	8	q24.3	0.0016	0.005	10	65	27	38		41.8	0.12		NA	0.097	0.46	0.0000014	0.19	NA	0.000019	0.24	0.000022	0.056	0.036	0.087	0.000022	0.86	0.000063	0.86	0.52	NA	NA	0.26	0.093	0.028	0.022	0.93	0.84	0.64	0.15	0.19	NA	NA	NA	0.45	0.55	NA	0.049	0.24	0.21
SMIM7	19	p13.11	0.0016	0.005	10	201	48	153	20	49	0.82		NA	3.8E-14	0.65	0.000055	0.78	NA	0.18	0.0034	0.0000072	0.55	NA	NA	0.00000061	0.5	0.051	0.62	0.82	NA	NA	0.0065	0.033	0.00016	0.13	NA	1	0.42	0.063	0.045	NA	NA	NA	0.98	0.38	0.13	0.2	0.038	0.83
SAMD4B	19	q13.2	0.0016	0.005	10	22	8	14		56.5	0.0033		NA	0.000011	0.31	0.00023	0.96	0.00052	0.17	0.0053	0.0041	0.067	NA	NA	0.063	0.017	1	0.48	0.42	0.53	NA	0.53	0.016	0.0000035	0.41	NA	1	0.52	0.07	0.017	NA	NA	NA	0.86	0.48	0.14	0.39	0.42	0.096
CCDC82	11	q21	0.0016	0.005	10	10	0	10		18.2	0.49		NA	1.2E-12	0.032	0.0000095	0.97	NA	0.0095	0.059	0.00000077	0.84	NA	NA	0.0038	0.5	0.36	0.54	0.99	NA	NA	0.67	0.071	0.0000007	0.063	NA	0.88	0.0038	0.38	0.093	NA	NA	0.0001	0.75	0.36	0.76	0.075	0.024	0.44
MRPL55	1	q42.13	0.0016	0.005	10	1	1	0					NA	2.3E-10	NA	0.0000031	1	NA	0.034	0.1	0.0041	0.068	NA	NA	0.00000015	0.15	0.063	0.24	0.12	NA	NA	0.13	0.000069	0.0061	0.024	0.89	NA	0.54	0.28	0.000093	NA	0.88	0.44	0.73	0.37	0.18	0.71	0.14	0.63
SSR2	1	q22	0.0016	0.005	10	53	53	0	2	23.2	0.72		NA	0.000000018	0.11	0.0000043	0.68	NA	0.0083	0.27	0.1	NA	0.00000095	0.0054	0.0073	0.16	0.16	0.93	0.59	NA	NA	0.64	0.000016	0.0035	0.85	0.84	1	0.79	0.25	0.25	NA	0.54	NA	0.51	0.66	NA	0.23	0.016	0.21
SLC7A6	16	q22.1	0.0016	0.005	10	64	0	64		6.2	1		NA	0.000028	0.34	0.017	0.23	NA	0.00021	0.097	0.34	0.0068	0.036	0.00069	0.00027	0.069	0.094	0.68	0.57	0.15	NA	0.6	1	0.0048	0.044	0.79	1	0.0097	0.39	0.19	NA	NA	NA	1	0.92	NA	0.23	0.051	0.2
R3HDM4	19	p13.3	0.0016	0.005	10	1	0	1					NA	0.002	NA	0.072	0.22	NA	0.017	0.0012	0.00000094	NA	0.0085	0.018	0.51	0.84	0.77	0.65	0.019	0.0054	NA	0.59	0.0011	0.029	0.11	1	1	0.62	NA	0.22	NA	NA	NA	0.88	0.86	0.4	0.38	0.2	0.8
BDP1	5	q13.2	0.0016	0.005	10	74	31	43		32.5	0.54	RNA Polymerase III Abortive And Retractive Initiation;RNA Polymerase III Transcription Initiation From Type 3 Promoter	0.000019	0.000019	0.65	0.00000021	0.0091	0.23	0.053	0.4	0.0001	0.069	NA	NA	0.0059	0.048	0.0011	0.29	0.31	NA	0.23	0.25	0.0026	0.0000069	0.42	0.97	NA	0.4	0.05	0.2	0.64	0.97	NA	0.45	0.62	0.62	0.31	0.8	0.61
FDPS	1	q22	0.0016	0.005	10	81	68	13		29.8	0.74		NA	1.2E-24	0.46	0.00022	0.76	NA	0.00021	0.18	0.00013	NA	0.00025	0.001	0.0075	0.057	0.61	0.47	0.4	NA	NA	0.21	0.0000077	0.00061	0.3	0.98	0.93	0.12	0.18	0.073	NA	0.66	0.023	0.43	0.85	NA	0.13	0.28	0.64
SERAC1	6	q25.3	0.0016	0.005	10	1	0	1					NA	0.0000042	0.28	7.2E-10	0.3	0.0047	0.00093	0.0012	0.00000012	0.082	NA	NA	0.00000006	0.0036	1	0.94	0.21	NA	0.13	0.79	0.0001	0.0011	0.18	0.83	NA	0.13	0.07	0.13	0.43	0.81	NA	1	0.7	0.34	0.18	0.058	0.11
ARSD	X	p22.33	0.0016	0.005	10	6	0	6		28.6	0.29		NA	1	0.0000085	0.00015	0.072	NA	0.00014	0.92	0.00001	NA	0.00027	0.0022	0.034	0.63	0.17	0.6	0.94	NA	NA	0.63	0.0095	0.00000014	0.026	0.94	1	0.49	0.18	NA	NA	0.89	NA	0.76	0.12	0.36	0.17	0.11	0.76
POLD2	7	p13	0.0016	0.005	10	1	1	0					NA	1.3E-11	0.27	0.000026	0.9	NA	0.18	0.18	0.000058	NA	0.0059	0.0079	0.037	0.18	0.0015	0.68	0.22	NA	NA	0.32	0.022	0.0073	0.38	0.8	0.83	0.71	0.053	0.14	NA	1	0.72	0.32	0.85	NA	0.1	0.6	0.74
ZNF692	1	q44	0.0016	0.005	10	75	34	41		23.4	0.9		NA	0.0029	0.15	0.000011	0.0025	NA	0.022	0.15	0.14	0.0065	NA	NA	0.000094	0.25	NA	0.81	0.55	NA	NA	0.12	0.0031	0.0033	0.23	0.9	0.53	0.18	0.27	0.17	NA	0.81	0.03	NA	0.66	0.17	0.47	0.061	0.74
BCAR1	16	q23.1	0.0016	0.005	10	48	0	48		8	1		NA	0.041	0.97	0.011	0.98	0.0027	0.0019	0.18	0.041	0.000039	NA	NA	0.42	0.67	1	0.68	0.00014	NA	NA	NA	0.022	0.00029	0.0056	0.87	NA	0.16	0.086	0.33	NA	0.91	0.67	0.85	0.49	0.12	0.44	0.47	0.51
CTNND1	11	q12.1	0.0016	0.005	10	8	0	8		20	0.45		NA	0.0018	NA	0.0000073	0.017	NA	0.000007	0.017	0.012	NA	0.032	0.35	0.0031	0.95	0.99	0.97	0.34	0.79	NA	0.55	0.065	0.000098	0.44	NA	0.7	0.61	0.24	0.16	NA	0.83	0.25	1	0.37	NA	0.016	0.73	0.27
PDE7A	8	q13.1	0.0016	0.005	10	52	39	13		18.5	0.85		0.05	0.0071	0.16	0.0011	0.96	0.087	0.016	0.6	0.021	NA	NA	NA	0.042	0.085	0.0077	0.58	0.27	NA	0.49	0.073	0.054	0.0065	0.0036	0.77	NA	0.22	0.0099	0.48	NA	NA	0.8	0.9	1	0.27	0.028	0.22	0.85
USP28	11	q23.2	0.0017	0.005	10	73	27	46		40.3	0.2		2.3E-14	0.000000024	0.29	0.00000011	0.011	0.53	0.0001	0.11	0.00018	0.32	NA	NA	0.0034	0.58	0.54	0.29	0.33	NA	0.052	0.65	0.23	0.000000074	0.064	0.73	NA	0.53	0.0012	0.0025	0.65	0.98	0.11	0.76	0.73	0.5	0.54	0.12	0.24
ELK4	1	q32.1	0.0017	0.005	10	12	12	0		14.3	0.62		NA	3.9E-14	0.013	0.0024	0.95	NA	0.00086	0.033	0.079	0.024	0.00024	0.52	0.012	0.36	0.59	0.68	0.81	0.32	NA	0.34	0.1	0.034	0.29	0.75	0.84	0.16	0.35	0.048	NA	0.98	0.58	0.61	0.62	NA	0.087	0.26	0.46
HOOK2	19	p13.13	0.0017	0.005	10	5	5	0					NA	0.0000021	0.5	0.0033	0.13	NA	0.086	1	0.00013	NA	0.031	0.35	0.18	0.87	0.62	0.83	0.21	0.00065	NA	0.21	0.00065	0.00000058	0.004	0.72	0.049	0.79	0.14	0.58	NA	0.9	0.03	0.86	0.82	NA	0.068	0.13	0.42
ZC3H11A	1	q32.1	0.0017	0.005	10	12	0	12		14.3	0.62		NA	0.0000064	0.28	0.00064	0.53	0.14	0.0000014	0.038	0.000052	0.22	NA	NA	0.018	0.28	0.42	0.1	0.67	NA	NA	0.22	0.00064	0.0009	0.55	0.97	0.89	0.1	0.0012	0.0033	NA	0.92	NA	0.28	0.2	0.82	0.059	0.51	0.31
MTF1	1	p34.3	0.0017	0.005	10	122	49	73		51.6	0.15		NA	0.00085	0.2	1.5E-09	0.35	NA	0.13	0.5	0.02	0.0056	0.0015	0.21	0.78	0.71	0.0022	0.57	0.97	0.75	NA	NA	0.012	0.012	0.19	0.86	0.97	0.21	0.0012	0.3	NA	NA	NA	0.15	0.05	0.75	0.1	0.027	0.63
ZCCHC10	5	q31.1	0.0017	0.005	10	5	5	0	1				NA	0.00000014	0.28	7.5E-14	0.32	NA	0.0049	0.026	0.021	0.51	0.017	0.00025	0.0026	0.61	0.83	0.54	0.93	NA	NA	0.26	0.017	0.21	0.12	0.94	0.57	0.55	0.013	0.076	NA	0.93	NA	0.99	0.41	0.3	0.31	0.45	0.28
F8	X	q28	0.0017	0.005	10	12	0	12		53.8	0.013		NA	0.0000081	0.0011	0.027	1	0.31	0.032	0.11	0.45	NA	0.0032	0.027	0.011	0.79	0.0097	0.43	0.43	0.38	0.33	0.056	0.44	0.018	0.012	0.93	1	0.3	0.22	NA	NA	0.97	0.72	0.4	0.85	NA	0.14	0.35	0.68
TAF15	17	q12	0.0018	0.005	10	47	0	47	1	29.2	0.39		0.000000047	0.03	0.61	0.00000021	0.32	0.0051	0.00001	0.0029	0.00000057	0.11	0.38	0.067	0.04	0.43	0.54	0.78	0.78	NA	0.076	0.24	0.0011	0.00000026	0.36	0.74	1	0.36	0.11	0.061	NA	0.48	NA	0.55	0.61	NA	0.35	0.11	0.23
GYS1	19	q13.33	0.0018	0.005	10	29	0	29		20	0.54		NA	0.00018	0.26	0.000011	0.89	NA	0.0017	0.046	0.0049	0.44	0.00027	0.11	0.00043	0.23	1	0.77	0.7	NA	NA	0.1	0.00013	0.034	0.076	0.79	0.8	0.55	0.00024	0.092	NA	0.67	0.2	0.87	0.65	NA	0.16	0.59	0.54
SRP19	5	q22.2	0.0018	0.005	10	27	0	27		21.4	0.48		NA	0.000015	0.23	0.0023	0.18	NA	0.025	0.45	0.013	0.64	0.0017	0.011	0.0018	0.69	0.09	0.74	0.83	NA	NA	0.025	0.00065	0.36	0.77	0.85	0.75	0.055	0.055	0.18	NA	0.81	0.039	0.71	0.29	0.058	0.32	0.26	0.084
HMGCR	5	q13.3	0.0018	0.005	10	73	34	39	1	20	0.96		NA	0.015	0.084	0.0034	0.013	NA	0.015	0.11	0.000016	0.84	0.065	0.19	0.043	0.37	0.088	0.83	0.00053	0.36	NA	0.46	0.03	0.0046	0.43	0.91	0.24	0.16	0.48	0.27	NA	0.87	0.99	1	0.73	0.81	0.13	0.21	0.4
SQSTM1	5	q35.3	0.0018	0.005	10	2	0	2					NA	0.0028	0.57	0.0016	0.89	NA	0.0014	0.97	0.0016	0.57	0.023	0.0088	0.0059	0.69	0.89	0.83	0.47	NA	NA	0.63	0.93	0.011	0.019	0.96	0.33	0.75	0.31	0.038	NA	NA	0.2	0.48	0.65	0.27	0.16	0.93	0.09
GALNT10	5	q33.2	0.0018	0.005	10	28	14	14		6.7	0.97		0.0000052	0.088	0.35	0.0000012	0.94	0.12	0.00051	0.61	0.026	0.79	0.0056	0.0099	0.00019	0.08	0.74	0.61	0.9	NA	NA	0.64	0.0029	0.012	0.033	0.88	1	0.4	0.48	0.051	NA	0.38	NA	0.93	0.87	0.51	0.26	0.2	0.52
KLHL24	3	q27.1	0.0018	0.005	10	432	186	246		63.2	0.85	CTLA4 inhibitory signaling	0.029	0.0067	0.64	0.0041	0.89	0.76	0.0019	1	0.000043	0.092	NA	NA	0.12	0.68	0.0027	0.42	0.4	0.12	NA	0.0023	0.057	0.0000069	0.087	0.99	0.7	0.4	0.039	0.0017	NA	0.73	0.061	0.31	0.73	0.6	0.29	0.87	0.66
DNMT3B	20	q11.21	0.0018	0.005	10	12	4	8		42.9	0.053		NA	0.0018	0.75	0.000071	0.67	0.000072	0.00015	0.014	0.00018	0.89	0.0047	0.054	0.38	0.042	0.62	0.54	0.96	NA	0.13	0.052	0.11	0.00005	0.39	0.73	0.91	0.19	0.24	0.043	NA	0.77	0.45	0.64	0.46	NA	0.23	0.66	0.23
GARS	7	p14.3	0.0018	0.005	10	5	5	0					NA	0.000000019	0.16	0.00029	0.0039	NA	0.0018	1	0.014	0.72	0.0071	0.084	0.017	0.14	0.47	0.078	0.73	0.00048	NA	0.74	0.0015	0.000071	0.085	0.47	0.33	0.64	0.097	0.065	NA	0.83	NA	0.54	0.59	0.71	0.77	0.09	0.3
TRIP13	5	p15.33	0.0018	0.005	10	15	15	0	1	31.2	0.15		NA	0.023	0.16	0.00013	0.86	NA	0.025	0.3	0.00013	0.42	0.000031	0.19	0.000062	0.34	0.79	0.79	0.83	NA	NA	0.00012	0.00062	0.0039	0.0014	0.46	0.66	0.29	0.19	0.3	NA	0.8	0.2	0.67	0.46	0.2	0.16	0.12	0.39
RHOBTB2	8	p21.3	0.0018	0.005	10	22	0	22		30.4	0.18		NA	0.000000015	0.57	0.000065	0.078	NA	0.00000083	0.08	0.000000015	0.18	0.015	0.022	0.074	0.23	0.016	0.38	0.81	0.75	NA	0.22	0.000014	0.000012	0.17	0.77	1	0.32	0.09	0.0065	NA	0.83	0.18	0.13	0.89	0.2	0.29	0.11	0.19
AKAP8L	19	p13.12	0.0018	0.005	10	8	8	0					0.099	0.00002	0.35	0.53	0.011	0.71	0.0052	0.96	0.000064	0.65	0.0019	0.0033	0.17	0.71	1	0.91	0.97	NA	0.76	0.0072	0.037	0.000002	0.061	0.92	0.058	0.22	0.33	0.16	NA	0.97	NA	1	0.96	NA	0.43	0.21	0.9
FHIT	3	p14.2	0.0018	0.005	10	3	0	3		50	0.14		NA	0.0069	0.0000003	0.0002	0.78	0.00015	0.006	0.18	0.015	0.02	0.43	0.75	0.062	0.13	1	0.87	0.92	0.65	NA	NA	0.012	0.0035	0.68	0.74	0.86	0.012	0.65	0.24	NA	0.87	NA	0.25	0.83	0.47	0.84	0.078	0.37
MATR3	5	q31.2	0.0018	0.005	10	15	15	0	1	12.5	0.69		NA	0.0034	0.33	0.12	1	0.64	0.43	0.093	0.23	0.93	0.0039	0.034	0.0061	0.79	0.044	0.54	0.49	NA	NA	0.29	0.00062	0.017	0.39	0.98	0.22	0.029	0.84	0.037	NA	0.97	NA	0.69	0.92	0.027	0.6	0.1	0.54
TNFAIP8	5	q23.1	0.0018	0.005	10	9	0	9					NA	0.011	0.041	0.62	0.36	0.034	0.86	0.77	0.032	0.83	0.0099	0.0035	0.0072	0.58	0.79	0.55	0.68	NA	NA	0.0021	0.24	0.0023	0.73	0.99	1	0.15	0.86	0.02	NA	NA	NA	0.86	0.14	0.81	0.63	0.9	0.59
AGTPBP1	9	q21.33	0.0018	0.005	10	27	0	27		10.3	0.81		0.00017	4.6E-10	0.06	0.057	0.93	0.00000001	0.018	0.0011	0.15	NA	0.0000043	0.031	0.097	0.065	0.49	0.98	0.64	NA	0.0017	0.83	0.058	0.0033	0.36	0.96	1	0.32	0.2	0.026	0.58	0.99	NA	0.87	0.32	0.67	0.11	0.33	0.15
PLCG2	16	q24.1	0.0018	0.005	10	249	80	169	10	62.2	0.14	Activation of anterior HOX genes in hindbrain development during early embryogenesis	0.00041	1.6E-09	0.2	0.00000044	0.43	0.61	0.008	0.044	0.037	0.028	0.012	0.36	0.0049	0.65	0.12	0.65	0.92	NA	0.087	0.2	0.082	0.000094	0.54	0.83	0.5	0.29	0.093	0.14	0.67	0.91	1	0.37	0.92	NA	0.62	0.63	0.8
MCM10	10	p13	0.0018	0.005	10	34	19	15	2	35.1	0.14		0.00011	0.24	0.52	4.1E-12	1	1.3E-10	0.087	0.49	0.00039	0.039	0.18	0.081	0.95	0.39	1	0.31	0.64	0.13	0.01	0.24	0.00046	0.0073	0.0083	0.82	0.56	0.25	0.0051	0.29	0.25	0.48	NA	0.98	0.73	NA	0.12	0.26	0.65
C1orf21	1	q25.3	0.0019	0.005	10	20	0	20		19	0.49		NA	0.00054	0.49	0.00013	0.3	0.0088	0.0000028	0.047	0.044	0.25	0.46	0.81	0.0034	0.3	0.55	0.74	0.66	0.015	NA	0.78	0.084	0.097	0.012	0.75	0.99	0.95	0.31	0.77	NA	NA	0.64	0.098	0.94	0.7	0.11	0.87	0.03
CHST12	7	p22.3	0.0019	0.005	10	1	1	0				sulfate activation for sulfonation	0.26	0.00018	0.11	0.1	0.81	0.0044	0.2	0.056	0.021	0.85	0.0067	0.014	0.00079	1	0.000026	0.93	0.46	NA	0.71	0.67	0.019	0.2	0.023	0.93	0.7	0.76	0.9	0.14	NA	0.96	0.88	0.087	0.49	NA	0.39	0.13	0.86
FBXO32	8	q24.13	0.0019	0.005	10	49	49	0	1	23.1	0.69		0.000019	0.017	0.24	0.087	0.71	0.021	0.03	0.46	0.00079	0.5	NA	NA	0.0025	0.68	1	0.52	0.77	1	0.34	0.35	0.0015	0.000097	0.81	0.67	NA	0.019	0.33	0.024	0.28	0.63	0.62	0.96	0.39	0.43	0.38	0.79	0.4
SOCS6	18	q22.2	0.0019	0.005	10	16	6	10		35.3	0.11		0.079	0.16	0.15	0.00032	0.16	0.55	0.045	0.15	0.000000033	0.47	0.19	0.0052	0.0014	0.00073	0.000081	0.81	0.42	NA	0.96	0.088	0.00093	0.0012	0.16	0.95	1	0.64	0.99	0.023	0.88	0.95	NA	0.57	0.57	NA	0.32	0.52	0.24
FZD6	8	q22.3	0.0019	0.005	10	39	13	26		22.5	0.55		0.000004	0.23	0.54	0.011	0.84	0.09	0.000014	0.27	0.0016	0.8	0.0000093	0.0049	0.00054	0.64	0.34	0.47	0.48	NA	0.41	0.0081	0.052	0.000025	0.0022	0.96	0.68	0.38	0.32	0.12	0.27	0.94	0.81	0.42	0.49	NA	0.14	0.17	0.26
LIMD1	3	p21.31	0.0019	0.005	10	1	0	1					7.6E-13	0.1	0.11	0.00002	0.84	0.91	0.056	0.38	0.0088	0.27	0.033	0.7	0.16	0.0098	1	0.62	0.82	NA	0.018	0.000029	0.36	0.000074	0.019	0.96	0.53	0.42	0.37	0.45	0.24	0.98	0.52	0.99	0.51	0.77	0.041	0.27	0.7
ZNF14	19	p13.11	0.0019	0.005	10	2	2	0					NA	0.016	0.02	0.0061	1	0.46	0.12	0.16	0.025	0.93	0.023	0.0067	0.054	0.011	1	0.9	0.67	0.0021	0.096	0.95	0.16	0.0051	0.014	0.96	1	0.37	0.4	0.14	NA	0.81	0.98	1	0.91	NA	0.46	0.86	0.14
ATP2B4	1	q32.1	0.0019	0.005	10	53	28	25	1	23.6	0.69		0.00000028	0.000000078	0.37	0.043	0.99	0.00011	0.025	0.019	0.0028	0.32	0.0087	0.31	0.8	0.7	1	0.85	0.96	NA	0.053	0.016	0.067	0.0001	0.33	0.92	0.85	0.068	0.22	0.36	0.49	0.94	0.24	1	0.72	0.14	0.059	0.6	0.11
CLPTM1	19	q13.32	0.0019	0.005	10	42	19	23		53.5	0.0048		0.0022	0.0000001	0.69	0.00095	0.9	0.0083	0.21	0.0066	0.00000081	0.29	0.053	0.000015	0.031	0.54	0.97	0.72	0.76	0.00032	0.069	0.83	0.54	0.0076	0.6	0.89	0.87	0.38	0.1	0.4	0.57	1	NA	0.85	0.56	0.94	0.69	0.33	0.15
CERK	22	q13.31	0.0019	0.005	10	114	65	49	1	35.3	0.88	Anchoring of the basal body to the plasma membrane	0.000046	0.000017	0.11	0.00000084	0.97	0.13	0.42	0.056	0.00023	0.17	0.000039	0.076	0.047	0.21	0.98	0.51	0.73	0.045	0.76	0.96	0.015	0.00043	0.75	0.87	1	0.18	0.029	0.53	0.61	0.9	NA	0.65	0.24	0.14	0.74	0.48	0.099
BNIP1	5	q35.1	0.0019	0.005	10	21	20	1	1	18.2	0.54		0.000002	0.0000002	0.88	0.0000005	0.33	0.08	0.33	0.19	0.0015	0.2	0.005	0.022	0.0000083	0.57	0.59	0.69	0.084	NA	0.02	0.28	0.27	0.0016	0.12	0.84	0.35	0.54	0.16	0.11	0.74	0.67	NA	0.93	0.5	0.92	0.046	0.18	0.52
KIF5B	10	p11.22	0.0019	0.005	10	3	1	2					0.00000003	0.1	0.38	0.0000017	0.34	0.061	0.075	0.21	0.019	0.6	0.0019	0.00015	0.00013	0.88	1	0.29	0.74	0.0093	0.014	0.14	0.14	0.0011	0.38	0.92	0.69	0.086	0.023	0.11	0.57	0.52	NA	0.61	0.34	0.73	0.47	0.093	0.95
DDAH1	1	p22.3	0.0019	0.005	10	6	0	6	1	85.7	0.0023		0.000033	0.067	0.67	0.54	0.38	0.11	0.00000017	0.023	0.023	0.55	0.029	0.011	0.0016	0.36	0.61	0.74	0.63	NA	NA	0.85	0.04	0.0076	0.34	0.91	1	0.23	0.38	0.06	0.39	0.55	0.58	0.79	0.76	0.3	0.006	0.1	0.88
DYRK2	12	q15	0.0019	0.005	10	76	43	33	1	54.3	0.0075		0.0019	0.92	0.68	0.000047	0.46	0.00072	0.032	0.89	0.0065	0.27	0.00052	0.19	0.0065	0.16	0.29	0.62	0.97	0.07	0.057	0.51	0.00023	0.0012	0.42	0.75	1	0.2	0.2	0.032	0.31	0.79	0.78	0.49	0.74	NA	0.38	0.37	0.71
MYLIP	6	p22.3	0.0019	0.005	10	1	1	0					0.00013	0.042	0.065	0.27	0.99	0.014	0.00059	0.35	0.23	0.12	0.038	0.015	0.098	0.29	0.76	0.41	0.48	0.043	0.0014	0.11	0.034	0.0033	0.45	0.87	0.92	0.35	0.63	0.1	0.49	0.8	NA	0.99	0.71	NA	0.069	0.059	0.35
OPTN	10	p13	0.002	0.005	10	3	3	0	1	50	0.14		0.0000045	0.019	0.65	0.00000058	0.13	0.48	0.4	0.6	0.0025	0.21	0.0048	0.089	0.0067	0.19	0.63	0.47	0.42	NA	0.036	0.65	0.038	0.023	0.4	0.96	0.26	0.13	0.019	0.3	0.35	0.9	0.54	0.81	0.19	0.075	0.16	0.4	0.84
IQGAP1	15	q26.1	0.002	0.005	10	36	22	14		10.5	0.94		0.021	0.0019	0.11	0.079	0.89	0.099	0.096	0.00025	0.00018	0.47	0.51	0.014	0.000041	0.22	0.5	0.85	0.97	0.64	0.016	0.36	0.00016	0.00009	0.00078	0.89	0.16	0.7	0.097	0.36	0.73	0.91	0.64	0.2	0.49	0.37	0.7	0.19	0.27
DLC1	8	p22	0.002	0.005	10	27	0	27		10.7	0.78		0.022	0.81	0.93	0.26	0.022	0.00046	0.024	0.6	0.00016	0.29	0.77	0.0086	0.036	0.25	0.73	0.94	0.3	0.69	0.048	0.99	0.27	0.0083	0.19	0.85	1	0.57	0.22	0.0037	NA	0.82	0.63	0.73	0.43	0.32	0.35	0.21	0.77
HIKESHI	11	q14.2	0.0000002	0.0000092	9	55	37	18		24.1	0.71		NA	6.3E-13	0.26	4.7E-11	0.92	NA	0.000000033	0.057	0.00000047	0.12	NA	NA	0.000078	0.46	0.081	0.64	0.94	0.25	NA	NA	0	0	0.2	NA	0.46	0.34	0.24	0.11	NA	NA	0.0063	0.39	0.69	0.76	0.0016	0.12	0.79
GAB2	11	q14.1	0.0000002	0.0000092	9	27	19	8	1	39.3	0.066	Arf6 signaling events;BCR signaling pathway;CXCR3-mediated signaling events;CXCR4-mediated signaling events;Class I PI3K signaling events;Class I PI3K signaling events mediated by Akt;E-cadherin signaling in the nascent adherens junction;EPHA2 forward signaling;ErbB1 downstream signaling;ErbB2/ErbB3 signaling events;FAS (CD95) signaling pathway;FGF signaling pathway;GMCSF-mediated signaling event…	0.000016	0.0001	0.63	0.00005	0.4	0.18	0.017	0.024	0	0.35	0.42	0.22	0.069	0.45	0.35	0.54	0.84	0.22	0.043	0.49	0.38	0	0.099	0.69	1	0.021	0.056	0.34	0.14	0.81	NA	0.47	1	0.94	0.088	0.9	0.16
SYNRG	17	q12	0.0000002	0.0000092	9	29	0	29		26.7	0.31		0.00000094	NA	0.48	NA	0.99	0.64	NA	NA	0	0.62	0.012	0.039	0.00015	0.71	NA	0.6	0.9	NA	0.027	0.66	0.029	0.000075	0	0.85	NA	NA	NA	0.43	0.34	0.69	NA	NA	0.52	0.36	0.23	0.12	0.58
SMC4	3	q25.33	0.0000006	0.000021	9	4	4	0					NA	NA	0.0042	NA	NA	NA	NA	NA	0	0.052	0.002	0.0035	0.00017	0.075	NA	0.45	0.5	NA	NA	0.019	NA	0.000026	0.013	0.86	NA	0.34	0.19	0.067	NA	0.76	NA	NA	0.38	NA	NA	0.039	0.56
HAX1	1	q21.3	0.0000008	0.000021	9	20	0	20		42.9	0.041		NA	0	0.35	0.00019	0.84	NA	0.0000014	0.0000037	NA	NA	0.00001	0.00032	NA	NA	0.07	NA	NA	NA	NA	0.33	0.000014	NA	NA	0.86	0.59	0.42	0.039	NA	NA	0.68	NA	0.63	NA	0.031	0.32	NA	NA
ZHX1	8	q24.13	0.000001	0.000021	9	18	18	0					NA	0.0000012	NA	0.0000012	0.17	NA	0.0013	0.008	0.0013	0.34	NA	NA	0	0.67	1	0.5	0.38	0.083	NA	0.24	0.0000041	0.000011	0.2	NA	NA	0.21	0.15	0.061	NA	0.93	NA	1	0.99	0.13	0.12	0.16	0.12
PSKH1	16	q22.1	0.000001	0.000021	9	19	0	19					NA	0.000028	0.68	0.000089	0.54	NA	0	0.73	0.25	0.33	0.026	0.093	0.15	0.093	0.33	0.7	0.046	NA	NA	0.03	0.09	0.0000057	0.06	0.9	1	0.12	0.078	0.033	NA	NA	NA	0.46	0.75	0.13	0.0026	0.43	0.16
TMEM67	8	q22.1	0.000001	0.000021	9	25	14	11	1	14.8	0.71		NA	0.00051	0.47	0.00002	0.18	0.71	0	0.98	0.000016	0.096	NA	NA	0.12	0.5	0.95	0.89	0.17	NA	NA	0.095	0.61	0.0077	0.34	0.88	NA	0.1	0.015	0.0056	NA	0.82	NA	1	0.6	0.77	0.0088	0.18	0.74
AFF4	5	q31.1	0.000001	0.000021	9	22	11	11		16	0.65		0	0.00000041	0.73	0.000000093	0.92	0.0031	0.15	0.026	8.4E-09	0.31	NA	NA	0.066	0.21	0.3	0.62	0.33	NA	NA	0.54	0.015	0.004	0.51	0.6	1	0.36	0.023	0.11	NA	0.8	NA	0.43	0.29	0.18	0.12	0.15	0.59
CMTM4	16	q22.1-q22.3	0.000001	0.000021	9	67	23	44		26.5	0.71		0.0000011	0.19	0.96	0.00000017	0.6	0.21	0	0.53	0.0089	0.52	NA	NA	0.0031	0.37	0.054	0.69	0.3	NA	NA	0.3	0.0079	0.00014	0.13	0.64	NA	0.08	0.031	0.051	NA	0.9	0.12	0.8	0.7	0.31	0.022	0.95	0.38
PRKCI	3	q26.2	0.000001	0.000021	9	44	44	0		33.3	0.22	Pre-NOTCH Transcription and Translation	NA	0.14	0.48	0.17	0.98	0.058	0.01	0.12	0	0.22	0.00036	0.014	0.012	0.21	0.76	0.26	0.54	0.79	NA	0.092	0.0014	0.00013	0.19	NA	0.051	0.21	0.041	0.00036	NA	NA	0.069	0.31	0.2	0.54	0.15	0.35	0.56
EEF2	19	p13.3	0.000001	0.000021	9	197	115	82	17	39.2	1		NA	5.7E-11	NA	0.064	0.68	NA	0.14	0.000042	0	0.005	0.0021	0.0065	1	0.34	0.48	0.95	0.98	NA	NA	0.82	0.00013	0.002	0.23	NA	0.61	0.64	0.59	0.0055	NA	0.87	0.18	0.37	1	0.57	0.59	0.051	0.22
REXO2	11	q23.2	0.000001	0.000021	9	19	0	19		19	0.49		NA	0.00000014	0.75	0.00000018	0.97	NA	0	0.33	0.000016	0.0045	NA	NA	0.00000028	0.1	1	0.19	0.68	NA	NA	0.58	0.49	0.00043	0.38	0.84	0.9	0.078	0.23	0.0071	NA	0.85	0.98	0.49	0.97	0.55	0.01	0.13	0.38
E2F4	16	q22.1	0.000001	0.000021	9	13	0	13	1	14.3	0.62		NA	0.21	0.65	0.000063	0.43	NA	0.00000015	0.037	0.099	0	0.088	0.039	0.096	0.85	0.37	0.72	0.66	NA	NA	0.019	0.19	0.0052	0.58	0.45	1	0.39	0.035	0.0093	NA	NA	0.81	0.97	0.68	0.42	0.54	0.49	0.48
MTHFSD	16	q24.1	0.000001	0.000021	9	44	0	44		12.8	0.95		0.1	0.01	0.9	0.00004	0.0011	0.0025	0	0.08	0.014	0.0000061	NA	NA	0.056	0.71	0.52	0.56	0.17	NA	NA	NA	0.0018	0.0000012	0.22	NA	1	0.56	0.085	0.074	0.5	NA	NA	0.79	0.97	0.24	0.57	0.18	0.25
ZNF507	19	q13.12	0.0000014	0.000026	9	31	12	19	2	24.2	0.42		NA	0.006	0.9	0.059	0.88	NA	0.017	0.0011	0.013	NA	0.99	0.47	0.86	0.011	0.51	0.5	0.91	NA	NA	0.45	0.025	0	0.21	0.41	0.58	0.02	0.058	0.023	NA	0.95	NA	0.92	0.72	0.94	0.19	0.18	0.5
LBR	1	q42.12	0.0000014	0.000026	9	16	16	0					NA	0	0.00055	0.87	0.29	NA	0.00089	0.0042	0.042	0.67	0.035	0.2	0.12	0.2	0.76	0.032	0.39	0.013	NA	0.4	0.93	0.00042	0.2	0.58	0.99	0.9	0.92	0.17	NA	0.8	NA	0.8	0.68	0.92	0.73	0.46	0.17
HDAC3	5	q31.3	0.0000014	0.000026	9	34	15	19		13.9	0.81		NA	2.5E-20	0.6	0.000000001	0.81	NA	0.00065	0.08	0.53	0.015	0	0.000003	0.25	0.18	0.0041	0.66	0.5	NA	NA	0.051	0.17	0.024	0.84	0.7	1	0.13	0.0018	0.31	NA	0.71	0.084	0.82	0.71	0.12	0.11	0.23	0.66
DOCK5	8	p21.2	0.0000016	0.000026	9	6	0	6		28.6	0.29		0.33	0.84	0.027	0.0000014	0.00018	0.000005	0.00039	0.86	0	0.25	0.28	0.45	0.66	0.38	0.16	0.73	0.0061	0.79	0.00091	0.9	0.077	0.0017	0.18	0.98	1	0.17	0.17	0.53	NA	0.83	NA	0.55	0.97	0.74	0.81	0.31	0.95
CEP250	20	q11.22	0.0000016	0.000026	9	12	12	0	4	38.5	0.08		0.37	1	0.48	0.0021	0.45	0.000057	0.00047	0.16	0.000013	0.36	0.3	0.13	0.18	0.56	0.62	0.46	0.88	NA	0.0068	0.35	0.000018	0	0.057	0.87	1	0.21	0.17	0.0019	0.046	NA	NA	0.93	0.93	0.37	0.14	0.066	0.56
QDPR	4	p15.32	0.0000018	0.000027	9	25	4	21		50	0.01		0	0.013	0.46	0.00024	0.89	0.00032	0.33	1	0.000049	0.44	0.0016	0.0061	0.065	0.43	0.68	0.87	0.63	0.1	0.44	0.17	0.15	0.00011	0.27	0.45	0.57	0.5	0.087	0.31	0.0071	0.67	0.22	0.93	0.72	0.27	0.48	0.1	0.72
SF3B5	6	q24.2	0.001	0.005	9	67	34	33	3	50.7	0.014		NA	1.5E-10	NA	3.2E-10	0.18	NA	0.0013	0.21	NA	0.01	0.12	0.0025	NA	NA	0.0051	NA	NA	NA	NA	NA	0.0013	NA	NA	0.91	0.85	0.077	0.4	NA	NA	NA	NA	0.78	NA	0.011	0.0021	NA	NA
PBRM1	3	p21.1	0.0012	0.005	9	3	0	3					0.000074	NA	0.021	NA	NA	0.000011	NA	NA	0.0000053	0.15	NA	NA	0.00000096	0.015	NA	0.61	0.7	0.52	NA	0.0064	NA	0.0014	0.055	NA	NA	0.16	NA	0.062	NA	NA	NA	NA	0.16	0.59	0.064	0.028	0.11
RNF114	20	q13.13	0.0012	0.005	9	30	30	0		35.5	0.12		NA	NA	0.62	NA	NA	NA	NA	NA	0.0009	0.0054	0.0055	0.0066	0.00014	0.34	NA	0.62	0.81	NA	NA	0.64	NA	0.0039	0.11	0.71	NA	0.84	NA	0.005	NA	0.71	NA	NA	0.77	0.014	0.0085	0.13	0.88
MCMDC2	8	q13.1	0.0013	0.005	9	214	25	189	4	75.2	0.00069	Activation of AMPA receptors;Activation of Ca-permeable Kainate Receptor;Activation of CaMK IV;Activation of NF-kappaB in B cells;Activation of the phototransduction cascade;Amyloid fiber formation;Antigen activates B Cell Receptor (BCR) leading to generation of second messengers;CLEC7A (Dectin-1) induces NFAT activation;CREB phosphorylation through the activation of Adenylate Cyclase;CREB phosph…	NA	0.18	NA	0.00032	0.00074	NA	0.0011	0.023	0.03	0.71	NA	NA	0.28	0.83	0.045	NA	0.71	NA	NA	0.059	0.039	0.000067	0.047	0.85	NA	0.57	0.17	0.18	NA	NA	NA	0.24	0.99	0.47	0.22	0.22	0.29
FAM98B	15	q14	0.0014	0.005	9	10	10	0		36.4	0.12		NA	0.0012	0.1	0.00000026	0.037	0.77	0.025	0.041	0.061	0.4	NA	NA	0.013	0.054	0.73	0.29	0.85	NA	NA	0.51	0.9	0.00037	0.0073	0.91	NA	0.57	0.029	NA	NA	0.69	NA	1	0.98	0.45	NA	0.13	0.56
NAXE	1	q22	0.0014	0.005	9	92	50	42		35.4	0.58	Cytosolic tRNA aminoacylation;Glutathione synthesis and recycling	NA	0.000000047	NA	2E-10	0.89	NA	0.0068	0.25	0.000061	0.00067	NA	NA	0.12	0.2	0.4	0.084	0.26	NA	NA	0.57	0.015	0.014	0.089	0.74	NA	NA	0.27	0.0063	NA	0.83	NA	0.86	0.17	0.26	0.2	0.0078	0.25
MIER3	5	q11.2	0.0015	0.005	9	41	25	16	1	21.7	0.67		0.00011	4E-11	0.21	0.0000029	0.11	0.018	0.64	0.021	0.000045	0.82	NA	NA	0.025	0.78	0.72	0.74	0.35	NA	NA	0.64	0.45	0.00072	0.18	NA	NA	0.012	0.071	0.067	0.23	NA	NA	1	0.93	0.27	0.5	NA	0.79
MRPS21	1	q21.2	0.0015	0.005	9	52	52	0		31	0.41		NA	0.000000041	0.0071	0.00042	0.31	NA	0.0034	0.12	0.000012	NA	NA	NA	0.4	0.59	0.17	0.46	0.64	NA	NA	0.47	0.14	0.095	0.022	0.92	NA	0.8	0.19	0.075	NA	0.6	NA	1	0.72	0.015	0.17	0.0033	0.27
THEM4	1	q21.3	0.0015	0.005	9	45	28	17		10.6	0.97		NA	3.5E-12	0.42	0.000000085	0.0016	0.017	0.0000052	0.042	0.00017	NA	NA	NA	0.39	0.32	0.053	0.44	0.99	NA	NA	0.84	0.54	0.023	0.089	0.89	NA	0.9	0.07	0.04	NA	NA	0.79	0.99	0.84	0.44	0.22	0.054	0.98
MTG2	20	q13.33	0.0016	0.005	9	1	0	1					NA	0.041	0.92	0.000031	0.51	NA	0.016	0.69	0.0000019	0.34	NA	NA	0.0018	0.96	0.0013	0.75	0.92	NA	NA	0.087	1	0.000015	0.0081	0.99	NA	0.15	0.25	0.027	NA	0.79	NA	1	0.47	NA	0.7	0.42	0.44
CREB3L4	1	q21.3	0.0016	0.005	9	11	7	4					NA	6.7E-15	0.66	0.000004	1	NA	0.011	0.015	0.13	NA	NA	NA	0.02	0.031	1	0.59	0.25	NA	NA	0.97	0.47	0.0069	0.66	0.78	NA	0.23	0.16	0.071	NA	0.93	0.65	0.73	0.92	0.015	0.18	0.05	0.33
UBE2T	1	q32.1	0.0016	0.005	9	154	102	52	1	49.4	0.27	HDR through Single Strand Annealing (SSA);Presynaptic phase of homologous DNA pairing and strand exchange;Processing of DNA double-strand break ends;Regulation of TP53 Activity through Phosphorylation	NA	1.4E-13	0.022	0.15	0.0068	NA	0.027	0.25	0.019	0.016	NA	NA	0.22	0.17	0.0016	0.37	0.4	NA	NA	0.09	0.7	0.0000019	0.26	0.93	NA	0.67	0.91	0.26	NA	0.69	NA	0.36	0.78	0.18	0.18	0.0043	0.55
DPH6	15	q14	0.0016	0.005	9	2	2	0					0.046	0.0074	0.61	0.000043	0.75	0.19	0.079	0.33	0.00000015	NA	NA	NA	0.000092	0.89	0.085	0.44	0.51	NA	NA	0.61	0.14	0.013	0.012	0.87	NA	0.0047	0.009	0.083	NA	0.83	NA	0.57	0.77	0.85	0.33	0.052	0.23
RPL29	3	p21.2	0.0016	0.005	9	1	1	0	1	100	0.045		NA	0.00015	NA	0.00025	1	NA	0.015	0.0000025	0.0032	0.38	0.046	0.083	0.00065	0.88	0.013	0.7	0.24	NA	NA	NA	0.09	0.013	0.38	0.67	0.18	0.4	0.59	0.55	NA	NA	0.059	0.99	0.87	0.97	0.14	0.31	0.43
TOMM22	22	q13.1	0.0016	0.005	9	45	19	26		33.3	0.24		NA	0.16	NA	0.0000019	0.62	NA	0.0054	0.5	0.057	0.049	0.0061	0.11	0.00047	0.44	0.00038	0.85	0.93	NA	NA	0.2	0.0058	0.0012	0.1	0.56	0.93	0.19	0.054	0.011	NA	0.83	NA	0.98	0.9	NA	0.12	0.26	0.86
ZNF627	19	p13.2	0.0016	0.005	9	7	7	0		25	0.35		0.062	0.0019	0.9	0.046	0.96	0.75	0.021	0.064	0.00086	0.14	NA	NA	0.087	0.42	0.15	0.89	0.44	0.000015	0.9	0.027	0.32	0.000063	0.12	0.62	NA	0.45	0.12	0.047	NA	0.84	NA	0.75	0.23	NA	0.22	0.015	0.51
R3HDM2	12	q13.3	0.0016	0.005	9	2	2	0		66.7	0.09		NA	0.31	0.29	0.000016	1	0.15	0.014	0.23	0.0014	0.12	NA	NA	0.016	0.24	0.0014	0.33	0.79	NA	NA	NA	0.0011	0.0023	0.039	NA	1	0.2	0.14	0.53	NA	NA	0.17	0.84	0.25	0.42	0.24	0.075	0.69
SMYD5	2	p13.2	0.0016	0.005	9	54	54	0		14.3	0.97		NA	0.001	0.2	0.017	0.99	NA	0.03	0.44	0.02	0.61	NA	NA	0.00000043	0.66	1	0.98	0.76	NA	NA	0.75	0.011	0.000093	0.73	0.67	0.57	0.37	0.036	0.027	NA	0.87	NA	0.7	0.75	0.7	0.5	0.5	0.36
ANKRA2	5	q13.2	0.0016	0.005	9	28	15	13					NA	0.00003	0.21	1.8E-14	0.16	NA	0.0077	0.34	0.012	0.29	0.0028	0.01	0.47	0.46	0.17	0.66	0.087	NA	NA	0.82	0.0064	0.0015	0.095	0.99	0.14	0.35	0.018	0.14	NA	0.91	NA	1	0.77	NA	0.082	0.65	0.8
ENSA	1	q21.3	0.0016	0.005	9	136	33	103	1	45	0.42	MASTL Facilitates Mitotic Progression	NA	5.8E-21	0.33	0.000000042	1	NA	0.00041	0.13	0.0000046	NA	0.47	0.2	0.00074	0.066	0.011	0.35	0.48	NA	NA	0.86	0.064	0.000015	0.15	NA	1	0.15	0.83	0.0036	NA	NA	0.82	0.51	0.23	0.13	0.48	0.16	0.021
TIPRL	1	q24.2	0.0016	0.005	9	40	16	24	3	25.6	0.48		2.9E-12	1.7E-16	0.39	0.0000077	1	0.000047	0.000000018	0.000017	0.36	NA	NA	NA	0.000015	0.26	0.46	0.92	0.92	0.65	NA	0.44	0.11	0.056	0.17	0.87	1	0.25	0.4	0.055	NA	0.48	NA	0.27	0.92	1	0.098	0.022	0.018
STS	X	p22.31	0.0016	0.005	9	36	0	36		31.6	0.23		NA	0.72	0.000032	0.033	0.78	0.0019	0.15	1	0.0017	NA	0.0057	0.078	0.029	0.017	1	0.12	0.74	NA	0.3	0.0005	0.49	0.0000029	0.087	0.88	1	0.68	0.22	NA	NA	0.99	NA	0.13	0.41	NA	0.7	0.092	0.25
METTL3	14	q11.2	0.0016	0.005	9	4	4	0					NA	0.00058	0.38	0.0091	0.98	NA	0.29	0.0019	0.31	NA	0.03	0.000037	0.028	0.81	0.00029	0.63	0.21	NA	NA	0.3	0.31	0.000015	0.16	0.98	1	0.36	0.22	0.52	NA	0.93	NA	0.9	0.69	0.086	0.28	0.032	0.49
SLC24A1	15	q22.31	0.0016	0.005	9	29	29	0		13.3	0.79		NA	0.0066	0.65	0.0031	0.21	NA	0.062	0.23	0.0071	0.71	0.0047	0.053	0.00052	0.19	0.92	0.98	0.2	NA	NA	0.0043	0.0085	0.00000033	0.45	0.95	1	0.25	0.14	0.013	NA	0.67	NA	0.74	0.79	NA	0.38	0.35	0.6
MTMR10	15	q13.3	0.0016	0.005	9	1	1	0					0.00019	0.00012	0.03	0.026	0.93	0.014	0.0031	0.13	0.06	NA	NA	NA	0.12	0.15	1	0.36	0.019	NA	NA	0.12	0.21	0.00033	0.19	0.64	1	0.087	0.6	NA	0.68	NA	0.61	0.93	0.94	0.61	0.76	0.56	0.58
CCDC81	11	q14.2	0.0016	0.005	9	23	0	23		16.7	0.61		NA	0.0005	0.28	0.0035	0.39	0.048	0.023	0.94	0.00013	0.0086	NA	NA	1	0.45	0.042	0.18	0.94	NA	NA	0.79	0.98	0.000018	0.16	NA	0.83	0.19	0.12	0.18	NA	NA	0.26	0.55	0.87	0.73	0.93	0.5	0.84
HACD3	15	q22.31	0.0017	0.005	9	4	0	4					NA	8.6E-13	0.67	0.00038	0.41	NA	0.0015	0.000022	0.34	0.54	NA	NA	0.053	0.022	0.051	0.37	0.55	NA	NA	0.3	0.00081	0.00032	0.19	0.99	0.078	0.091	0.033	0.032	NA	0.5	0.39	0.42	0.85	0.41	0.25	0.21	0.25
BRMS1	11	q13.2	0.0017	0.005	9	48	18	30	1	36.5	0.18		NA	2.7E-13	0.37	0.000076	0.73	NA	0.085	0.0022	0.14	0.61	0.0026	0.15	0.85	0.2	0.029	0.87	0.86	NA	NA	0.078	0.032	0.000076	0.0011	0.78	0.92	0.037	0.4	0.82	NA	0.89	NA	0.43	0.47	NA	0.49	0.75	0.96
KMT2E	7	q22.3	0.0017	0.005	9	158	103	55	1	59.1	0.046	RUNX1 regulates genes involved in megakaryocyte differentiation and platelet function	0.014	0.013	0.24	0.0029	1	0.28	0.0011	0.76	0.0000013	0.35	NA	NA	0.0000019	0.24	0.0026	0.053	0.51	NA	0.47	0.77	0.65	0.0042	0.25	0.67	NA	0.021	0.19	0.43	0.75	NA	0.087	0.36	0.87	NA	0.27	0.3	0.58
GALNS	16	q24.3	0.0017	0.005	9	1	0	1					NA	0.0021	0.96	0.000000012	0.43	NA	0.00054	0.89	0.24	0.22	0.056	0.039	0.0015	0.62	0.62	0.5	0.0033	NA	NA	0.17	0.35	0.00012	0.0032	0.93	0.95	0.15	0.059	0.016	NA	0.87	0.08	1	0.99	NA	0.55	0.36	0.21
ALDH9A1	1	q24.1	0.0017	0.005	9	14	0	14		26.7	0.26		NA	2.6E-15	0.22	0.00025	0.6	NA	8E-10	0.00019	0.85	NA	0.006	0.14	0.000002	0.014	0.67	0.37	0.23	NA	NA	0.089	0.022	0.00058	0.094	0.74	0.68	0.19	0.16	0.12	NA	0.97	NA	1	0.93	0.95	0.25	0.27	0.23
NPM1	5	q35.1	0.0017	0.005	9	73	68	5	2	25.6	0.84	TFAP2A acts as a transcriptional repressor during retinoic acid induced cell differentiation;Transcription of E2F targets under negative control by p107 (RBL1) and p130 (RBL2) in complex with HDAC1	NA	7.4E-11	0.49	0.0018	0.12	NA	0.0096	0.001	0.55	0.91	0.001	0.21	0.0029	0.54	0.68	0.52	0.82	0.25	NA	0.83	0.00032	0.049	0.42	NA	1	0.84	0.1	0.12	NA	0.83	0.41	0.39	0.33	NA	0.011	0.15	0.68
ELL2	5	q15	0.0017	0.005	9	112	55	57	4	41.6	0.4	RNA polymerase II transcribes snRNA genes	NA	1.4E-10	0.44	0.0008	0.088	0.000026	0.00081	0.19	0.000066	NA	0.084	0.02	0.00067	0.26	0.6	0.76	0.61	NA	NA	0.71	0.72	0.0063	0.23	0.55	1	0.87	0.9	0.017	NA	NA	0.67	0.62	0.74	0.22	0.47	0.15	0.81
CKLF	16	q21	0.0017	0.005	9	42	0	42		9.1	0.99		NA	0.000000079	0.8	0.0000096	0.023	NA	0.00017	0.00019	NA	0.0012	0.045	0.8	0.091	0.82	1	0.94	0.52	NA	NA	0.61	0.0014	NA	0.45	0.94	0.39	0.033	0.65	0.05	NA	0.87	0.82	0.64	0.79	0.61	0.072	0.64	0.52
RPS4X	X	q13.1	0.0017	0.005	9	269	211	58	14	66.2	0.038	Nonsense Mediated Decay (NMD) enhanced by the Exon Junction Complex (EJC)	NA	0.000047	0.22	0.014	1	NA	0.0012	0.26	0.027	NA	0.0000047	0.018	0.84	0.86	0.29	0.099	0.58	0.88	NA	0.036	0.42	0.02	0.31	0.84	0.001	0.62	0.78	NA	NA	0.68	0.25	0.96	0.38	0.86	0.095	0.18	0.3
BCKDHA	19	q13.2	0.0017	0.005	9	1	0	1					NA	0.000004	0.31	0.00076	0.48	NA	0.045	0.028	0.051	0.28	0.04	0.71	0.5	0.33	0.35	0.83	0.4	NA	NA	NA	0.000086	0.00026	0.28	0.99	0.99	0.046	0.0028	0.083	NA	0.89	0.28	1	0.34	NA	0.087	0.79	0.056
RNF44	5	q35.2	0.0017	0.005	9	17	8	9		11.1	0.76		NA	0.022	NA	0.00016	0.57	NA	0.29	0.18	0.4	0.15	0.00061	0.0094	0.074	0.49	1	0.74	0.2	NA	NA	0.043	0.039	0.067	0.11	0.44	0.85	0.6	0.025	0.011	NA	0.79	NA	1	0.96	0.047	0.52	0.38	0.88
SAP130	2	q14.3	0.0017	0.005	9	18	0	18		10.5	0.78		0.00000004	0.43	0.16	0.000011	0.14	0.00016	0.15	0.24	0.0049	0.16	0.24	0.6	0.0067	0.86	0.024	0.86	0.036	NA	NA	0.16	0.18	0.018	0.7	0.61	0.74	0.14	0.43	0.0021	NA	NA	NA	0.061	0.82	0.33	0.7	0.15	0.72
SHC1	1	q21.3	0.0017	0.005	9	35	18	17	3	47.2	0.018		NA	2.2E-19	0.36	0.0000011	0.82	NA	0.071	0.00013	0.032	NA	0.01	0.016	0.048	0.068	0.99	0.0057	0.24	NA	NA	0.77	0.31	0.000091	0.33	0.75	0.85	0.5	0.38	0.27	NA	0.48	0.58	0.89	0.3	NA	0.22	0.2	0.88
CPEB4	5	q35.2	0.0017	0.005	9	247	216	31	2	44.2	1	Formation of the beta-catenin:TCF transactivating complex	0.00000095	0.0000015	0.88	0.0000029	0.57	0.00096	0.00084	0.22	0.011	0.35	NA	NA	0.000055	0.35	0.17	0.75	0.54	NA	0.038	0.12	0.32	0.002	0.18	0.88	NA	0.1	0.25	0.12	0.46	0.83	NA	1	0.83	0.37	0.059	0.85	0.88
WDR36	5	q22.1	0.0017	0.005	9	168	95	73	2	50.9	0.45		0.0095	0.00028	0.89	0.0041	0.093	0.0042	0.053	0.26	0.018	0.39	NA	NA	0.00024	0.83	0.000013	0.92	0.15	NA	0.75	0.15	0.093	0.23	0.0031	0.84	NA	0.13	0.28	0.72	0.86	0.94	NA	0.28	0.98	0.088	0.2	0.042	0.15
RAD1	5	p13.2	0.0017	0.005	9	3	3	0					NA	0.0000041	0.51	0.0000077	0.58	NA	0.00052	0.98	0.22	0.88	0.00000033	0.00000011	0.00000048	0.55	0.0023	0.48	0.76	0.17	NA	0.053	0.0019	0.079	0.087	0.81	0.8	0.3	0.34	0.000034	NA	0.63	NA	0.92	0.51	NA	0.053	0.37	0.78
AP3D1	19	p13.3	0.0017	0.005	9	93	93	0		47	0.11		NA	0.000039	0.53	0.25	0.43	NA	0.063	0.96	0.000023	0.04	0.21	0.12	0.6	0.89	0.062	0.8	0.86	0.14	NA	0.06	0.000082	0.0000042	0.01	0.8	0.0094	0.14	0.62	0.22	NA	0.72	NA	0.76	0.83	0.23	0.095	0.017	0.33
CHORDC1	11	q14.3	0.0017	0.005	9	8	0	8					NA	0.000002	0.28	0.000000063	0.84	0.0078	0.0000002	0.37	0.00015	0.35	0.31	0.012	0.011	0.96	0.34	0.25	0.99	NA	NA	0.97	0.055	0.00021	0.13	NA	1	0.78	0.094	0.23	NA	0.83	0.028	0.93	0.44	NA	0.059	0.053	0.83
ZNF558	19	p13.2	0.0017	0.005	9	12	12	0		30.8	0.19		NA	0.019	0.31	0.000024	0.62	0.79	0.0023	0.11	0.0083	0.042	NA	NA	0.11	0.27	0.019	0.78	0.68	0.16	0.52	0.24	0.075	0.00000067	0.012	0.93	NA	0.44	0.023	0.63	0.25	0.94	NA	0.23	0.9	0.065	0.094	0.33	0.54
TUSC2	3	p21.31	0.0017	0.005	9	1	1	0					NA	0.00000018	NA	0.00000024	0.7	NA	0.013	0.17	0.053	0.0013	0.067	0.051	0.39	0.72	0.98	0.92	0.94	NA	NA	0.94	0.021	0.29	0.59	0.96	0.86	0.0065	0.019	0.077	NA	0.62	0.03	0.73	0.79	0.58	0.03	0.67	0.85
MECP2	X	q28	0.0017	0.005	9	6	0	6		71.4	0.006		NA	0.0000079	0.022	0.13	0.09	0.46	0.028	0.68	0.071	NA	0.046	0.058	0.0075	0.22	0.0019	0.76	0.8	NA	0.89	0.044	0.078	0.0000055	0.3	0.87	0.62	0.47	0.0074	NA	NA	0.58	NA	0.061	0.93	NA	0.8	0.76	0.69
DIABLO	12	q24.31	0.0017	0.005	9	1	1	0					NA	0.045	0.5	0.000017	0.77	NA	0.0085	0.35	0.0021	0.056	0.87	0.71	0.000045	0.59	0.68	0.34	0.66	NA	NA	0.19	0.00023	0.026	0.83	0.79	1	0.94	0.07	0.0013	NA	0.96	0.29	0.29	0.73	NA	0.015	0.12	0.6
ARPC1B	7	q22.1	0.0017	0.005	9	1	1	0					NA	0.03	0.23	0.000092	0.55	NA	0.022	0.68	0.01	0.78	0.021	0.0026	0.036	0.31	0.61	0.5	0.9	NA	NA	0.75	0.0039	0.017	0.17	0.86	0.91	0.55	0.36	0.065	NA	0.5	0.61	0.2	0.7	0.87	0.5	NA	0.5
SGSH	17	q25.3	0.0017	0.005	9	10	1	9		27.3	0.18		NA	0.0014	0.33	0.00032	1	NA	0.0053	0.91	0.57	0.1	0.15	0.35	0.00042	0.55	1	0.9	0.81	NA	NA	0.92	0.0065	0.026	0.013	0.79	0.89	0.63	0.022	0.21	NA	0.5	NA	0.97	0.76	NA	0.42	0.028	0.81
TPM4	19	p13.12-p13.11	0.0018	0.005	9	118	40	78	6	51.6	0.14		NA	0.000000028	0.47	0.083	0.18	0.66	0.39	0.015	0.0000017	0.41	0.0088	0.039	0.0072	0.14	0.79	0.62	0.7	0.00093	NA	NA	0.031	0.16	0.084	0.61	1	0.04	0.53	0.13	NA	0.83	NA	0.27	0.48	0.24	0.2	0.082	0.89
KIF3A	5	q31.1	0.0018	0.005	9	31	24	7	1	18.8	0.62		NA	0.029	0.26	1.3E-09	0.78	NA	0.031	0.3	0.016	0.46	0.0037	0.000075	0.0006	0.85	0.21	0.32	0.94	NA	NA	0.65	0.065	0.015	0.0064	0.51	0.93	0.37	0.25	0.21	NA	0.99	0.098	0.87	0.53	0.29	0.088	0.3	0.74
PTCD2	5	q13.2	0.0018	0.005	9	10	0	10					NA	0.00082	0.43	5.7E-10	0.86	NA	0.00043	0.38	0.12	0.21	0.055	0.0073	0.00089	0.34	0.094	0.93	0.0006	0.082	NA	0.35	0.000029	0.00000042	0.05	0.94	1	0.082	0.015	0.67	NA	0.88	NA	0.5	0.13	0.28	0.11	0.9	0.77
ZNF195	11	p15.5	0.0018	0.005	9	2	2	0					NA	0.00000043	0.69	0.000034	0.24	NA	0.000001	0.0037	0.46	0.88	0.0046	0.15	0.12	0.55	0.8	0.34	0.78	NA	NA	0.21	0.000099	0.00000099	0.12	0.67	1	0.72	0.67	0.5	NA	0.39	0.0002	1	0.57	0.83	0.19	0.011	0.11
PCSK7	11	q23.3	0.0018	0.005	9	10	0	10					NA	0.00029	0.04	0.0013	0.38	NA	0.031	0.11	0.0018	0.00059	0.11	0.064	0.32	0.92	1	0.58	0.097	NA	NA	0.0014	0.37	0.00073	0.56	0.95	1	0.085	0.2	0.23	NA	0.94	0.047	0.22	0.63	0.16	0.56	0.086	0.66
ICMT	1	p36.31	0.0018	0.005	9	1	1	0					NA	0.00099	0.5	0.015	0.54	NA	0.01	0.5	0.000096	0.17	0.018	0.081	0.96	0.08	0.029	0.45	0.11	NA	NA	0.31	0.000008	0.00068	0.33	0.77	0.067	0.23	0.05	0.45	NA	0.67	0.0013	0.36	0.72	0.66	0.11	0.33	0.65
CCNH	5	q14.3	0.0018	0.005	9	43	23	20		15.6	0.85	RUNX1 regulates transcription of genes involved in differentiation of HSCs	NA	0.000000016	0.61	0.000000097	0.2	NA	0.014	0.3	0.26	0.18	0.0000047	0.000027	0.00063	0.78	0.018	0.41	0.76	NA	NA	0.23	0.006	0.086	0.043	0.81	0.46	0.088	0.27	0.23	NA	NA	0.41	0.52	0.7	0.8	0.065	0.69	0.74
TDRKH	1	q21.3	0.0018	0.005	9	13	13	0					NA	0.00000007	0.84	0.0074	0.82	NA	0.000038	0.33	0.0025	NA	0.0021	0.53	0.00099	0.26	0.49	0.91	0.15	0.00035	NA	0.29	0.059	0.0000053	0.44	0.9	1	0.23	0.12	0.027	NA	0.87	NA	0.81	0.91	0.48	0.33	0.28	0.6
STIP1	11	q13.1	0.0018	0.005	9	329	253	76	12	52.2	1		NA	0.000044	0.6	0.035	0.12	NA	0.03	0.00034	0.00061	0.058	0.092	0.0031	0.14	0.26	1	0.6	0.65	NA	NA	0.56	0.002	0.00014	0.26	0.54	0.85	0.6	0.25	0.027	NA	1	0.19	0.88	0.57	NA	0.23	0.082	0.4
BIRC3	11	q22.2	0.0018	0.005	9	26	19	7	2	48.1	0.016		NA	0.0041	0.0035	0.000058	0.19	NA	0.00044	0.017	0.59	0.053	0.65	0.38	0.031	0.19	0.62	0.28	0.85	NA	NA	0.48	0.0022	0.013	0.41	0.84	0.83	0.066	0.31	0.032	NA	0.98	0.77	0.41	0.69	0.43	0.22	0.88	0.58
PLPP1	5	q11.2	0.0018	0.005	9	28	23	5		13.3	0.79		NA	2.1E-09	0.047	0.047	0.21	0.0017	0.16	0.2	0.000092	0.32	0.34	0.21	0.00000006	0.32	0.29	0.92	0.052	NA	0.025	0.1	0.071	0.026	0.12	0.98	0.96	0.68	0.12	0.53	NA	0.91	NA	1	0.95	0.99	0.099	0.41	0.75
ARL15	5	q11.2	0.0018	0.005	9	12	5	7			0.58		0.0000015	0.00021	0.38	0.086	0.87	0.000021	0.003	0.66	0.011	0.31	0.64	0.44	0.0071	0.1	0.21	0.74	0.0095	0.17	NA	0.58	0.11	0.019	0.074	0.63	0.58	0.086	0.56	0.36	0.044	NA	NA	0.98	0.57	0.97	0.43	0.49	0.083
RPS19	19	q13.2	0.0018	0.005	9	19	0	19					NA	0.00000001	0.97	0.00029	1	NA	0.015	0.0000018	0.0029	0.42	0.0059	0.000062	0.41	0.88	0.69	0.79	0.75	NA	NA	0.98	0.14	0.00086	0.28	0.96	0.16	0.4	0.16	0.21	NA	0.39	0.31	0.79	0.84	0.52	0.028	0.12	0.18
PRKAB2	1	q21.1	0.0018	0.005	9	24	24	0	1	30.8	0.19		NA	4.4E-15	0.47	0.011	0.42	NA	0.00000078	0.024	0.0062	0.94	0.026	0.072	0.13	0.26	0.17	0.43	0.7	0.44	NA	0.49	0.12	0.000065	0.21	0.87	0.59	0.3	0.89	0.1	NA	0.71	0.85	1	0.49	0.42	0.001	0.031	0.17
MLF1	3	q25.32	0.0018	0.005	9	3	3	0					NA	0.14	0.93	0.034	0.89	NA	0.044	0.51	0.0013	0.65	0.016	0.011	0.001	0.61	1	0.98	0.043	NA	NA	0.22	0.067	0.00042	0.2	0.76	1	0.16	0.23	0.015	NA	0.91	0.4	1	0.58	0.74	0.072	0.32	0.2
LRRC6	8	q24.22	0.0018	0.005	9	24	16	8		8	0.91		NA	0.62	0.27	0.00088	0.32	0.59	0.0023	0.51	0.00024	0.4	0.015	0.0063	0.0049	0.9	1	0.52	0.81	NA	0.43	0.39	0.28	0.012	0.013	0.77	0.84	0.4	0.0043	0.057	0.88	0.91	NA	0.85	0.14	0.56	0.61	0.33	0.42
MRE11	11	q21	0.0018	0.005	9	56	28	28	3	35.1	0.25		0.00000021	2.9E-10	0.27	0.0032	1	0.093	0.000000045	0.0031	0.000000015	0.21	0.036	0.28	0.47	0.35	0.87	0.68	0.63	NA	0.25	0.83	0.027	0.00014	0.2	0.92	1	0.72	0.35	0.35	0.13	0.58	NA	0.57	0.56	NA	0.11	0.29	0.21
RAB27A	15	q21.3	0.0018	0.005	9	6	0	6					0.000064	0.000000028	0.17	0.5	0.49	0.99	0.043	0.029	0.0038	0.97	0.17	0.072	0.0035	0.31	0.94	0.53	0.54	NA	0.51	0.097	0.000072	0.00057	0.056	0.91	1	0.51	0.43	0.2	NA	0.96	NA	0.078	0.74	0.33	0.3	0.4	0.097
FANCA	16	q24.3	0.0018	0.005	9	46	12	34		59.6	0.0012		0.000000023	0.041	0.16	2.6E-10	1	0.28	0.0016	0.78	0.49	0.18	0.11	0.35	0.0012	0.37	0.75	0.31	0.63	NA	0.67	0.45	0.013	0.015	0.017	NA	1	0.091	0.11	0.5	0.99	0.73	NA	1	0.58	0.21	0.48	0.35	0.02
BAHD1	15	q15.1	0.0018	0.005	9	3	3	0					0.0001	0.00099	0.49	0.00000065	0.65	0.41	0.065	0.31	0.0071	NA	0.051	0.0046	0.000073	0.22	1	0.71	0.26	NA	0.072	0.75	0.15	0.00012	0.13	0.51	0.34	0.04	0.092	0.038	0.35	0.89	0.58	0.77	0.63	0.62	0.064	0.34	0.76
CYB5R3	22	q13.2	0.0018	0.005	9	58	29	29	3	29	0.54		0.00000064	0.000054	0.66	0.00019	0.8	0.086	0.1	0.98	0.00000013	0.14	0.00024	0.071	0.13	0.84	0.084	0.32	0.92	NA	0.51	0.065	0.012	0.0000049	0.087	1	1	0.06	0.01	0.041	0.35	0.52	NA	1	0.88	NA	0.43	0.2	0.25
MANBA	4	q24	0.0019	0.005	9	76	0	76	1	58.8	0.0021		0.01	0.0000033	0.024	0.00023	0.95	0.072	0.008	0.00015	0.0035	0.17	0.069	0.38	0.1	0.29	0.39	0.34	0.84	NA	0.36	0.37	0.00014	0.0032	0.41	0.94	1	0.34	0.16	0.76	0.47	0.81	NA	0.9	0.56	0.42	0.21	0.49	0.61
SNX24	5	q23.2	0.0019	0.005	9	12	12	0		30.8	0.19		NA	0.12	0.39	0.0000067	0.77	0.13	0.012	0.59	0.0012	0.92	0.000058	0.0027	0.000061	0.71	0.29	0.82	0.7	NA	0.47	0.71	0.0033	0.0031	0.08	0.93	0.8	0.034	0.83	0.98	0.13	0.87	NA	0.74	0.49	0.23	0.18	0.14	0.19
FA2H	16	q23.1	0.0019	0.005	9	161	75	86	2	46.6	0.49		0.039	0.75	0.51	0.000023	0.21	0.91	0.000039	0.54	0.0027	0.0022	0.45	0.21	0.13	0.26	0.011	0.85	0.0024	NA	0.71	0.76	0.51	0.0059	0.01	0.81	1	0.44	0.14	0.61	0.5	0.93	NA	0.74	0.49	0.3	0.13	0.61	0.23
GSK3A	19	q13.2	0.0019	0.005	9	5	5	0					NA	0.024	0.41	0.023	1	NA	0.017	0.0000038	0.000019	0.58	0.061	0.047	0.27	0.19	0.94	0.95	0.72	0.21	NA	0.31	0.3	0.00027	0.87	0.76	1	0.012	0.034	0.11	NA	0.91	0.086	0.98	0.79	0.83	0.068	0.48	0.4
SEC24D	4	q26	0.0019	0.005	9	73	0	73		63.5	0.00069	Major pathway of rRNA processing in the nucleolus and cytosol;rRNA modification in the nucleus and cytosol	0.0039	0.0000051	0.57	0.0022	0.47	0.049	0.13	0.76	0.00028	0.52	0.19	0.81	0.33	0.47	0.46	0.92	0.81	0.56	0.01	0.51	0.013	0.0032	0.13	0.95	0.6	0.6	0.042	0.22	0.65	0.88	NA	0.58	0.65	NA	0.053	0.45	0.85
CYFIP2	5	q33.3	0.0019	0.005	9	43	31	12	2	32.6	0.25		0.026	0.23	0.068	0.000059	0.11	0.01	0.036	0.72	0.086	0.74	0.0011	0.16	0.77	0.15	0.47	0.43	0.59	NA	NA	0.0042	1	0.0021	0.14	0.96	0.94	0.39	0.069	0.037	NA	NA	0.034	1	0.69	0.66	0.4	0.29	0.42
TYK2	19	p13.2	0.0019	0.005	9	3	3	0					NA	0.00000054	0.34	0.046	0.94	0.41	0.00049	0.000033	0.00033	0.96	0.0017	0.0000062	0.54	0.3	1	0.53	0.29	NA	0.063	0.39	0.078	0.000002	0.24	0.88	0.63	0.31	0.34	0.014	NA	0.65	0.18	1	0.83	0.38	0.12	0.17	0.63
ZDHHC13	11	p15.1	0.0019	0.005	9	1	0	1					0.05	0.000003	0.39	0.000000051	0.94	0.000011	0.00014	0.074	0.053	0.087	0.2	0.072	0.28	0.64	1	0.29	0.55	0.22	0.048	0.068	0.0001	0.00012	0.29	0.88	0.79	0.52	0.012	0.13	0.24	0.93	NA	1	0.56	0.22	0.45	0.76	0.6
ELL	19	p13.11	0.0019	0.005	9	8	8	0				Formation of HIV elongation complex in the absence of HIV Tat;Formation of RNA Pol II elongation complex;HIV elongation arrest and recovery;Pausing and recovery of HIV elongation;RNA Polymerase II Pre-transcription Events;RNA Polymerase II Transcription Elongation;RNA polymerase II transcribes snRNA genes;TP53 Regulates Transcription of DNA Repair Genes	0.00067	6.4E-14	0.49	0.092	0.99	0.28	0.083	0.098	0.000026	NA	0.048	0.024	0.41	0.81	0.16	0.9	0.48	NA	0.0027	0.22	0.0000073	0.000019	0.051	0.94	1	0.78	0.099	0.059	0.63	0.91	NA	0.97	0.94	0.5	0.32	0.048	0.99
EPHA4	2	q36.1	0.0019	0.005	9	1	0	1					0.42	1	0.95	0.089	0.99	0.0002	0.0059	0.2	0.02	0.52	0.22	0.026	0.065	0.024	0.12	0.37	0.11	NA	0.0002	0.59	0.00029	0.018	0.17	0.95	0.43	0.25	0.24	0.97	0.35	0.66	NA	0.94	0.87	0.23	0.71	0.0063	0.42
TNFSF10	3	q26	0.0019	0.005	9	97	71	26	8	47.5	0.17	ALK1 signaling events;Angiopoietin receptor Tie2-mediated signaling;Arf6 downstream pathway;CDC42 signaling events;CXCR3-mediated signaling events;Cellular roles of Anthrax toxin;EPHB forward signaling;Endothelins;ErbB1 downstream signaling;ErbB4 signaling events;FGF signaling pathway;GMCSF-mediated signaling events;IFN-gamma pathway;Integrins in angiogenesis;Netrin-mediated signaling events;Neur…	0.93	1.4E-09	0.79	0.036	1	0.73	0.037	0.26	0.000067	0.33	0.078	0.014	0.32	0.81	0.9	0.49	0.54	0.29	0.4	0.0052	0.011	0.0041	0.77	0.61	0.99	0.19	0.025	0.34	0.88	0.97	0.8	1	0.48	NA	0.23	0.5	0.29
RAI14	5	p13.2	0.0019	0.005	9	2	0	2					0.083	0.47	0.73	0.00048	0.23	0.014	0.75	1	0.00023	0.6	0.00021	0.09	0.00066	0.12	0.84	0.88	0.67	NA	0.0099	0.034	0.0034	0.14	0.18	0.62	0.28	0.085	0.66	0.017	0.25	0.74	NA	0.98	0.092	0.67	0.11	0.053	0.3
ARHGEF2	1	q22	0.0019	0.005	9	20	0	20		13.6	0.61		7E-13	4.2E-17	0.62	0.00017	0.55	0.14	0.0015	0.012	0.0029	NA	0.058	0.17	0.0028	0.24	1	0.81	0.69	NA	0.19	0.73	0.066	0.0016	0.14	0.84	0.94	0.65	0.071	0.76	0.12	0.95	0.27	0.96	0.47	0.74	0.029	0.23	0.93
PRDM10	11	q24.3	0.0019	0.005	9	5	0	5					NA	0.0000012	0.62	0.0026	0.92	0.87	0.000059	0.083	0.0029	0.22	0.27	0.11	0.049	0.85	0.0057	0.72	0.44	0.78	0.7	0.056	0.0018	0.000021	0.67	0.9	1	0.83	0.11	0.44	0.29	0.83	NA	0.27	0.46	0.9	0.35	0.15	0.79
PFKP	10	p15.2	0.0019	0.005	9	8	8	0					0.00024	0.72	0.42	6.5E-09	0.96	0.03	0.028	0.82	0.17	0.66	0.063	0.093	0.25	0.22	0.53	0.78	0.4	0.13	0.055	0.029	0.0006	0.013	0.022	0.62	0.6	0.36	0.025	0.26	0.87	0.49	NA	0.47	0.88	0.57	0.092	0.86	0.72
UBE2D1	10	q21.1	0.002	0.005	9	4	0	4	1	40	0.19		0.0025	0.044	0.47	0.0084	0.88	0.11	0.0063	0.0073	0.84	0.86	0.67	0.24	0.00017	0.72	0.12	0.46	0.93	0.015	0.00027	0.18	0.16	0.07	0.76	0.97	1	0.8	0.38	0.0035	0.89	0.99	NA	0.58	0.62	NA	0.45	0.86	0.6
PHC2	1	p35.1	0.002	0.005	9	16	0	16	1	11.8	0.73		0.000032	0.0023	0.72	0.006	0.86	0.4	0.076	0.18	0.0034	0.39	0.12	0.0088	0.000016	0.21	0.25	0.65	0.86	0.39	0.34	0.14	0.16	0.016	0.081	0.87	0.87	0.069	0.44	0.0013	0.27	0.72	0.0013	1	0.41	NA	0.49	0.5	0.68
SKIL	3	q26.2	0.002	0.005	9	68	44	24		39.1	0.19		0.91	0.22	0.22	0.0095	0.88	0.0058	0.16	0.14	0.00044	0.078	0.11	0.011	0.017	0.21	0.33	0.63	0.33	NA	0.1	0.086	0.079	0.00049	0.8	0.9	0.35	0.38	0.048	0.0043	0.99	0.62	0.25	1	0.97	0.54	0.18	0.16	0.65
ZHX2	8	q24.13	0.002	0.005	9	54	35	19	1	22.4	0.77		0.000018	0.032	0.0043	0.021	0.91	0.57	0.00000046	0.6	0.0000035	0.16	0.61	0.088	0.0054	0.45	1	0.13	0.2	0.43	0.51	0.93	0.34	0.011	0.2	0.97	1	0.68	0.004	0.61	0.12	1	0.2	0.96	0.84	0.98	0.074	0.94	0.54
LMO4	1	p22.3	0.0021	0.0051	9	12	0	12		14.3	0.62		0.000073	0.00017	0.68	0.00094	0.83	0.99	0.12	0.002	0.042	0.53	0.17	0.026	0.33	0.96	0.019	0.25	0.29	0.18	0.99	0.4	0.026	0.16	0.44	0.96	1	0.27	0.37	0.72	0.49	0.67	0.53	0.83	0.69	0.48	0.61	0.03	0.58
KRTCAP2	1	q22	0.0000002	0.0000092	8	128	67	61		56.1	0.02		NA	0.0005	0.053	6E-10	0.88	NA	0.0000015	0.042	NA	NA	NA	NA	NA	NA	0.0011	NA	NA	NA	NA	0.18	0	NA	NA	0.77	NA	NA	0.000012	NA	NA	NA	NA	0.32	NA	0.34	0.023	NA	NA
COMMD5	8	q24.3	0.0000002	0.0000092	8	14	14	0					NA	0.00015	0.56	0	0.077	NA	0	0.025	NA	0.072	NA	NA	NA	NA	0.022	NA	NA	NA	NA	0.84	0.048	NA	NA	0.91	NA	NA	0.00086	NA	NA	0.91	NA	0.27	NA	0.63	0.02	NA	NA
C11orf98	11	q12.3	0.0000008	0.000021	8	43	18	25		20.5	0.69		NA	0.0000056	0.74	0.000044	0.0091	NA	0	0.04	NA	0.57	NA	NA	NA	NA	0.26	NA	NA	NA	NA	NA	0.023	NA	NA	NA	1	0.45	0.063	NA	NA	NA	0.013	0.96	NA	NA	0.0037	NA	NA
DDX28	16	q22.1	0.0000008	0.000021	8	50	0	50		26.9	0.53		NA	0.0017	NA	0.000000005	0.68	NA	0	0.89	NA	0.11	0.0017	0.019	NA	NA	0.000093	NA	NA	NA	NA	0.38	0.014	NA	NA	0.65	1	0.32	0.21	NA	NA	0.83	0.073	0.56	NA	NA	0.0032	NA	NA
TNPO2	19	p13.13	0.000001	0.000021	8	2	2	0					NA	0.00000031	0.46	0.14	0.76	NA	0.0019	0.065	0	0.076	0.00041	0.18	0.011	0.18	1	0.59	0.74	NA	NA	0.025	0.93	0.000037	0.063	0.98	0.87	0.28	0.063	0.18	NA	0.89	NA	1	0.62	NA	0.83	0.15	0.43
MVD	16	q24.2	0.000001	0.000021	8	21	0	21		9.1	0.85		NA	0.2	0.95	0.00000032	0.4	NA	0.18	0.17	0.21	0.00000069	0.033	0.52	0.0017	0.19	0.98	0.85	0.015	NA	NA	0.41	0.13	0.028	0.2	0.85	1	0.33	0.44	0.046	NA	NA	NA	0.91	0.54	NA	0.9	0.13	0.29
TMEM9	1	q32.1	0.000001	0.000021	8	19	8	11		35	0.11		NA	0	0.097	0.0000001	0.33	NA	0.000036	0.042	0.3	0.000043	NA	NA	0.077	0.11	0.58	0.09	0.67	NA	NA	0.51	0.068	0.039	0.035	0.84	NA	0.37	0.53	0.004	NA	0.7	NA	1	0.52	0.057	0.13	0.17	0.24
PDE4D	5	q11.2-q12.1	0.000001	0.000021	8	49	36	13	2	41.2	0.086		0.21	0.0099	0.0044	0.17	0.14	0	0.15	0.023	0.0000026	0.98	0.57	0.22	0.0094	0.34	0.068	0.95	0.53	NA	0.004	NA	0.51	0.00000019	0.86	0.75	0.72	0.67	0.57	0.23	0.57	0.99	NA	0.57	0.63	NA	0.73	0.21	0.84
RC3H1	1	q25.1	0.000001	0.000021	8	17	17	0		10	0.81		0	0.00011	0.41	0.0013	0.57	0.13	0.029	0.82	0.000000071	0.29	NA	NA	0.0038	0.39	0.92	0.13	0.81	0.33	NA	NA	0.36	0.031	0.0018	0.99	NA	0.22	0.14	0.13	NA	0.95	NA	0.89	0.58	0.94	0.62	0.64	0.12
OPN3	1	q43	0.0000016	0.000026	8	3	0	3					0.0007	0	0.42	0.011	0.6	0.0002	0.013	0.0056	0.17	0.12	0.64	0.088	0.0063	0.85	1	0.82	0.66	NA	0.13	0.27	0.028	0.076	0.9	0.81	0.95	0.16	0.61	0.37	0.13	0.85	NA	0.98	0.97	NA	0.17	0.46	0.31
VAMP4	1	q24.3	0.0000018	0.000027	8	51	51	0		3.8	1		0.000016	7.8E-17	0.068	0.000000039	0.66	0.00094	0	0.15	0.00012	0.0024	0.13	0.15	0.017	0.56	1	0.77	0.43	0.79	0.28	0.14	0.42	0.09	0.081	0.84	0.27	0.57	0.23	0.76	0.31	0.97	NA	1	0.48	0.76	0.27	0.13	0.62
ANXA5	4	q27	0.0000018	0.000027	8	1	0	1					0.035	0.00000085	0.36	0.027	0.084	0.53	0.072	0.66	0.0002	0.77	0.21	0.068	0.021	0.29	1	0.44	0.47	NA	0.38	0.34	0.032	0.0027	0.52	0.94	1	0.43	0.87	0.29	0.61	0.93	NA	1	0.44	0.42	0.66	0.27	0.63
EFNA4	1	q21.3	0.001	0.005	8	67	40	27		42.3	0.12		NA	0.00016	NA	0.0000048	0.85	NA	0.021	0.19	NA	NA	0.00000046	0.000061	NA	NA	0.02	NA	NA	NA	NA	NA	0.000065	NA	NA	NA	0.66	0.28	0.016	NA	NA	0.9	NA	0.52	NA	0.4	0.5	NA	NA
NIP7	16	q22.1	0.0011	0.005	8	48	0	48		12	0.98	Major pathway of rRNA processing in the nucleolus and cytosol	NA	0.000045	NA	0.00000086	0.06	NA	0.000000007	0.00049	NA	0.00001	NA	NA	NA	NA	0.011	NA	NA	NA	NA	0.38	0.19	NA	NA	0.96	0.95	0.009	0.46	NA	NA	0.46	0.055	0.75	NA	0.22	0.0098	NA	NA
PMF1	1	q22	0.0011	0.005	8	118	55	63	1	50.4	0.15		NA	1.2E-19	NA	2.2E-11	NA	NA	0.000000047	0.0055	NA	NA	0.00016	0.0086	NA	NA	0.14	NA	NA	0.15	NA	0.47	0.024	NA	NA	NA	0.24	0.47	0.013	NA	NA	0.63	0.076	0.83	NA	0.65	0.2	NA	NA
NDUFA6	22	q13.2	0.0011	0.005	8	82	27	55		38.6	0.35		NA	0.33	0.15	0.00000013	0.073	NA	0.000008	0.99	NA	NA	0.00091	0.0048	NA	NA	0.017	NA	NA	0.00018	NA	0.25	0.00052	NA	NA	0.92	0.85	0.47	0.00099	NA	NA	0.75	NA	0.18	NA	NA	0.099	NA	NA
CPLANE1	5	p13.2	0.0011	0.005	8	2	0	2		66.7	0.09		0.00066	NA	0.74	NA	NA	0.00034	NA	NA	0.0000058	0.25	NA	NA	0.023	0.73	NA	0.93	0.76	0.18	NA	0.006	NA	0.0073	0.092	NA	NA	0.066	NA	0.00066	NA	NA	NA	NA	0.54	0.065	0.037	0.13	0.53
VPS9D1	16	q24.3	0.0012	0.005	8	65	20	45	1	7.2	1		NA	0.0074	0.61	0.001	0.74	NA	0.0012	0.0039	NA	0.00009	0.5	0.01	NA	NA	0.037	NA	NA	NA	NA	0.51	0.0017	NA	NA	0.82	0.85	0.2	0.34	NA	NA	NA	NA	0.63	NA	0.72	0.13	NA	NA
RPS16	19	q13.1	0.0012	0.005	8	26	10	16	1	37	0.091		NA	0.00011	0.86	0.00024	0.14	NA	0.0069	0.0011	NA	0.22	0.016	0.02	NA	NA	0.95	NA	NA	NA	NA	NA	0.0000066	NA	NA	0.88	0.69	0.12	0.044	NA	NA	0.78	NA	0.99	NA	0.16	0.15	NA	NA
TRADD	16	q22.1	0.0012	0.005	8	28	0	28		17.2	0.61		NA	0.00000012	0.72	4.9E-10	0.058	NA	0.000000044	0.44	NA	0.000039	0.00016	0.0000012	NA	NA	0.057	NA	NA	NA	NA	NA	0.18	NA	NA	0.59	0.63	0.38	0.0042	NA	NA	0.73	0.41	0.93	NA	0.082	0.035	NA	NA
MRPL49	11	q13.1	0.0012	0.005	8	6	0	6					NA	0.000000012	0.7	0.0063	0.35	NA	0.011	0.015	NA	0.2	0.0045	0.001	NA	NA	0.9	NA	NA	NA	NA	0.14	0.0076	NA	NA	1	0.68	0.089	0.21	NA	NA	0.94	NA	1	NA	0.46	0.021	NA	NA
CERS2	1	q21.3	0.0013	0.005	8	120	61	59	2	38.5	0.66		NA	2.4E-21	NA	0.00000059	0.18	NA	NA	0.00021	0.16	NA	0.00002	0.0039	0.22	0.05	NA	0.64	0.63	NA	NA	0.18	0.00069	0.0038	0.8	0.41	0.85	NA	NA	0.052	NA	0.9	NA	NA	0.2	NA	0.4	0.03	0.31
SEC62	3	q26.2	0.0014	0.005	8	71	71	0		34.7	0.39	Activation of E2F1 target genes at G1/S;Cyclin E associated events during G1/S transition;G0 and Early G1;Polo-like kinase mediated events;Transcription of E2F targets under negative control by DREAM complex	0.011	NA	0.012	NA	NA	0.59	NA	NA	0.028	0.18	0.039	0.002	0.13	0.23	NA	0.37	0.62	NA	0.16	0.05	NA	0.0001	0.00031	0.86	NA	0.44	NA	0.17	0.59	0.96	NA	NA	0.57	0.3	0.15	0.15	0.57
CXorf38	X	p11.4	0.0014	0.005	8	12	0	12					NA	0.94	0.000000077	0.029	0.68	NA	0.085	0.54	0.0024	NA	NA	NA	0.0071	0.000094	0.24	0.084	0.23	NA	NA	0.05	0.097	0.00073	0.13	0.9	NA	0.42	0.4	NA	NA	NA	NA	0.8	0.9	0.29	0.14	0.039	0.14
SFT2D2	1	q24.2	0.0014	0.005	8	2	0	2					NA	8.3E-11	0.3	0.018	0.87	NA	0.0007	0.0053	0.0012	NA	NA	NA	0.067	0.35	NA	0.37	0.53	NA	NA	0.31	0.82	0.037	0.081	0.83	1	0.028	0.24	0.24	NA	0.5	NA	NA	0.39	NA	0.35	0.48	0.61
MYC	8	q24.21	0.0014	0.005	8	44	32	12	3	39.1	0.11	Formation of the beta-catenin:TCF transactivating complex	2.8E-09	0.033	0.97	0.018	0.98	0.067	0.038	0.16	NA	0.71	0.0038	0.018	NA	NA	0.35	NA	NA	0.17	0.00076	NA	0.17	NA	NA	0.93	0.93	0.65	0.065	NA	0.044	0.87	0.63	0.96	NA	NA	0.69	NA	NA
CRTC2	1	q21.3	0.0014	0.005	8	1	1	0					NA	0.00041	0.017	0.0000011	0.39	NA	0.00022	0.65	0.18	NA	NA	NA	0.00052	0.12	0.66	0.63	0.83	NA	NA	0.7	0.069	0.00028	0.05	0.56	NA	0.55	0.022	0.053	NA	0.68	NA	0.74	0.55	NA	0.009	0.25	0.35
KIAA0930	22	q13.31	0.0014	0.005	8	42	0	42		27.9	0.39		NA	0.0023	NA	0.008	0.9	0.78	NA	0.6	0.0000078	0.59	0.0024	0.0024	0.0015	0.91	NA	0.85	0.69	NA	NA	0.15	0.012	0.000000088	0.89	0.92	1	NA	NA	0.12	NA	NA	NA	NA	0.87	0.25	0.15	0.38	0.17
IGSF9	1	q23.2	0.0015	0.005	8	82	20	62		42.2	0.17	Activated NTRK2 signals through PI3K;Activation of PKB;Antigen activates B Cell Receptor (BCR) leading to generation of second messengers;CD28 dependent PI3K/Akt signaling;CD28 dependent Vav1 pathway;Constitutive Signaling by Aberrant PI3K in Cancer;Constitutive Signaling by EGFRvIII;Constitutive Signaling by Ligand-Responsive EGFR Cancer Variants;DAP12 signaling;Downstream TCR signaling;Downstre…	NA	0.92	0.86	0.0000048	0.97	NA	0.012	0.72	0.0009	NA	NA	NA	0.000011	0.093	0.76	0.79	0.34	NA	NA	0.073	0.000015	0.26	0.22	0.67	NA	0.39	0.03	0.001	NA	0.66	NA	0.2	0.99	0.027	0.076	0.18	0.071
MED19	11	q12.1	0.0015	0.005	8	3	0	3					NA	3.8E-22	0.35	2.3E-11	0.92	NA	0.000072	0.033	0.56	NA	NA	NA	0.000093	0.16	0.43	0.59	0.82	NA	NA	0.038	0.21	0.1	0.27	0.92	NA	0.38	0.015	0.036	NA	NA	NA	1	0.93	0.26	0.065	0.25	0.44
BLOC1S6	15	q21.1	0.0015	0.005	8	85	56	29	2	27.6	0.84		NA	0.0000026	NA	0.000062	0.46	NA	0.00084	0.027	0.000076	0.8	NA	NA	0.00093	0.49	0.64	0.47	0.54	NA	NA	0.14	0.3	0.016	0.48	0.79	NA	0.33	0.023	0.077	NA	0.75	NA	0.93	0.71	NA	0.072	0.11	0.13
UQCRQ	5	q31.1	0.0015	0.005	8	34	34	0	1	61.1	0.00069		NA	1.9E-09	NA	0.0014	1	NA	0.013	0.021	0.92	0.011	NA	NA	0.11	0.43	0.00039	0.76	0.94	NA	NA	0.071	0.18	0.069	0.14	0.67	0.36	0.038	0.3	0.017	NA	NA	0.33	0.74	0.75	NA	0.08	NA	0.36
ZFHX3	16	q22.2-q22.3	0.0015	0.005	8	8	0	8					0.032	NA	0.53	NA	NA	0.0017	NA	NA	0.00094	0.22	0.58	0.0049	0.026	0.3	NA	0.58	0.4	0.17	0.00038	0.75	NA	0.0014	0.18	0.94	NA	0.052	NA	0.65	0.38	0.65	NA	NA	0.93	0.047	0.16	0.091	0.3
PARP10	8	q24.3	0.0015	0.005	8	357	210	147	1	66.6	0.2	Activation of rRNA Expression by ERCC6 (CSB) and EHMT2 (G9a);HDACs deacetylate histones;SIRT1 negatively regulates rRNA expression	NA	1	0.55	0.00027	0.77	NA	0.0061	0.26	0.000015	NA	NA	NA	0.022	0.79	0.0063	0.18	0.81	NA	NA	0.96	0.0026	0.00000034	0.29	0.92	NA	0.96	0.48	0.75	NA	0.68	NA	0.85	0.9	0.93	0.94	0.66	0.62
PPP1R15B	1	q32.1	0.0015	0.005	8	59	39	20		19.7	0.89		NA	0.00000051	0.15	0.000000073	0.64	NA	0.0000043	0.0022	0.0091	0.034	NA	NA	0.0016	0.53	0.064	0.37	0.55	NA	NA	0.39	0.012	0.1	0.25	0.85	NA	0.2	0.12	0.17	NA	0.94	NA	0.86	0.92	NA	0.052	0.27	0.18
MPC2	1	q24.2	0.0015	0.005	8	145	74	71	1	46.4	0.61		NA	4.6E-29	NA	0.0000021	0.53	NA	0.0073	0.011	0.5	NA	NA	NA	0.0044	0.38	1	0.24	0.7	NA	NA	NA	0.00000098	0.051	0.34	0.74	1	0.11	0.44	0.27	NA	0.65	NA	0.82	0.8	0.72	0.45	0.017	0.42
TMEM101	17	q21.31	0.0015	0.005	8	1	1	0					NA	0.32	0.79	0.00000002	0.49	NA	0.0039	1	0.12	0.0016	NA	NA	0.0037	0.31	0.074	0.14	0.028	NA	NA	NA	0.000086	0.0016	0.078	NA	NA	0.27	0.4	0.15	NA	0.98	NA	0.82	0.63	0.84	0.0092	0.2	0.89
C11orf1	11	q23.1	0.0015	0.005	8	110	0	110		47.7	0.13		NA	0.00000058	0.24	0.000064	0.4	NA	0.03	0.1	0.00031	0.011	0.1	0.69	0.081	0.29	0.81	0.65	0.13	NA	NA	0.22	0.32	0.0088	0.34	0.91	0.021	NA	NA	0.053	NA	NA	NA	0.92	0.99	0.42	0.83	0.47	0.42
MARVELD3	16	q22.2	0.0015	0.005	8	24	0	24					NA	0.88	0.82	0.00000058	0.022	NA	0.00003	0.83	0.039	0.00048	NA	NA	0.23	0.85	0.17	0.62	0.000014	NA	NA	0.68	0.14	0.0022	0.0024	0.84	NA	0.46	0.33	0.18	NA	0.92	NA	0.82	0.55	NA	0.21	0.73	0.46
SOGA1	20	q11.23	0.0015	0.005	8	1	0	1					0.0000071	0.54	NA	0.048	0.29	0.0034	NA	0.91	0.0012	0.48	NA	NA	0.057	0.61	NA	0.32	0.74	0.0078	0.046	NA	0.83	0.000035	0.00029	0.9	1	NA	NA	0.89	0.36	NA	NA	NA	0.85	0.37	0.22	0.34	0.18
ZNF555	19	p13.3	0.0016	0.005	8	46	0	46		12.8	0.95		NA	0.014	0.89	0.028	0.24	NA	0.0018	0.0016	0.68	0.0087	NA	NA	0.012	0.71	0.071	0.87	0.76	NA	NA	0.057	0.23	0.00075	0.12	0.92	NA	0.3	0.0022	0.87	NA	0.99	NA	0.13	0.67	0.91	0.24	0.74	0.38
DYNLRB2	16	q23.2	0.0016	0.005	8	238	143	95	1	60.1	0.088		NA	0.013	0.63	1	0.49	0.17	0.1	0.65	0.0015	0.82	NA	NA	0.62	0.24	0.00026	0.96	0.0011	NA	0.23	0.91	0.28	0.009	0.26	0.89	NA	0.085	0.99	0.021	0.78	NA	NA	0.046	0.72	0.056	0.031	0.53	0.71
RPL3	22	q13.1	0.0016	0.005	8	13	0	13		35.7	0.1		NA	0.4	0.91	0.005	0.54	NA	0.0043	1	0.0032	0.091	0.0016	0.28	0.34	0.34	NA	0.85	0.38	NA	NA	NA	0.0086	0.0038	0.56	NA	1	0.63	0.088	0.037	NA	0.79	NA	NA	0.4	0.1	0.041	0.22	0.096
RFFL	17	q12	0.0016	0.005	8	68	20	48	1	32.9	0.45		NA	0.35	0.29	0.000033	1	NA	0.0000019	1	0.000000006	0.77	NA	NA	0.13	0.15	0.0043	0.81	0.85	0.78	NA	0.4	0.0098	0.000000064	0.068	0.83	NA	0.053	0.0089	0.11	NA	0.96	NA	0.51	0.6	NA	0.041	0.7	0.58
ANP32E	1	q21.2	0.0016	0.005	8	54	37	17	3	38.2	0.15		NA	1.4E-22	0.58	0.03	0.064	NA	0.0046	0.0000088	0.14	NA	0.0000029	0.013	0.37	0.51	1	0.49	0.91	NA	NA	0.72	0.14	0.00026	0.26	0.96	0.69	0.5	0.83	0.0027	NA	0.79	NA	0.97	0.69	NA	0.09	0.28	0.67
JMY	5	q14.1	0.0016	0.005	8	87	26	61		44.9	0.2		0.059	1.9E-16	0.28	0.00023	0.1	0.028	0.016	0.032	0.0042	0.51	NA	NA	0.61	0.71	0.17	0.72	0.0031	NA	NA	0.46	0.13	0.0000039	0.17	0.95	NA	0.45	0.1	0.44	NA	NA	NA	1	0.74	0.28	0.11	0.11	0.41
MINDY2	15	q21.3-q22.1	0.0016	0.005	8	2	2	0					NA	4.9E-11	0.21	0.000038	0.41	0.26	0.012	0.00039	0.00027	0.92	NA	NA	0.021	0.4	0.075	0.76	0.43	NA	NA	0.29	0.21	0.011	0.33	NA	0.011	0.37	0.07	0.075	NA	0.77	NA	0.34	0.98	0.47	0.12	0.62	0.18
PAF1	19	q13.1	0.0016	0.005	8	16	0	16					NA	0.000013	NA	0.031	0.41	NA	0.28	0.94	0.00000074	0.12	NA	NA	0.31	0.32	0.49	0.61	0.48	NA	NA	0.28	0.00051	0.0038	0.011	0.92	0.91	0.37	0.00048	0.0053	NA	0.74	NA	0.67	0.18	0.21	0.24	0.28	0.71
CAPN2	1	q41	0.0016	0.005	8	16	0	16					NA	0.000001	NA	0.088	0.023	NA	0.00041	0.0016	0.046	0.081	0.27	0.011	0.097	0.44	0.44	0.58	0.75	0.8	NA	0.063	0.085	0.38	0.84	NA	0.86	0.25	0.25	0.77	NA	0.97	NA	0.82	0.17	NA	0.014	0.027	0.11
UTP15	5	q13.2	0.0016	0.005	8	24	24	0		32	0.16		NA	0.00002	0.42	5.7E-10	0.37	0.00053	0.051	0.055	0.0025	0.28	NA	NA	0.003	0.49	0.74	0.99	0.088	NA	NA	0.71	0.031	0.017	0.7	0.94	NA	0.071	0.65	0.67	0.78	0.92	NA	1	0.77	0.79	0.015	0.096	0.65
TRAPPC2	X	p22.2	0.0016	0.005	8	5	0	5		50	0.046		NA	0.018	0.044	0.25	0.32	NA	0.077	0.37	0.076	NA	0.000064	0.00061	0.94	0.0011	0.028	0.38	0.28	NA	NA	0.13	0.011	0.077	0.18	0.76	0.62	0.047	0.46	NA	NA	NA	NA	0.79	0.64	0.76	0.98	0.18	0.16
SLC25A37	8	p21.2	0.0016	0.005	8	33	0	33	1	16.2	0.77	HIV Transcription Initiation;RNA Polymerase II HIV Promoter Escape;RNA Polymerase II Pre-transcription Events;RNA Polymerase II Promoter Escape;RNA Polymerase II Transcription Initiation;RNA Polymerase II Transcription Initiation And Promoter Clearance;RNA Polymerase II Transcription Pre-Initiation And Promoter Opening;Transcription of the HIV genome	NA	1.5E-11	0.29	3.3E-09	0.12	0.000000026	0.000059	0.027	0.0000098	0.23	NA	NA	0.026	0.33	1	0.38	0.51	NA	NA	0.5	0.11	0.00051	0.54	0.74	1	0.13	0.2	0.059	NA	0.94	NA	0.98	0.75	0.9	0.14	0.18	0.36
CKS1B	1	q21.3	0.0016	0.005	8	57	34	23	2	39	0.15		NA	4.3E-16	0.09	0.021	0.75	NA	0.0028	0.00054	0.06	NA	0.018	0.025	0.39	0.32	0.076	0.39	0.01	NA	NA	NA	0.85	0.097	0.67	NA	1	0.58	0.53	0.23	NA	1	NA	0.06	0.3	0.38	0.71	0.068	0.12
LARP1	5	q33.2	0.0016	0.005	8	9	6	3					NA	0.00002	0.11	0.00075	0.54	0.0075	0.00034	1	0.02	0.55	NA	NA	0.0012	0.042	1	0.17	0.37	NA	NA	0.13	0.24	0.000042	0.088	0.79	1	0.33	0.38	0.59	NA	NA	0.52	0.8	0.78	0.42	0.41	0.058	0.57
SSB	2	q31.1	0.0016	0.005	8	157	157	0	13	56.9	0.034	SRP-dependent cotranslational protein targeting to membrane	NA	0.17	0.42	0.0012	0.4	NA	0.6	0.3	0.000000018	0.37	0.31	0.0088	0.0034	0.14	0.051	0.86	0.71	NA	NA	0.44	0.00089	0.23	0.62	NA	0.93	0.15	0.028	0.053	NA	NA	0.27	0.46	0.85	NA	0.13	0.022	0.41
TIMM44	19	p13.2	0.0016	0.005	8	5	5	0					NA	0.000000023	0.27	0.00013	0.99	NA	0.14	0.35	0.000068	0.3	0.018	0.065	0.00086	0.51	NA	0.48	0.46	NA	NA	0.018	0.024	0.0058	0.64	0.77	0.95	0.61	0.31	0.45	NA	0.95	0.62	NA	0.41	NA	0.71	0.15	0.42
ADH5	4	q23	0.0016	0.005	8	36	0	36	2	43.6	0.04		NA	0.034	0.03	0.011	0.8	NA	0.15	0.31	0.00038	0.2	0.21	0.067	0.0015	0.17	0.0006	0.84	0.97	NA	NA	0.4	0.25	0.0029	0.023	0.68	0.076	0.53	0.32	0.6	NA	0.93	NA	0.31	0.95	NA	0.36	0.28	0.074
RCC1L	7	q11.23	0.0017	0.005	8	209	209	0		30	1		NA	0.0023	0.73	0.031	0.092	NA	0.075	0.0058	0.007	0.18	0.00019	0.00079	0.048	0.058	0.46	0.37	0.85	NA	NA	0.65	0.14	0.71	0.35	NA	1	0.78	0.16	0.0096	NA	NA	0.64	0.34	0.95	0.38	0.19	0.3	0.83
NQO2	6	p25.2	0.0017	0.005	8	171	171	0	1	59.1	0.028	APC-Cdc20 mediated degradation of Nek2A;APC/C:Cdc20 mediated degradation of Cyclin B;APC/C:Cdc20 mediated degradation of Securin;APC/C:Cdc20 mediated degradation of mitotic proteins;APC/C:Cdh1 mediated degradation of Cdc20 and other APC/C:Cdh1 targeted proteins in late mitosis/early G1;Antigen processing: Ubiquitination & Proteasome degradation;Autodegradation of Cdh1 by Cdh1:APC/C;CDK-mediated p…	NA	0.027	0.94	0.00035	0.64	NA	0.26	0.18	0.012	NA	0.54	0.031	0.95	0.53	0.0078	0.92	0.68	NA	NA	0.079	0.000046	0.00005	0.88	0.85	0.94	0.35	0.12	0.94	NA	0.89	NA	0.42	0.75	NA	0.18	0.27	0.3
HAS3	16	q22.1	0.0017	0.005	8	163	52	111		35.7	1		NA	0.042	0.7	0.000022	0.83	NA	0.00053	1	0.017	0.3	NA	NA	0.00084	0.38	0.015	0.73	0.78	0.37	NA	0.31	0.87	0.00033	0.29	1	NA	0.042	0.16	0.15	NA	0.83	NA	0.91	0.88	0.82	0.74	0.41	0.53
C6orf62	6	p22.3	0.0017	0.005	8	1	1	0					NA	1.5E-09	0.13	0.00075	0.87	NA	0.0081	0.28	0.094	0.15	0.011	0.064	0.12	0.14	0.4	0.62	0.38	NA	NA	0.075	0.000042	0.00021	0.18	1	1	0.099	0.56	0.023	NA	NA	NA	0.37	0.54	0.28	0.41	0.087	0.76
COPE	19	p13.11	0.0017	0.005	8	1	1	0					NA	0.000000052	0.32	0.01	1	NA	0.0013	0.13	0.17	0.19	0.000066	0.0000058	0.076	0.16	0.39	0.17	0.25	NA	NA	0.65	0.047	0.0011	0.33	0.56	1	0.31	0.27	0.31	NA	0.85	NA	1	0.37	0.15	0.23	0.54	0.83
ZNRF1	16	q23.1	0.0017	0.005	8	80	34	46	1	46.9	0.063		0.000021	0.0018	0.55	1E-24	0.71	0.79	0.00000014	0.74	0.0041	0.67	NA	NA	0.0055	0.8	0.2	0.74	0.35	NA	NA	0.1	0.13	0.00011	0.00026	0.79	NA	0.52	0.056	0.11	NA	0.78	NA	0.54	0.64	0.91	0.38	0.73	0.14
PRMT1	19	q13.33	0.0017	0.005	8	9	9	0					NA	1.3E-09	0.008	0.061	0.41	NA	0.0068	0.082	0.015	0.74	0.27	0.62	0.0063	0.03	0.095	0.38	0.55	NA	NA	NA	1	0.000031	0.41	0.9	0.18	0.19	0.13	0.52	NA	0.81	0.015	0.64	0.89	NA	0.88	0.29	0.43
HMGCS1	5	p12	0.0017	0.005	8	2	2	0					NA	0.00025	0.6	0.0002	0.18	NA	0.072	0.12	0.27	0.11	0.0056	0.00028	0.0032	0.34	1	0.35	0.69	NA	NA	0.1	0.097	0.056	0.49	0.95	0.91	0.045	0.3	0.73	NA	0.83	NA	1	0.6	NA	0.0031	0.016	0.3
OFD1	X	p22.2	0.0017	0.005	8	14	0	14					NA	0.55	0.00058	0.0036	0.13	NA	0.029	0.17	0.0011	NA	0.064	0.00013	0.35	0.14	1	0.073	0.56	NA	NA	0.45	0.069	0.00013	0.5	0.96	1	0.5	0.27	NA	NA	0.87	0.86	0.61	0.36	0.66	0.34	0.29	0.031
MAT2B	5	q34	0.0017	0.005	8	1	0	1					NA	0.00031	0.71	0.00026	0.48	NA	0.026	0.99	0.0000017	0.83	0.00065	0.041	0.009	0.7	0.2	0.46	0.86	NA	NA	0.11	0.033	0.11	0.18	0.9	0.81	0.066	0.25	0.32	NA	0.86	NA	1	0.23	0.16	0.27	0.71	0.47
DTWD2	5	q23.1	0.0017	0.005	8	95	70	25	1	39.8	0.38		0.014	0.23	0.19	0.00022	0.69	0.091	0.17	0.96	0.00044	0.93	NA	NA	0.014	0.29	0.046	0.99	0.5	NA	NA	0.39	0.011	0.012	0.036	0.91	NA	0.079	0.23	0.07	0.31	0.98	NA	0.93	0.47	0.73	0.054	0.091	0.77
DDX46	5	q31.1	0.0017	0.005	8	16	5	11		11.1	0.76		NA	3.8E-10	0.048	5.1E-12	0.38	0.082	0.11	0.0019	0.022	0.68	0.000044	0.077	0.0092	0.094	0.8	0.42	0.27	NA	NA	0.3	0.082	0.089	0.00044	0.56	0.44	0.64	0.15	0.2	NA	0.65	NA	0.96	0.77	NA	0.53	0.26	0.55
SERINC5	5	q14.1	0.0017	0.005	8	45	22	23		21.7	0.67		NA	0.1	0.73	0.000000066	0.14	0.18	0.29	0.15	0.0000018	0.0077	0.015	0.047	0.012	0.84	0.46	0.97	0.31	NA	NA	NA	0.43	0.0000095	0.069	0.81	0.27	0.38	0.42	0.033	NA	0.93	NA	0.62	0.82	0.37	0.16	0.32	0.41
RWDD3	1	p21.3	0.0017	0.005	8	12	0	12		46.2	0.041		NA	1.1E-13	0.67	0.033	0.78	NA	0.13	0.000089	0.2	0.27	0.29	0.17	0.00056	0.12	0.00074	0.23	0.3	NA	NA	0.74	0.000059	0.00035	0.0091	0.83	1	0.074	0.73	0.29	NA	0.95	NA	0.84	0.88	0.48	0.4	0.41	0.93
ELOA	1	p36.11	0.0017	0.005	8	2	0	2					NA	0.083	0.24	0.000089	0.7	NA	0.00054	0.074	0.000018	0.06	0.000019	0.001	0.25	0.27	0.012	0.67	0.65	0.062	NA	0.8	0.0032	0.17	0.69	0.89	1	0.25	0.11	0.32	NA	0.85	0.43	0.11	0.28	NA	0.12	0.72	0.71
SNAPC4	9	q34.3	0.0017	0.005	8	76	54	22		39	0.25		NA	0.000013	0.96	0.25	0.77	NA	0.0005	0.71	0.001	NA	0.44	0.15	0.000032	0.66	0.00058	0.49	0.56	0.32	NA	0.55	0.000000049	0.0026	0.52	0.66	0.71	0.2	0.24	0.028	NA	0.87	0.3	0.38	0.56	0.21	0.1	0.37	0.27
HSPBP1	19	q13.42	0.0017	0.005	8	296	124	172		61	0.48		NA	0.000074	0.22	0.062	1	NA	0.0001	1	0.0015	0.12	0.62	0.096	0.51	0.064	0.0055	0.9	0.88	0.00029	NA	0.66	0.0043	0.079	0.57	0.92	0.94	0.077	0.02	0.11	NA	NA	NA	0.77	0.016	0.3	0.057	0.55	0.35
MGST3	1	q24.1	0.0017	0.005	8	20	9	11		23.8	0.3		NA	0.00000024	0.9	0.0000029	0.73	NA	0.00054	0.00095	0.64	NA	0.089	0.035	0.36	0.12	0.95	0.94	0.0069	0.42	NA	0.29	0.1	0.0087	0.26	0.73	0.78	0.67	0.59	0.35	NA	0.69	NA	0.83	0.48	0.23	0.59	0.043	0.052
NPEPL1	20	q13.32	0.0017	0.005	8	166	115	51		55.7	0.15		NA	0.12	NA	0.0000054	1	NA	0.1	0.051	0.0000011	0.39	0.027	0.15	0.011	0.19	0.00079	0.86	0.91	NA	NA	0.79	0.32	0.0019	0.00042	NA	1	0.8	0.12	0.003	NA	0.6	0.85	1	0.71	0.92	0.06	0.4	0.4
RIT1	1	q22	0.0017	0.005	8	22	0	22		17.4	0.57		NA	0.000041	0.18	0.00000021	0.14	NA	0.0077	0.0006	0.28	NA	0.00011	0.028	0.98	0.15	0.87	0.95	0.41	NA	NA	0.045	0.79	0.0063	0.35	0.83	1	0.45	0.95	0.44	NA	0.77	0.4	0.63	0.34	0.67	0.74	0.073	0.73
ELOB	16	p13.3	0.0017	0.005	8	81	81	0	2	35.7	0.45		NA	0.16	0.71	0.29	0.77	NA	0.078	0.73	0.000031	0.0051	0.0042	0.03	0.75	0.38	0.44	0.65	0.78	NA	NA	0.77	0.024	0.00012	0.31	0.6	0.0078	0.17	0.48	0.0035	NA	0.67	0.054	0.79	1	NA	0.23	0.27	0.55
SNRPD2	19	q13.2-q13.3	0.0017	0.005	8	12	0	12					NA	0.0019	0.67	0.073	0.96	NA	0.019	0.039	0.007	0.24	0.00078	0.18	0.05	0.87	0.23	0.83	0.58	NA	NA	0.49	0.12	0.006	0.062	NA	0.33	0.15	0.33	0.17	NA	0.38	0.015	1	0.4	0.52	0.13	0.075	0.63
COLGALT1	19	p13.11	0.0017	0.005	8	2	2	0					NA	0.00038	0.39	0.05	1	NA	0.13	0.49	0.0016	0.24	0.0061	0.025	0.021	0.32	1	0.73	0.59	NA	NA	0.53	0.051	0.00059	0.43	0.81	1	0.12	0.54	0.03	NA	0.74	NA	0.92	0.22	0.61	0.41	0.12	0.79
ESRRA	11	q13.1	0.0017	0.005	8	6	0	6					NA	0.00000026	0.0098	0.00064	0.98	NA	0.0029	0.027	0.38	0.078	0.041	0.072	0.24	0.49	1	0.99	0.64	NA	NA	0.99	0.0039	0.42	0.062	NA	1	0.073	0.019	0.65	NA	0.95	NA	0.58	0.9	0.25	0.14	0.63	0.83
ZNF276	16	q24.3	0.0018	0.005	8	30	0	30		9.7	0.85		1.1E-09	0.00000013	0.62	0.0000011	0.091	0.74	0.00027	0.025	0.072	0.57	0.000043	0.021	0.6	0.66	0.81	0.31	0.93	NA	0.33	0.23	0.14	0.0071	0.34	0.58	1	0.58	0.21	0.051	NA	NA	0.098	1	0.3	NA	0.63	0.59	0.077
EGLN1	1	q42.2	0.0018	0.005	8	34	34	0		21.6	0.56		NA	3E-23	0.056	0.00021	0.59	0.055	0.0025	0.028	0.011	0.46	0.00036	0.063	0.078	0.13	0.76	0.24	0.098	NA	0.25	0.19	0.00008	0.00033	0.26	0.9	1	0.32	0.89	0.31	0.43	0.44	NA	0.31	0.76	NA	0.12	0.094	0.49
NAP1L4	11	p15.4	0.0018	0.005	8	18	12	6		25	0.27		0.95	0.00000051	0.91	0.0031	0.65	0.36	0.0023	0.026	0.0011	0.19	0.000049	0.0057	0.3	0.38	0.43	0.74	0.17	NA	NA	0.28	0.23	0.0000012	0.3	0.86	0.82	0.13	0.73	0.27	NA	NA	NA	0.64	0.3	0.12	0.25	0.28	0.17
EXOC7	17	q25.1	0.0018	0.005	8	87	0	87		22.5	1		NA	0.018	0.5	0.00000059	0.96	NA	0.000016	0.3	0.00055	0.052	0.017	0.49	0.64	0.74	0.48	0.73	0.37	NA	NA	0.16	0.02	0.063	0.0022	NA	0.99	0.58	0.061	0.0063	NA	0.6	0.085	0.57	0.77	0.11	0.13	0.089	0.49
SAR1B	5	q31.1	0.0018	0.005	8	10	10	0		18.2	0.49		NA	0.00000076	0.14	0.000014	0.48	NA	0.00019	0.095	0.00084	0.23	0.00092	0.038	0.00015	0.43	1	0.73	0.36	NA	NA	0.54	0.33	0.0028	0.55	0.88	0.99	0.52	0.57	0.38	NA	0.83	0.57	1	0.72	NA	0.16	0.32	0.54
POLRMT	19	p13.3	0.0018	0.005	8	6	6	0					NA	0.00000065	0.67	0.013	0.79	NA	0.087	0.86	0.014	0.21	0.0011	0.014	0.98	0.35	0.015	0.96	0.54	NA	NA	0.99	0.000032	0.18	0.5	0.79	0.86	0.21	0.72	0.045	NA	0.44	0.65	0.83	0.46	NA	0.51	0.62	0.068
CAPNS1	19	q13.12	0.0018	0.005	8	2	1	1					NA	0.0029	0.95	0.019	0.61	NA	0.059	0.000036	0.96	0.85	0.083	0.0085	0.095	0.68	1	0.77	0.18	NA	NA	0.96	0.28	0.19	0.9	0.95	0.59	0.82	0.012	0.03	NA	0.63	NA	0.71	0.69	0.034	0.098	0.53	0.46
SAP30L	5	q33.2	0.0018	0.005	8	18	8	10		10	0.81	NoRC negatively regulates rRNA expression	0.000001	0.0047	0.29	0.27	0.98	0.00057	0.00078	0.99	0.034	0.56	0.00001	0.14	0.052	0.46	0.88	0.73	0.34	NA	NA	NA	0.23	0.011	0.56	0.79	1	0.66	0.74	0.016	0.84	NA	NA	0.85	0.74	0.33	0.095	0.25	0.6
WDR47	1	p13.3	0.0018	0.005	8	2	2	0					0.0033	0.000019	0.063	0.0012	0.34	0.5	0.076	0.0022	0.025	0.4	0.00083	0.07	0.00000014	0.93	0.19	0.97	0.16	NA	NA	0.55	0.16	0.0063	0.18	0.9	0.76	0.65	0.79	NA	0.42	0.92	NA	0.79	0.67	0.25	0.14	0.31	0.89
ISOC1	5	q23.3	0.0018	0.005	8	42	27	15		25	0.51		0.0019	0.28	0.67	0.000000012	0.17	0.0014	0.35	0.65	0.3	0.87	NA	NA	0.057	0.94	0.0031	0.97	0.71	NA	NA	0.076	0.000098	0.004	0.22	0.95	1	0.087	0.033	0.59	0.4	0.97	0.061	0.75	0.73	0.5	0.15	0.18	0.58
VHL	3	p25.3	0.0018	0.005	8	175	71	104	9	53.9	0.3	Activation of anterior HOX genes in hindbrain development during early embryogenesis	NA	0.062	0.35	0.00014	0.17	NA	0.053	0.2	0.0053	0.19	0.98	0.22	1	0.0098	0.00043	0.41	0.068	0.91	NA	0.087	0.011	0.0057	0.014	0.97	0.011	0.67	0.055	0.37	NA	0.7	NA	0.66	0.82	0.27	0.44	0.18	0.83
C1GALT1	7	p22.1-p21.3	0.0018	0.005	8	93	49	44	1	58.5	0.0033		NA	0.00068	0.21	0.43	0.9	NA	0.0093	0.61	0.0000084	0.36	0.025	0.00067	0.0018	0.073	0.03	0.37	0.11	0.091	NA	0.54	0.089	0.08	0.83	0.94	0.65	0.12	0.6	0.0055	NA	0.94	0.47	0.99	0.14	0.85	0.66	0.42	0.54
GSTO1	10	q25.1	0.0018	0.005	8	71	35	36	1	24.7	0.83		NA	0.24	0.86	0.44	0.7	NA	0.35	0.54	0.005	0.54	0.26	0.19	0.0037	0.7	0.000017	0.47	0.25	0.037	NA	0.79	0.000048	0.0016	0.19	NA	1	0.46	0.89	0.073	NA	0.91	0.64	0.39	0.35	0.66	0.38	0.037	0.32
ZFR	5	p13.3	0.0018	0.005	8	4	4	0					0.00022	0.00091	0.64	0.043	0.42	0.51	0.25	0.6	0.0004	0.25	0.000027	0.011	0.1	0.76	0.69	0.39	0.81	NA	NA	0.086	0.17	0.0022	0.41	0.55	0.49	0.18	0.52	0.022	0.98	NA	NA	1	0.69	0.22	0.24	0.3	0.75
RAB8B	15	q22.2	0.0018	0.005	8	109	108	1	1	30.4	0.99		NA	0.000004	0.12	0.021	0.44	NA	0.34	0.012	0.016	0.92	0.0078	0.41	0.012	0.78	1	0.33	0.56	NA	NA	0.3	0.033	0.049	0.38	0.84	1	0.79	0.16	0.14	NA	0.9	NA	0.27	0.95	0.65	0.89	0.29	0.61
EPB41L4A	5	q22.1-q22.2	0.0018	0.005	8	110	56	54		39.6	0.49		NA	4.5E-26	0.82	0.0017	0.42	0.0016	0.015	0.14	0.028	0.15	0.87	0.69	0.2	0.0047	0.012	0.34	0.11	NA	0.17	0.33	0.96	0.017	0.28	1	1	0.93	0.057	0.56	NA	0.92	0.41	0.33	0.6	0.81	0.096	0.15	0.47
TLE1	9	q21.32	0.0019	0.005	8	1	0	1					0.42	0.33	0.06	0.36	0.83	0.000001	0.018	0.029	0.6	NA	0.13	0.6	0.03	0.12	0.18	0.6	0.39	0.49	0.000092	0.44	0.0067	0.0002	0.19	0.96	0.54	0.2	0.62	0.32	0.55	0.83	NA	0.22	0.29	NA	0.33	0.3	0.47
PPFIBP2	11	p15.4	0.0019	0.005	8	12	0	12					0.13	0.0000017	0.7	0.000043	0.75	0.027	0.4	0.086	0.0054	0.091	0.1	0.51	0.74	0.14	0.071	0.53	0.61	NA	0.42	0.41	0.11	0.0018	0.06	0.57	1	0.035	0.018	0.039	0.41	0.77	NA	0.79	0.98	NA	0.078	0.5	0.43
ST3GAL2	16	q22.1	0.0019	0.005	8	112	31	81		48.2	0.12		0.037	0.015	0.031	0.000019	0.55	0.082	0.015	0.28	0.9	0.0061	0.12	0.61	0.013	0.66	0.17	0.54	0.19	NA	0.089	0.55	0.079	0.0044	0.76	0.89	1	0.14	0.16	0.095	NA	0.83	0.58	0.6	0.82	NA	0.59	0.15	0.1
TRIP10	19	p13.3	0.0019	0.005	8	33	1	32	1	20.6	0.55		NA	0.095	0.76	0.0048	0.5	NA	0.11	0.012	0.0014	0.8	0.042	0.039	0.56	0.27	1	0.54	0.84	NA	NA	0.82	0.0083	0.045	0.34	0.81	1	0.52	0.45	0.019	NA	0.71	0.1	0.78	0.92	0.057	0.39	0.11	0.49
SRCAP	16	p11.2	0.0019	0.005	8	67	38	29	1	29.2	0.65		0.00069	0.075	0.59	0.0039	0.75	0.12	0.0042	0.34	0.002	0.11	0.18	0.063	0.00078	0.62	0.0000008	0.83	0.92	NA	0.07	0.058	0.019	0.00029	0.47	0.74	1	0.61	0.23	0.41	0.72	NA	0.83	0.54	0.42	0.87	0.078	0.14	0.9
ANKRD6	6	q15	0.0019	0.005	8	47	0	47		26.5	0.5		NA	0.23	0.0018	0.18	0.0033	0.16	0.33	0.9	0.0046	0.23	0.036	0.032	0.0062	0.1	0.0019	0.72	0.00000036	0.74	0.43	0.13	0.32	0.071	0.5	0.91	0.63	0.94	0.52	0.3	0.64	0.77	NA	0.87	0.42	0.59	0.14	0.074	0.17
RPS6KA2	6	q27	0.0019	0.005	8	12	0	12		15.4	0.58		0.0000049	0.038	0.067	0.0022	0.35	0.041	0.28	0.54	0.0000023	0.016	0.097	0.28	0.058	0.93	0.65	0.75	0.44	0.31	0.37	0.31	0.34	0.000027	0.6	0.96	0.9	0.78	0.072	0.013	0.28	0.65	NA	0.61	0.77	0.24	0.066	0.28	0.49
WDR62	19	q13.12	0.0019	0.005	8	1	1	0					0.066	1	0.57	0.097	1	0.00000069	0.61	0.46	0.071	0.73	0.3	0.0043	0.34	0.82	1	0.91	0.3	NA	0.0012	0.68	0.033	0.000000069	0.75	0.84	0.49	0.0045	0.72	0.042	0.16	0.87	NA	0.4	0.9	0.52	0.4	0.59	0.96
PARVB	22	q13.31	0.0019	0.005	8	31	0	31		18.8	0.62		0.028	0.055	0.65	0.00046	1	0.43	0.017	0.22	0.00057	0.31	0.048	0.54	0.69	0.72	1	0.54	0.94	0.43	0.73	0.49	0.82	0.00019	0.21	0.7	0.71	0.11	0.022	0.15	0.86	0.59	NA	0.68	0.67	0.38	0.72	0.024	0.52
MCC	5	q22.2	0.0019	0.005	8	91	68	23	1	45.7	0.12		0.000000099	1.7E-10	0.096	0.0000028	0.52	0.00000098	0.069	0.054	0.071	0.69	0.1	0.055	0.032	0.62	0.055	0.34	0.33	0.5	0.0032	1	0.077	0.0024	0.1	0.97	1	0.75	0.79	0.53	0.05	0.63	NA	0.66	0.29	0.026	0.12	0.24	0.2
XRCC4	5	q14.2	0.0019	0.005	8	88	35	53	2	35.6	0.52	SUMOylation of DNA damage response and repair proteins	NA	1.4E-25	0.004	0.29	0.55	0.93	0.027	0.004	0.00006	0.3	0.2	0.086	0.0000067	0.9	0.16	0.61	0.74	0.6	0.24	0.8	0.00064	0.018	0.095	0.69	0.37	0.053	0.35	0.44	0.28	0.82	NA	0.7	0.56	0.42	0.27	0.64	0.63
TRIB1	8	q24.13	0.0019	0.005	8	53	36	17	2	27.3	0.54		3.9E-09	0.16	0.62	0.11	0.3	0.043	0.016	0.65	0.012	0.64	0.013	0.037	1	0.31	1	1	0.22	0.27	0.00029	0.13	0.00013	0.082	0.48	0.81	1	0.52	0.78	0.5	0.38	0.67	NA	0.76	0.95	0.61	0.23	0.096	0.24
TSPAN5	4	q23	0.0019	0.005	8	31	0	31		30.3	0.23		0.36	0.028	0.36	0.00011	0.88	0.21	0.2	0.88	0.000019	0.78	0.43	0.6	0.021	0.23	0.91	0.33	0.68	NA	0.018	0.28	0.0073	0.000022	0.098	0.9	0.94	0.64	0.77	0.82	0.61	0.87	NA	0.98	0.73	0.43	0.031	0.19	0.34
RASAL2	1	q25.2	0.002	0.005	8	13	0	13		33.3	0.12		0.074	0.0000085	0.88	0.013	0.63	0.00045	0.00023	0.032	0.00096	0.053	0.58	0.21	0.26	0.76	0.33	0.73	0.82	0.078	0.053	0.79	0.37	0.081	0.082	0.75	1	0.37	0.52	0.91	0.15	1	NA	0.89	0.68	0.37	0.015	0.045	0.55
DUSP10	1	q41	0.002	0.005	8	66	66	0		44.1	0.081		0.0000057	0.045	0.041	0.0067	0.33	0.0068	0.0049	0.22	0.019	0.13	0.26	0.34	0.43	0.18	1	0.67	0.71	0.19	0.064	0.26	0.15	0.09	0.92	0.81	0.76	0.91	0.46	0.19	0.31	NA	0.21	0.96	0.24	0.54	0.015	0.48	0.65
RORA	15	q22.2	0.0021	0.0051	8	7	0	7		25	0.35		0.25	0.0083	0.035	0.0053	0.67	1	0.004	0.52	0.039	1	0.54	0.028	0.02	0.26	0.4	0.6	0.87	NA	0.28	0.1	0.42	0.0000049	0.14	0.77	1	0.54	0.39	0.25	0.34	0.83	0.86	0.61	0.93	0.36	0.52	0.18	0.5
RANBP17	5	q35.1	0.0021	0.0051	8	34	34	0		25.7	0.39		NA	0.0032	0.69	0.047	1	0.9	0.85	0.61	0.0025	0.33	0.0019	0.0044	0.04	0.56	0.75	0.97	0.73	NA	NA	0.77	0.087	0.41	0.2	0.86	1	0.9	0.032	0.038	NA	NA	NA	0.79	0.59	0.2	0.15	0.14	0.8
CX3CL1	16	q21	0.0021	0.0052	8	519	286	233	6	73.2	0.056	Integrin signalling pathway	0.0082	0.34	0.81	0.00054	0.019	0.65	0.21	0.6	0.029	NA	0.44	0.028	0.47	0.94	0.035	0.66	0.86	NA	0.48	0.74	0.0057	0.01	0.57	0.75	1	0.23	0.81	0.45	0.28	0.69	NA	0.35	0.79	NA	0.67	0.64	0.46
KLHL3	5	q31.2	0.0022	0.0053	8	81	44	37		21.7	0.97	Neddylation	0.34	0.00054	0.39	0.048	0.86	0.000023	0.26	0.98	0.033	1	0.0038	0.26	0.71	0.58	0.028	0.61	0.4	0.68	0.22	0.2	0.3	0.05	0.36	0.9	0.94	0.84	0.54	0.34	0.66	0.74	0.41	0.79	0.47	NA	0.72	0.52	0.63
SF3B4	1	q21.2	0.0000006	0.000021	7	76	23	53	1	43.6	0.12	Major pathway of rRNA processing in the nucleolus and cytosol;rRNA modification in the nucleus and cytosol	NA	5.3E-15	NA	0.000000002	0.28	NA	0.0000018	0	NA	NA	0.0000013	0.0000094	NA	NA	0.11	NA	NA	NA	NA	0.29	0.076	NA	NA	NA	0.87	0.86	0.0069	NA	NA	NA	0.42	1	NA	0.21	0.35	NA	NA
ZFP41	8	q24.3	0.0000008	0.000021	7	197	63	134		49.3	0.8		NA	0.17	0.24	0.00064	0.018	NA	0.00088	0.45	0	0.57	NA	NA	0.068	0.33	0.0067	0.37	0.56	0.63	NA	0.73	0.13	0.0000013	0.084	NA	NA	0.071	0.11	0.12	NA	NA	NA	0.72	0.65	0.5	0.06	0.79	0.13
POLK	5	q13.3	0.000001	0.000021	7	135	56	79		34.3	0.95	HDR through Homologous Recombination (HRR)	2.6E-12	0.0000016	0.46	0.00000048	0.43	0.43	0.12	0.16	0	0.91	NA	NA	0.059	0.93	0.1	0.28	0.64	0.56	0.0047	0.48	0.0012	0.00055	0.14	0.76	NA	0.19	0.056	0.44	0.39	0.9	0.14	0.35	0.56	NA	0.12	0.9	0.48
COTL1	16	q24.1	0.000001	0.000021	7	155	67	88		67.3	0.00069	Signaling events regulated by Ret tyrosine kinase	0	0.71	0.43	0.000019	0.0096	0.24	0.0031	0.5	0.15	0.83	NA	NA	0.003	0.36	0.098	0.68	0.24	NA	0.013	0.58	0.0074	0.28	0.63	0.84	1	0.078	0.29	0.39	0.35	0.83	NA	0.87	0.55	NA	0.52	0.06	0.21
UFC1	1	q23.3	0.000001	0.000021	7	21	0	21		27.3	0.25		NA	0	NA	0.00000006	1	NA	0.0000087	0.000063	0.0011	0.00000003	NA	NA	0.011	0.26	0.75	0.85	0.18	0.084	NA	0.83	0.43	0.078	0.073	0.88	0.56	0.76	0.051	0.51	NA	NA	NA	1	0.43	0.83	0.079	0.11	0.14
LAP3	4	p15.32	0.0000014	0.000026	7	98	64	34	2	47.5	0.18		NA	0.11	0.27	0.65	0.44	NA	0.43	0.12	0.19	0.33	0.0053	0.045	0.02	0.73	0	0.53	0.47	NA	NA	0.41	0.00083	0.27	0.023	0.99	1	0.26	0.19	0.19	NA	0.88	NA	0.73	1	0.018	0.66	0.12	0.12
FNBP1	9	q34.11	0.000002	0.00003	7	1	0	1					0.49	0.32	0.025	0.02	0.96	0.00000072	0.38	0.66	0.25	0.88	0.11	0.14	0.047	0.03	1	0.23	0.23	NA	0	0.19	0.056	0.035	0.46	0.95	0.67	0.57	0.24	0.074	NA	0.91	NA	0.99	0.6	0.86	0.4	0.45	0.56
TMEM256	17	p13.1	0.00078	0.005	7	137	63	74		60.4	0.0038		NA	0.0088	NA	0.0031	0.2	NA	0.000044	0.57	NA	0.0012	NA	NA	NA	NA	0.0011	NA	NA	NA	NA	NA	0.012	NA	NA	NA	NA	0.34	0.15	NA	NA	NA	NA	0.9	NA	0.13	0.011	NA	NA
PYGO2	1	q21.3	0.00093	0.005	7	85	32	53		38.4	0.35	Formation of the beta-catenin:TCF transactivating complex	NA	0.0042	NA	0.0033	0.0079	NA	0.000015	0.0067	NA	0.00018	NA	NA	NA	NA	1	NA	NA	NA	NA	NA	0.037	NA	NA	0.76	NA	0.29	0.095	NA	NA	0.8	NA	0.85	NA	0.59	0.11	NA	NA
THAP11	16	q22.1	0.00096	0.005	7	46	0	46		8.3	1		NA	0.00000021	NA	7.4E-09	0.3	NA	0.0088	0.000097	NA	0.00027	0.0023	0.034	NA	NA	0.36	NA	NA	NA	NA	NA	0.19	NA	NA	NA	1	NA	0.48	NA	NA	0.98	NA	0.7	NA	0.29	0.1	NA	NA
VANGL2	1	q23.2	0.00096	0.005	7	41	11	30		38.1	0.11		NA	0.0024	0.23	0.00016	0.73	NA	NA	0.0043	0.016	NA	NA	NA	0.0044	0.48	NA	0.68	0.87	NA	NA	NA	NA	0.026	0.64	0.93	NA	0.37	0.26	NA	NA	NA	NA	NA	0.53	NA	NA	0.072	0.15
MUC1	1	q22	0.0011	0.005	7	88	53	35	1	44.9	0.2		NA	0.015	0.92	0.00000076	0.62	NA	0.012	0.18	NA	NA	0.0007	0.023	NA	NA	0.00039	NA	NA	NA	NA	NA	0.00001	NA	NA	0.93	0.86	0.75	0.65	NA	NA	NA	0.74	0.81	NA	0.83	0.12	NA	NA
SLC39A1	1	q21.3	0.0011	0.005	7	93	41	52		58.5	0.0033		NA	0.000014	0.23	0.057	0.32	NA	0.0061	0.00042	NA	NA	0.000023	0.00047	NA	NA	0.027	NA	NA	NA	NA	0.055	0.00051	NA	NA	0.62	0.84	0.63	0.11	NA	NA	0.84	NA	0.83	NA	NA	0.067	NA	NA
SMC1A	X	p11.22	0.0012	0.005	7	2	0	2		66.7	0.09		NA	NA	0.01	NA	NA	0.19	NA	NA	0.00074	NA	0.011	0.0045	0.0001	0.17	NA	0.14	0.52	NA	0.27	0.08	NA	0.00045	0.77	0.94	NA	0.2	0.66	NA	NA	0.95	NA	NA	0.25	NA	NA	0.22	0.44
CYB5R1	1	q32.1	0.0012	0.005	7	12	0	12		15.4	0.58		NA	0.000000024	0.47	0.000022	0.68	NA	0.0019	0.028	NA	0.00047	0.059	0.035	NA	NA	1	NA	NA	NA	NA	0.14	0.0016	NA	NA	0.99	0.52	0.34	0.44	NA	NA	0.91	NA	1	NA	NA	0.27	NA	NA
DHX16	6	p21.33	0.0012	0.005	7	52	52	0		54.7	0.0039	Mitochondrial translation elongation	NA	1.4E-15	0.11	0.000000006	0.25	NA	0.022	0.11	NA	0.62	0.0000013	0.000063	NA	NA	1	NA	NA	NA	NA	0.019	0.0000081	NA	NA	0.6	1	0.17	0.11	NA	NA	0.86	0.68	0.47	NA	NA	0.16	NA	NA
RPL13	16	q24.3	0.0012	0.005	7	137	37	100	6	41.5	0.66		NA	0.00017	0.88	0.0000011	0.092	NA	0.000012	0.32	NA	0.024	0.00023	0.038	NA	NA	0.17	NA	NA	NA	NA	0.58	0.0052	NA	NA	0.61	0.06	0.56	0.21	NA	NA	0.76	NA	1	NA	0.12	0.067	NA	NA
FAM114A2	5	q33.2	0.0012	0.005	7	1	0	1					0.086	NA	0.012	NA	NA	0.0000032	NA	NA	0.16	0.091	0.0073	0.0000091	0.000023	0.4	NA	0.32	0.73	NA	0.053	0.33	NA	0.22	0.0025	0.99	NA	0.31	NA	0.021	NA	NA	NA	NA	0.94	0.85	0.12	0.54	0.24
EEF1D	8	q24.3	0.0012	0.005	7	10	0	10		18.2	0.49		NA	0.88	0.044	0.00001	0.75	NA	0.0000011	0.24	NA	0.056	0.027	0.041	NA	NA	0.00000065	NA	NA	NA	NA	0.36	0.018	NA	NA	0.92	0.7	0.41	0.058	NA	NA	0.93	0.41	0.49	NA	NA	0.09	NA	NA
GEMIN8	X	p22.2	0.0012	0.005	7	11	0	11		66.7	0.0033	snRNP Assembly	NA	NA	0.00028	NA	NA	0.085	NA	NA	0.00025	NA	0.0074	0.017	0.11	0.046	NA	0.15	0.42	0.74	NA	0.06	NA	0.000042	0.21	0.71	NA	0.067	0.29	NA	NA	0.95	NA	NA	0.51	0.58	0.088	0.17	0.29
PURA	5	q31.3	0.0012	0.005	7	91	57	34	3	40.4	0.3	pre-mRNA splicing	NA	0.0063	0.12	0.000003	0.69	NA	0.00032	0.02	NA	0.24	0.027	0.0022	NA	NA	0.13	NA	NA	NA	NA	0.4	0.000000016	NA	NA	0.89	0.45	0.49	0.42	NA	NA	0.87	0.52	1	NA	0.71	0.26	NA	NA
OAZ1	19	p13.3	0.0013	0.005	7	57	25	32	1	36.7	0.22		NA	0.015	0.76	0.06	0.95	NA	0.28	0.0000028	NA	0.4	0.18	0.17	NA	NA	0.0012	NA	NA	0.032	NA	NA	0.46	NA	NA	0.95	1	0.086	0.038	NA	NA	0.77	0.0081	0.76	NA	0.54	0.027	NA	NA
MRPL17	11	p15.5-p15.4	0.0013	0.005	7	14	14	0		13.3	0.66		NA	0.00042	0.56	0.036	0.86	NA	0.049	0.92	NA	0.045	0.063	0.23	NA	NA	0.012	NA	NA	NA	NA	NA	0.0029	NA	NA	0.77	0.63	0.052	0.25	NA	NA	0.76	NA	1	NA	0.46	0.04	NA	NA
SAMD12	8	q24.11-q24.12	0.0014	0.005	7	14	14	0		26.7	0.26		NA	0.0045	0.1	0.014	0.84	0.91	0.000000031	0.32	0.0000076	0.067	NA	NA	0.052	0.053	0.54	NA	0.86	NA	0.58	0.51	0.00095	0.000011	0.16	0.91	NA	0.82	0.03	NA	0.11	NA	NA	1	0.63	NA	NA	0.87	0.71
PIEZO1	16	q24.3	0.0014	0.005	7	50	0	50		30.8	0.37	Estrogen-dependent gene expression	5.3E-11	0.0077	NA	0.000021	0.18	0.25	NA	0.27	0.88	0.0095	NA	NA	0.0024	0.76	NA	0.54	0.29	NA	0.14	0.31	1	0.002	0.75	0.93	1	NA	NA	0.11	NA	0.7	NA	NA	0.21	0.71	0.66	0.86	0.21
C5orf24	5	q31.1	0.0014	0.005	7	22	15	7		8.7	0.87		NA	4.6E-11	0.077	0.0039	0.6	NA	0.024	0.29	0.000066	0.5	NA	NA	0.014	0.23	0.33	0.79	0.42	NA	NA	0.11	0.00000053	0.0091	0.27	NA	NA	0.32	0.18	0.059	NA	NA	NA	0.27	0.37	0.95	0.71	0.11	0.22
ELOVL7	5	q12.1	0.0014	0.005	7	29	18	11		25.8	0.35		NA	6.6E-16	0.49	0.64	1	0.37	0.45	0.025	0.0000048	0.95	NA	NA	0.65	0.51	0.041	0.53	0.87	NA	NA	NA	0.0049	0.0061	0.94	0.81	NA	0.27	0.54	0.37	NA	0.85	NA	1	0.94	0.085	0.0078	0.3	0.55
MYDGF	19	p13.3	0.0014	0.005	7	71	41	30	2	39.7	0.22		NA	0.0048	0.35	0.025	0.95	NA	NA	0.0029	0.0064	0.61	0.16	0.5	0.25	0.79	NA	0.68	0.007	NA	NA	0.16	NA	0.1	0.46	NA	1	0.66	0.0084	0.37	NA	NA	0.00041	NA	0.64	0.37	NA	0.15	0.87
RPL13A	19	q13.33	0.0014	0.005	7	506	371	135	13	60.9	1	SRP-dependent cotranslational protein targeting to membrane	NA	0.00015	NA	0.00019	0.75	NA	0.1	0.000031	0.00024	0.4	0.16	0.049	0.2	0.44	0.47	0.72	0.32	NA	NA	NA	0.047	0.1	0.46	NA	1	NA	0.3	0.63	NA	NA	NA	0.79	0.93	0.36	0.56	0.039	0.15
KIF2A	5	q12.1	0.0015	0.005	7	15	0	15		11.8	0.73		0.0012	NA	0.065	NA	NA	0.0001	NA	NA	0.0012	0.8	0.2	0.099	0.0001	0.54	NA	0.87	0.16	0.86	0.16	0.39	NA	0.000084	0.022	0.85	NA	0.011	0.11	0.85	0.17	0.94	NA	NA	0.36	0.73	0.42	0.18	0.17
LSM11	5	q33.3	0.0015	0.005	7	26	24	2		7.4	0.94	Amplification of signal from unattached kinetochores via a MAD2 inhibitory signal;Mitotic Prometaphase;RHO GTPases Activate Formins;Resolution of Sister Chromatid Cohesion;Separation of Sister Chromatids	NA	0.0042	0.55	0.001	0.7	NA	0.0017	0.84	0.032	0.59	NA	NA	0.00000028	0.19	0.93	0.2	0.34	NA	NA	0.83	0.15	0.013	0.12	0.96	NA	0.081	0.69	0.0085	NA	0.91	NA	1	0.58	0.57	0.26	0.22	0.56
MRPL54	19	p13.3	0.0015	0.005	7	205	165	40	3	68.5	0.00069	Antigen processing: Ubiquitination & Proteasome degradation	NA	7.3E-19	NA	0.095	1	NA	0.021	0.031	0.57	0.11	NA	NA	0.51	0.0046	0.042	0.95	0.94	NA	NA	0.78	0.0018	0.076	0.85	0.84	NA	0.68	0.019	0.093	NA	NA	0.19	0.56	0.49	0.2	0.16	0.17	0.7
YIPF5	5	q31.3	0.0015	0.005	7	20	15	5		9.5	0.83		NA	1.4E-14	0.79	0.00000016	0.74	NA	0.00082	0.39	0.000062	0.15	NA	NA	0.00009	0.87	0.93	0.82	0.65	NA	NA	0.073	0.067	0.02	0.63	0.73	1	0.024	0.31	0.14	NA	NA	NA	0.99	0.95	0.22	0.53	0.46	0.19
VPS25	17	q21.31	0.0015	0.005	7	46	15	31		24	0.62		NA	0.029	0.37	1.2E-15	0.91	NA	0.0000088	0.4	0.084	0.0025	NA	NA	0.0057	0.93	1	0.75	0.93	NA	NA	0.48	0.023	0.33	0.43	0.93	NA	0.065	0.025	0.07	NA	0.83	NA	0.56	0.67	0.53	0.48	0.063	0.57
NUDCD2	5	q34	0.0016	0.005	7	22	22	0		8.3	0.89		NA	0.017	0.13	0.000019	0.75	NA	0.024	0.03	0.94	0.86	NA	NA	0.00000039	0.79	0.49	0.82	0.91	NA	NA	0.54	0.029	0.26	0.29	0.8	NA	0.082	0.17	0.41	NA	0.9	NA	0.93	0.48	NA	0.15	0.11	0.71
ASNSD1	2	q32.2	0.0016	0.005	7	208	143	65		61.1	0.091	pre-mRNA splicing	NA	0.093	0.019	0.017	0.99	NA	0.29	0.014	0.0000058	0.46	NA	NA	0.0029	0.65	0.001	0.56	0.82	NA	NA	0.46	0.051	0.34	0.1	NA	0.19	0.14	0.13	0.37	NA	NA	NA	0.31	0.94	0.97	0.063	0.2	0.5
PRR5	22	q13.31	0.0016	0.005	7	26	0	26		7.4	0.94		NA	0.56	0.24	0.0012	0.28	NA	0.062	0.58	0.0011	0.2	NA	NA	0.025	0.39	1	0.68	0.055	0.038	NA	NA	0.071	0.00011	0.056	0.96	1	0.032	0.11	0.45	NA	NA	NA	0.71	0.92	NA	0.9	0.0037	0.42
TDRP	8	p23.3	0.0016	0.005	7	10	0	10		16.7	0.54		NA	0.12	0.17	0.000032	0.0074	0.00085	0.0095	0.28	0.0000058	0.19	NA	NA	0.33	0.4	0.43	0.55	0.25	0.53	NA	0.23	0.16	0.000002	0.066	0.96	NA	0.84	0.016	0.077	NA	NA	NA	0.59	0.17	0.073	0.13	0.056	0.78
KCNMB3	3	q26.32	0.0016	0.005	7	51	51	0		3.7	1	Amplification of signal from unattached kinetochores via a MAD2 inhibitory signal;Mitotic Prometaphase;RHO GTPases Activate Formins;Resolution of Sister Chromatid Cohesion;Separation of Sister Chromatids	NA	0.015	0.82	0.0000026	0.6	NA	0.04	0.49	0.000044	0.18	0.091	0.07	0.46	0.29	0.95	0.97	0.32	0.27	NA	NA	0.049	0.004	0.056	NA	0.39	0.62	0.57	0.066	NA	0.73	NA	0.12	0.53	0.03	0.29	0.17	0.11
ZNF419	19	q13.43	0.0016	0.005	7	7	0	7					NA	0.0000032	0.1	0.00001	0.79	NA	0.018	0.0037	0.11	0.064	0.0098	0.094	0.13	0.097	0.15	0.87	0.25	NA	NA	0.5	0.12	0.0085	0.027	0.89	0.86	0.13	NA	0.15	NA	0.38	NA	0.53	0.32	NA	0.58	0.067	0.21
PPWD1	5	q12.3	0.0016	0.005	7	17	0	17	1	21.1	0.42		NA	5.5E-09	0.55	0.000019	0.19	NA	0.019	0.18	0.000016	0.5	NA	NA	0.031	0.6	1	0.36	0.23	NA	NA	0.4	0.32	0.00019	0.12	0.87	0.83	0.16	0.0072	0.87	NA	0.93	NA	0.99	0.92	0.092	0.065	0.34	0.42
ATG12	5	q22.3	0.0016	0.005	7	19	9	10		30	0.19		NA	0.000000096	0.81	2.3E-09	0.42	NA	0.017	0.41	0.00029	0.076	0.027	0.41	0.00092	0.69	0.54	0.77	0.43	NA	NA	NA	0.16	0.00058	0.22	NA	0.89	0.21	0.17	0.89	NA	0.77	0.73	0.37	0.43	NA	0.59	0.26	0.39
BDH2	4	q24	0.0016	0.005	7	30	0	30		33.3	0.16		NA	0.033	0.079	0.15	0.99	NA	0.35	0.42	0.0018	0.5	0.003	0.00079	0.0083	0.3	0.12	0.95	0.99	NA	NA	0.52	0.087	0.0017	0.27	0.92	0.96	0.52	0.33	0.044	NA	NA	NA	0.67	0.5	NA	0.2	0.23	0.37
PBXIP1	1	q21.3	0.0017	0.005	7	160	71	89		58.8	0.053	Activated NTRK2 signals through PI3K;Activation of PKB;Antigen activates B Cell Receptor (BCR) leading to generation of second messengers;CD28 dependent PI3K/Akt signaling;CD28 dependent Vav1 pathway;Constitutive Signaling by Aberrant PI3K in Cancer;Constitutive Signaling by EGFRvIII;Constitutive Signaling by Ligand-Responsive EGFR Cancer Variants;DAP12 signaling;Downstream TCR signaling;Downstre…	NA	0.00000001	NA	0.000016	0.96	NA	0.0045	0.0026	0.83	NA	0.02	0.15	0.026	0.44	0.94	0.91	0.38	NA	NA	0.45	0.00074	0.089	0.65	0.9	1	0.5	0.34	0.076	NA	0.57	NA	0.84	0.82	0.93	0.27	0.6	0.5
VARS	6	p21.33	0.0017	0.005	7	173	0	173		26.7	1		NA	0.002	0.26	0.00000032	0.35	NA	0.041	0.81	0.007	0.95	NA	NA	0.14	0.33	1	0.79	0.92	NA	NA	0.043	0.0065	0.000039	0.81	0.88	0.63	0.097	0.14	0.44	NA	0.99	NA	1	0.97	NA	0.76	0.67	0.46
EML3	11	q12.3	0.0017	0.005	7	549	123	426		52.4	1		NA	0.0017	0.65	0.0041	0.71	NA	0.0063	0.013	0.0000013	0.24	NA	NA	0.53	0.64	1	0.71	0.85	NA	NA	0.38	0.37	0.0022	0.41	0.75	0.73	0.2	0.37	0.0024	NA	NA	NA	0.99	0.49	0.32	0.22	0.18	0.31
MAN2B2	4	p16.1	0.0017	0.005	7	39	0	39		31.7	0.24		0.99	0.000024	0.7	0.0051	0.72	0.5	0.049	0.75	0.28	0.85	NA	NA	0.46	0.51	0.38	0.24	0.13	NA	0.24	0.092	0.037	0.0000095	0.33	0.75	1	0.067	0.38	0.002	NA	0.6	NA	1	0.62	0.78	0.11	0.15	0.59
CNOT8	5	q33.2	0.0017	0.005	7	43	38	5		22.2	0.64		NA	0.0000034	0.27	0.00001	0.41	NA	0.0076	0.15	0.026	0.76	0.00000014	0.057	0.0015	0.38	1	0.6	0.49	NA	NA	0.26	0.084	0.0049	0.43	0.47	1	0.41	0.17	0.09	NA	0.88	NA	0.79	0.84	0.053	0.18	0.69	0.58
SNAP23	15	q15.1-q15.2	0.0017	0.005	7	6	6	0					NA	0.00000019	0.15	0.00017	0.83	0.11	0.52	0.063	0.0000065	NA	0.00021	0.14	0.0024	0.2	0.81	0.21	0.073	NA	0.064	0.018	0.16	0.000067	0.14	0.85	0.28	0.063	0.41	0.058	NA	0.97	NA	0.89	0.26	0.37	0.42	0.19	0.32
FHOD1	16	q22.1	0.0017	0.005	7	98	0	98		19.8	1		NA	0.006	0.64	5.4E-10	0.9	NA	0.0011	0.17	0.00048	0.033	0.28	0.00015	0.077	0.29	0.93	0.88	0.051	NA	NA	0.11	0.075	0.0014	0.48	0.9	1	0.066	0.34	0.49	NA	0.86	NA	0.83	0.55	0.69	0.28	0.085	0.46
ASNA1	19	p13.13	0.0017	0.005	7	10	10	0		45.5	0.041		NA	0.00003	0.97	0.078	0.99	NA	0.25	0.099	0.0000057	NA	0.34	0.55	0.53	0.048	0.3	0.69	0.93	NA	NA	0.04	0.98	0.000088	0.21	0.9	0.99	0.62	0.18	0.073	NA	0.95	0.02	0.7	0.16	NA	0.45	0.044	0.36
BTBD2	19	p13.3	0.0017	0.005	7	1	0	1					NA	0.19	0.52	0.031	0.89	NA	0.002	0.05	0.000024	NA	0.4	0.57	0.85	0.53	1	0.62	0.86	NA	NA	0.087	0.15	0.00053	0.69	0.92	1	0.4	0.061	0.25	NA	0.92	NA	1	0.42	NA	0.33	0.0076	0.37
RSL1D1	16	p13.13	0.0017	0.005	7	2	1	1					NA	0.83	0.71	0.00002	0.64	NA	0.0016	0.86	0.000024	0.078	NA	NA	0.26	0.52	0.2	0.7	0.44	0.32	NA	0.95	0.0000083	0.0086	0.39	0.93	0.85	0.39	0.94	0.26	NA	0.77	NA	1	0.96	0.043	0.23	0.56	0.023
LRSAM1	9	q33.3-q34.11	0.0017	0.005	7	9	0	9					0.38	0.0068	0.99	0.23	0.17	0.00082	0.019	0.069	0.012	0.53	NA	NA	0.13	0.25	0.033	0.62	0.87	NA	0.0027	0.28	0.2	0.00048	0.24	0.9	NA	0.3	0.088	0.35	0.27	0.88	NA	0.13	0.49	0.16	0.38	0.65	0.18
TCTA	3	p21.31	0.0018	0.005	7	4	1	3					NA	0.054	0.22	0.0014	0.96	NA	0.085	0.28	0.000058	0.016	0.028	0.45	0.6	0.17	0.099	0.93	0.026	NA	NA	0.16	0.015	0.0002	0.5	0.76	1	0.41	0.15	0.95	NA	0.53	NA	1	0.94	0.24	0.51	0.52	0.44
PIAS4	19	p13.3	0.0018	0.005	7	9	7	2					NA	0.0000028	0.2	0.03	0.97	NA	0.0064	1	0.021	NA	0.072	0.027	0.44	0.67	1	0.91	0.72	NA	NA	0.92	0.17	0.021	0.17	0.9	1	0.46	0.017	0.61	NA	NA	NA	0.68	0.73	0.061	0.65	0.28	0.056
BAZ2A	12	q13.3	0.0018	0.005	7	22	0	22		16.7	0.61		NA	0.97	0.29	0.00094	0.78	0.61	0.048	0.35	0.23	0.45	0.074	0.0022	0.042	0.19	0.0046	0.54	0.88	NA	NA	0.98	0.0053	0.004	0.71	NA	0.83	0.26	0.18	NA	NA	0.62	0.11	0.89	0.54	0.27	0.11	0.8	0.92
YTHDC1	4	q13.2	0.0018	0.005	7	93	19	74	1	37.1	0.5	pre-mRNA splicing	0.000041	0.031	0.75	0.1	1	0.59	0.18	0.042	0.00094	0.57	NA	NA	0.007	0.16	0.32	0.73	0.87	NA	NA	0.17	0.016	0.12	0.91	NA	1	0.06	0.18	0.93	0.23	NA	NA	0.73	0.62	0.15	0.13	0.037	0.79
TTBK2	15	q15.2	0.0018	0.005	7	28	9	19		26.7	0.31		NA	0.0000026	0.18	0.076	0.23	0.88	0.44	0.0093	0.00064	0.91	1	0.15	0.036	0.056	1	0.92	0.83	NA	0.43	0.065	0.73	0.0000016	0.53	0.94	0.008	0.094	0.022	0.62	NA	0.95	NA	1	0.73	0.93	0.39	0.15	0.5
CACNB3	12	q13.12	0.0018	0.005	7	124	71	53	3	38.6	0.83	Regulation of insulin secretion;Zinc efflux and compartmentalization by the SLC30 family;Zinc influx into cells by the SLC39 gene family	NA	0.22	0.42	0.032	1	NA	0.11	0.88	0.00000045	0.11	0.27	0.49	0.0009	0.26	0.052	0.83	0.76	0.44	NA	0.83	0.0000027	0.00022	0.62	0.92	0.53	0.024	0.86	0.34	NA	0.98	0.12	0.8	0.99	0.27	0.061	0.78	0.84
BCL2L2	14	q11.2	0.0018	0.005	7	13	1	12		33.3	0.12		NA	0.00013	0.37	0.00024	0.32	NA	0.066	0.56	0.1	0.25	0.23	0.16	0.24	0.69	0.48	0.63	0.95	NA	NA	0.27	0.0067	0.0053	0.11	0.89	0.13	0.23	0.26	0.44	NA	0.8	NA	1	0.46	0.32	0.0065	0.048	0.74
TOB2	22	q13.2	0.0018	0.005	7	1	0	1					NA	0.07	0.35	0.091	0.56	NA	0.0002	0.63	0.0077	0.021	0.084	0.00041	0.026	0.6	0.94	0.47	0.82	NA	NA	0.57	0.29	0.89	0.35	0.85	0.46	0.53	0.32	0.0098	NA	0.98	NA	0.52	0.66	0.51	0.009	0.14	0.96
MAP3K11	11	q13.1	0.0018	0.005	7	9	6	3					NA	0.0000074	0.27	0.0087	0.94	NA	0.018	0.026	0.28	0.087	0.27	0.12	0.57	0.52	NA	0.73	0.57	NA	NA	0.23	0.41	0.00047	0.012	0.91	0.48	0.11	0.51	0.015	NA	0.83	0.38	NA	0.36	0.41	0.91	0.31	0.54
MRPL33	2	p23.2	0.0018	0.005	7	2	2	0					NA	0.0034	0.46	0.00029	0.48	NA	0.0075	0.61	0.0072	0.61	0.053	0.34	0.17	0.95	1	0.15	0.42	NA	NA	0.41	0.49	0.0014	0.47	0.98	1	0.56	0.37	0.037	NA	0.81	0.13	0.52	0.98	0.19	0.051	0.67	0.65
MLLT1	19	p13.3	0.0018	0.005	7	10	6	4					0.0000011	4.1E-12	0.67	0.0047	0.64	0.13	0.43	0.75	0.00011	0.095	0.064	0.72	0.99	0.68	1	0.9	0.84	0.018	0.25	0.41	0.053	0.00035	0.27	0.66	0.63	0.15	0.036	0.19	0.39	0.93	NA	1	0.69	NA	0.97	0.07	0.1
SNRPN	15	q11.2	0.0018	0.005	7	2	2	0					NA	0.00000092	0.13	0.0031	0.38	0.27	0.00056	0.13	0.027	NA	0.33	0.19	0.045	0.51	0.2	0.63	0.23	0.04	0.75	0.68	0.27	0.055	0.42	0.84	1	0.7	0.0044	NA	NA	0.81	NA	0.34	0.39	0.42	0.36	0.27	0.081
ATP5MC3	2	q31.1	0.0018	0.005	7	86	48	38	1	44.3	0.13		NA	0.03	0.17	0.013	0.69	NA	0.42	0.43	0.46	0.13	0.042	0.57	0.004	0.93	0.000017	0.5	0.42	NA	NA	0.95	0.097	0.015	0.46	0.85	0.48	0.79	0.63	0.04	NA	0.85	0.83	0.21	0.47	NA	0.67	0.073	0.5
EPHX1	1	q42.12	0.0018	0.005	7	68	58	10	2	28.2	0.68		NA	0.017	0.99	0.072	0.76	NA	0.1	0.082	0.003	0.032	0.082	0.014	0.3	0.84	0.035	0.87	0.61	NA	NA	0.055	0.017	0.62	0.69	0.95	0.59	0.17	0.71	0.024	NA	0.95	NA	0.35	0.65	NA	0.74	0.3	0.73
AURKC	19	q13.43	0.0018	0.005	7	111	0	111		57.9	0.0051	Amplification of signal from unattached kinetochores via a MAD2 inhibitory signal;Mitotic Prometaphase;RHO GTPases Activate Formins;Resolution of Sister Chromatid Cohesion;Separation of Sister Chromatids	NA	0.000031	NA	0.0034	0.28	NA	0.014	0.11	0.37	0.17	0.5	0.2	0.99	0.57	0.69	0.56	0.85	NA	NA	0.63	0.036	0.0061	0.84	0.61	0.0058	0.11	0.068	0.015	NA	0.89	NA	0.85	0.63	0.51	0.74	0.94	0.56
TRIOBP	22	q13.1	0.0018	0.005	7	1	1	0					0.0066	0.6	0.99	0.0065	1	0.57	0.00025	0.9	0.014	0.78	NA	NA	0.0052	0.3	1	0.65	0.44	0.000036	NA	0.91	0.36	0.000015	0.1	0.87	1	0.44	0.88	0.19	0.78	0.93	NA	0.057	0.63	0.16	0.27	0.24	0.93
THBS3	1	q22	0.0018	0.005	7	9	9	0					NA	0.00068	0.8	0.1	0.38	NA	0.0017	0.49	0.94	NA	0.92	0.23	0.0056	0.38	0.97	0.79	0.15	NA	NA	0.99	0.0009	0.000044	0.24	0.8	0.88	0.5	0.033	0.038	NA	0.97	0.58	0.72	0.61	0.26	0.1	0.48	0.31
ADAM28	8	p21.2	0.0019	0.005	7	12	0	12			0.58		0.26	0.0002	0.31	0.16	0.88	0.0018	0.42	0.3	0.025	0.16	0.0016	0.1	0.84	0.33	0.075	0.62	0.69	NA	0.63	0.0073	0.0051	0.00027	0.61	NA	0.44	0.63	0.066	0.2	0.12	0.78	0.82	0.21	0.67	0.23	0.3	0.11	0.94
SRGAP2	1	q32.1	0.0019	0.005	7	46	13	33		40.8	0.087		0.38	0.000045	0.37	0.1	0.32	0.44	0.026	0.11	0.005	NA	0.087	0.071	0.021	0.15	0.0026	0.9	0.71	NA	0.77	NA	0.21	0.00073	0.04	0.67	0.29	0.2	0.11	0.37	0.31	0.73	0.21	0.65	0.96	0.44	0.11	0.73	0.66
ITGA2	5	q11.2	0.0019	0.005	7	45	23	22	1	23.4	0.61		0.0004	0.29	0.38	0.011	1	0.00000033	0.44	0.94	0.018	NA	0.57	0.27	0.0028	0.51	0.38	0.97	0.51	NA	0.064	0.96	0.11	0.0006	0.045	0.93	0.9	0.73	0.12	0.58	0.9	0.98	0.94	1	0.31	NA	0.29	0.68	0.83
FSIP1	15	q14	0.0019	0.005	7	42	36	6		16.3	0.81		NA	0.000043	0.36	0.00051	0.54	0.015	0.036	0.86	0.39	NA	NA	NA	0.09	0.15	1	NA	0.8	NA	0.33	0.93	0.042	0.046	0.15	0.96	NA	0.93	0.089	0.35	0.85	0.98	NA	0.47	0.99	0.85	0.45	0.048	0.92
SMPD3	16	q22.1	0.0019	0.005	7	11	0	11		16.7	0.54		0.36	0.29	0.56	0.019	0.27	0.81	0.0061	0.35	0.017	0.42	0.000027	0.56	0.13	0.053	0.92	0.94	0.94	0.94	0.56	0.51	0.98	0.00015	0.089	0.72	0.38	0.17	0.062	0.55	0.67	0.87	NA	1	0.27	NA	0.04	0.012	0.52
NFAT5	16	q22.1	0.0019	0.005	7	137	48	89	2	56.4	0.021		0.0000056	0.11	0.55	0.0044	0.09	0.73	0.036	0.069	0.0000031	0.087	0.7	0.0079	0.000017	0.4	0.11	0.93	0.51	0.39	0.16	0.15	0.32	0.0000022	0.18	0.89	0.83	0.53	0.4	0.21	0.88	0.74	NA	0.16	0.77	0.38	0.87	0.51	0.14
CNOT3	19	q13.42	0.0019	0.005	7	1	0	1					0.00029	0.04	0.24	0.00012	1	0.088	0.0039	0.0089	0.41	0.21	0.8	0.19	0.79	0.59	0.78	0.89	0.71	NA	0.083	0.25	0.036	0.0005	0.33	0.81	0.78	0.4	0.13	0.35	NA	0.88	NA	0.91	0.9	0.61	0.32	0.14	0.55
BCAS4	20	q13.13	0.0019	0.005	7	32	11	21		37.1	0.11		1.8E-10	0.81	0.49	0.0000083	0.98	0.018	0.013	0.97	0.022	0.052	0.94	0.45	0.00076	0.032	0.48	0.4	0.32	0.19	0.99	0.53	0.37	0.057	0.05	0.87	1	0.3	0.44	0.24	0.13	0.92	NA	1	0.75	0.051	0.17	0.34	0.37
ZNF709	19	p13.2	0.0019	0.005	7	34	19	15		26.3	0.39		NA	0.004	0.63	0.33	0.98	0.78	0.00017	0.011	0.024	0.53	NA	NA	0.85	0.23	0.85	0.56	0.85	NA	NA	0.091	0.21	0.0012	0.29	0.78	NA	0.82	0.48	0.041	NA	0.83	NA	1	0.6	0.14	0.043	0.73	0.39
SH3KBP1	X	p22.12	0.0019	0.005	7	1	0	1					NA	0.58	0.0058	0.45	0.3	0.095	0.029	0.0012	0.035	NA	NA	NA	0.85	0.75	0.044	0.36	0.48	0.6	0.32	0.57	0.0035	0.078	0.93	0.88	NA	0.39	0.049	NA	NA	0.9	0.13	0.62	0.85	0.27	0.36	0.41	0.81
AHRR	5	p15.33	0.0019	0.005	7	6	6	0					NA	0.025	0.58	0.0019	0.89	0.82	0.91	0.3	0.000055	0.23	NA	NA	0.047	0.8	0.48	0.77	0.97	NA	NA	NA	0.21	0.046	0.1	0.9	NA	0.95	0.025	0.048	NA	0.66	NA	0.27	0.44	0.9	0.25	0.7	0.98
RAB38	11	q14.2	0.002	0.005	7	45	25	20	1	23.9	0.57		0.0042	0.0000011	0.93	0.011	0.77	0.0086	0.021	0.4	0.043	0.14	0.019	0.23	0.52	0.34	0.92	0.85	0.61	NA	0.42	0.13	0.22	0.14	0.61	0.84	1	0.79	0.2	0.29	0.39	0.7	0.81	0.46	0.19	0.065	0.22	0.8	0.95
ADGRL1	19	p13.12	0.002	0.005	7	3	3	0					0.041	0.17	0.46	0.27	0.77	0.87	0.071	0.96	0.00011	0.32	0.003	0.17	0.39	0.92	1	0.94	0.36	0.87	NA	0.71	0.0032	0.000023	0.62	NA	0.99	0.5	0.27	0.57	0.49	0.72	0.041	1	0.94	0.3	0.47	0.099	0.079
ATG10	5	q14.1-q14.2	0.002	0.005	7	244	90	154		54.9	0.69	AURKA Activation by TPX2;Anchoring of the basal body to the plasma membrane;Loss of Nlp from mitotic centrosomes;Loss of proteins required for interphase microtubule organization from the centrosome;Recruitment of NuMA to mitotic centrosomes;Recruitment of mitotic centrosome proteins and complexes;Regulation of PLK1 Activity at G2/M Transition	0.036	0.0013	0.2	0.005	1	0.089	0.0043	0.46	0.000097	0.86	0.057	0.13	0.084	0.71	0.98	0.79	0.42	0.76	0.88	0.78	0.021	0.0028	0.24	0.93	0.28	0.11	0.76	0.72	0.59	0.96	NA	0.87	0.7	NA	0.084	0.69	0.38
INSR	19	p13.2	0.002	0.005	7	3	3	0					0.00000027	0.0011	0.5	0.045	0.63	0.54	0.012	0.64	0.045	0.22	0.11	0.083	0.096	0.21	1	0.86	0.57	0.66	NA	0.38	0.027	0.00021	0.069	0.99	0.65	0.98	0.083	0.34	0.85	0.77	NA	1	0.86	0.95	0.14	0.4	0.099
NET1	10	p15.1	0.002	0.005	7	7	0	7					0.035	0.034	0.3	0.00019	0.95	0.15	0.42	0.65	0.088	0.72	0.096	0.088	0.1	0.29	0.16	0.85	0.34	0.0000051	0.24	0.61	0.015	0.17	0.098	0.86	1	0.11	0.013	0.24	NA	0.83	0.061	1	0.52	0.064	0.36	0.93	0.4
MAPK8	10	q11.22	0.002	0.005	7	1	0	1					0.000064	0.23	0.33	0.0018	0.28	0.038	0.00052	0.98	0.42	0.62	0.001	0.15	0.38	0.38	0.58	0.76	0.72	0.0000092	0.072	0.49	0.074	0.014	0.2	0.58	1	0.26	0.16	0.64	0.32	0.87	0.84	0.53	0.6	0.57	0.7	0.15	0.48
ARSB	5	q14.1	0.002	0.005	7	25	13	12		26.9	0.26		0.58	0.049	0.66	0.11	0.2	0.24	0.18	0.25	0.000022	0.9	0.51	0.028	0.018	0.52	0.86	0.94	0.024	0.65	0.33	0.092	0.044	0.00021	0.76	0.66	1	0.59	0.67	0.44	0.53	0.91	NA	1	0.71	0.91	0.58	0.63	0.055
ERF	19	q13.2	0.002	0.005	7	42	42	0		11.4	0.94		NA	0.000016	0.17	0.017	0.63	NA	0.16	0.0061	0.0024	0.15	0.069	0.014	0.026	0.083	1	0.98	0.56	NA	NA	0.75	1	0.022	0.71	0.96	1	0.64	0.31	0.23	NA	0.98	NA	0.84	0.82	0.22	0.2	0.39	0.8
ARHGAP1	11	p11.2	0.002	0.005	7	1	0	1					NA	0.0057	0.52	0.8	0.79	NA	0.0024	0.000039	0.34	0.55	0.92	0.41	0.14	0.85	0.38	0.67	0.85	NA	NA	0.43	0.02	0.0056	0.6	0.76	1	0.034	0.11	0.045	NA	0.95	NA	0.24	0.96	0.22	0.092	0.41	0.48
RIMS3	1	p34.2	0.002	0.005	7	16	0	16					0.000084	0.43	0.38	0.00036	0.51	0.009	0.065	1	0.98	0.13	0.0026	0.055	0.00069	0.13	1	0.65	0.91	NA	0.12	0.3	0.89	0.025	0.076	0.92	0.47	0.51	0.22	0.75	0.66	0.63	0.0032	1	0.87	0.36	0.74	0.055	0.61
MADD	11	p11.2	0.002	0.005	7	1	0	1					0.043	1.9E-10	0.16	0.00041	0.25	0.59	0.097	0.64	0.52	0.39	0.28	0.16	0.023	0.9	0.15	0.73	0.27	0.67	0.46	0.84	0.08	0.000041	0.66	0.78	0.78	0.069	0.041	0.3	0.21	0.98	0.026	0.74	0.87	0.37	0.2	0.056	0.3
MAP2K2	19	p13.3	0.002	0.005	7	4	4	0					0.48	0.015	0.95	0.021	1	0.96	0.089	0.15	0.0047	0.53	0.43	0.15	0.5	0.85	0.52	0.18	0.85	0.22	0.096	0.89	0.15	0.0033	0.29	NA	1	0.064	0.088	0.019	NA	0.93	0.017	0.98	0.71	0.34	0.48	0.06	0.35
BMP4	14	q22.2	0.0024	0.0056	7	179	131	48	2	33.7	1		0.00002	0.8	0.94	0.0078	0.45	0.53	0.08	0.0037	0.00078	0.45	0.59	0.011	0.7	0.23	0.33	0.78	0.86	0.65	0.39	0.2	0.042	0.0017	0.15	0.9	0.91	0.67	0.89	0.65	0.35	0.99	0.25	1	0.98	0.52	0.48	0.75	0.62
TCEAL4	X	q22.2	0.0025	0.0058	7	2	0	2					NA	0.0036	NA	0.019	0.85	NA	0.39	0.78	0.0039	NA	0.029	0.011	0.028	0.87	0.09	0.75	0.82	NA	NA	0.47	0.16	0.012	0.63	0.91	0.76	0.21	0.21	NA	NA	0.99	NA	0.15	0.77	0.76	0.83	0.39	0.94
LDB2	4	p15.32	0.0027	0.0061	7	60	14	46		52.4	0.0075	RNA polymerase II transcribes snRNA genes	0.000089	0.036	0.14	0.29	0.97	0.57	0.5	0.55	0.1	0.86	0.0013	0.021	0.57	0.11	0.98	0.78	0.86	0.35	0.85	0.67	0.98	0.0074	0.035	0.84	1	0.44	0.62	0.38	0.41	0.88	NA	0.87	0.67	0.037	0.49	0.33	0.89
CSRP1	1	q32.1	0.0029	0.0066	7	82	36	46		44.7	0.12		0.0023	0.00078	0.69	0.28	0.3	0.029	0.6	0.5	0.029	0.8	0.92	0.12	0.1	0.5	1	0.75	0.87	NA	0.34	0.61	0.00055	0.02	0.58	0.95	1	0.23	0.66	0.7	0.086	0.92	NA	1	0.68	0.74	0.75	0.049	0.45
MAF1	8	q24.3	0.0000002	0.0000092	6	22	19	3		26.1	0.29		NA	0.000001	NA	0	0.0061	NA	0.00035	0.035	NA	0.12	NA	NA	NA	NA	0.33	NA	NA	NA	NA	NA	0.079	NA	NA	0.9	NA	0.59	0.077	NA	NA	0.67	NA	0.39	NA	0.32	0.29	NA	NA
ACD	16	q22.1	0.0000008	0.000021	6	161	34	127	2	29.4	1		NA	0.000031	0.91	0	0.31	NA	0.0000046	0.27	NA	0.000036	0.0029	0.02	NA	NA	1	NA	NA	NA	NA	NA	0.68	NA	NA	0.83	1	0.062	0.065	NA	NA	0.77	NA	0.82	NA	NA	0.073	NA	NA
NOL9	1	p36.31	0.000001	0.000021	6	61	61	0		19	0.92		NA	0.09	0.12	0.0037	0.33	0.03	0.14	1	0	0.71	NA	NA	0.00025	0.11	0.19	0.68	0.66	NA	NA	0.44	0.00000028	0.0000044	0.36	0.87	1	0.093	0.62	0.071	NA	0.83	NA	0.11	0.36	0.73	0.9	0.28	0.42
SPATA33	16	q24.3	0.0000012	0.000024	6	14	0	14		13.3	0.66		NA	0.0017	0.43	0.0011	0.36	NA	0.00014	0.87	0.0000042	0.79	NA	NA	0	0.82	NA	0.63	0.55	NA	NA	0.51	0.13	0.0077	0.4	0.88	NA	0.086	0.39	0.14	NA	NA	NA	NA	0.99	0.16	0.29	0.87	0.17
TESMIN	11	q13.3	0.0000014	0.000026	6	1	0	1					NA	0.038	0.96	0.00012	0.91	NA	0.000074	0.79	0.0023	0.45	0.46	0.2	0.06	0.24	0.77	0.94	0.43	0.67	NA	0.097	0.35	0	0.088	0.86	1	0.47	0.11	0.45	NA	0.8	0.024	0.58	0.62	NA	0.3	0.19	0.62
MUM1	19	p13.3	0.0000014	0.000026	6	47	29	18		36.7	0.16		0.000021	0.000066	0.68	0.46	0.85	0.88	0.017	0.68	0	0.81	0.1	0.23	0.35	0.97	0.081	0.88	0.69	NA	0.13	NA	0.019	0.0000008	0.16	0.89	1	0.091	0.72	0.12	NA	0.45	NA	0.43	0.74	NA	0.13	0.099	0.18
MCTP2	15	q26.2	0.0000014	0.000026	6	14	14	0					NA	0	0.34	0.62	0.52	0.00000013	0.19	0.027	0.18	0.72	0.31	0.18	0.036	0.5	0.89	0.56	0.57	NA	NA	0.13	0.00057	0.0000082	0.37	0.99	0.95	0.28	0.11	0.2	NA	0.95	NA	0.31	0.52	0.95	0.9	0.77	0.81
INTS5	11	q12.3	0.000002	0.00003	6	10	0	10					NA	0.000012	0.54	0	1	NA	0.014	0.023	0.63	0.33	NA	NA	0.015	0.5	NA	0.76	0.44	NA	NA	0.75	0.031	0.41	0.23	0.47	0.53	NA	0.25	0.19	NA	0.86	NA	NA	0.7	NA	0.26	0.64	0.53
CENPU	4	q35.1	0.0000024	0.000036	6	4	4	0		40	0.19		NA	0.36	0.45	0.003	0.6	NA	0.013	0.72	0.82	0.95	0.85	0.8	0.00000062	0.31	0.5	0.72	0.53	0.99	NA	0.21	0.044	0.0016	0.077	0.99	0.82	0.93	0.16	0.89	NA	0.74	0.24	0.62	0.6	NA	0.41	0.17	0.46
LYSMD1	1	q21.3	0.00059	0.005	6	50	20	30	2	45.1	0.041		NA	0.027	NA	0.0002	0.26	NA	0.0000057	0.046	NA	NA	NA	NA	NA	NA	NA	NA	NA	NA	NA	0.71	0.0064	NA	NA	NA	NA	NA	0.23	NA	NA	0.63	NA	NA	NA	NA	0.015	NA	NA
BORCS6	17	p13.1	0.00087	0.005	6	36	9	27		10.5	0.94		NA	0.012	NA	0.017	0.96	NA	0.00017	0.24	NA	0.0015	NA	NA	NA	NA	0.47	NA	NA	NA	NA	NA	0.0000011	NA	NA	NA	1	0.12	0.6	NA	NA	NA	NA	0.8	NA	0.3	0.04	NA	NA
C1orf56	1	q21.3	0.00095	0.005	6	12	4	8					NA	8.9E-15	0.36	0.00001	0.76	NA	0.00024	0.0000077	NA	NA	NA	NA	NA	NA	0.041	NA	NA	NA	NA	NA	0.092	NA	NA	0.48	0.79	0.7	0.62	NA	NA	NA	NA	1	NA	0.098	0.044	NA	NA
ZNF782	9	q22.33	0.001	0.005	6	6	0	6		28.6	0.29		NA	NA	0.73	NA	NA	8.5E-09	NA	NA	0.0053	0.71	NA	NA	0.012	0.39	NA	0.7	0.58	NA	NA	0.43	NA	0.000086	0.029	NA	NA	0.21	0.074	0.24	NA	NA	NA	NA	0.24	NA	NA	0.031	0.33
EIF1B	3	p22.1	0.001	0.005	6	8	0	8		22.2	0.39		NA	0.000016	NA	0.00017	0.5	NA	0.73	0.0015	NA	0.031	NA	NA	NA	NA	NA	NA	NA	0.0063	NA	0.83	0.023	NA	NA	NA	0.9	0.25	0.86	NA	NA	NA	0.062	NA	NA	0.77	0.81	NA	NA
FAM84B	8	q24.21	0.001	0.005	6	16	0	16		23.5	0.34		3.5E-11	0.49	0.72	1.1E-09	0.18	0.048	2.2E-09	0.52	NA	0.16	NA	NA	NA	NA	0.054	NA	NA	0.44	NA	0.49	0.0003	NA	NA	0.69	NA	0.25	0.16	NA	NA	NA	NA	0.85	NA	0.27	0.013	NA	NA
TPI1	12	p13.31	0.0011	0.005	6	14	14	0		12.5	0.69		NA	0.00055	NA	0.00047	0.48	NA	0.087	0.94	NA	0.57	0.00023	0.00016	NA	NA	1	NA	NA	NA	NA	NA	0.0082	NA	NA	NA	1	0.0028	0.25	NA	NA	NA	NA	0.39	NA	0.15	0.31	NA	NA
C6orf47	6	p21.33	0.0011	0.005	6	110	54	56		45.2	0.38		NA	0.00083	NA	0.000082	0.78	NA	0.47	1	NA	0.65	0.0095	0.022	NA	NA	1	NA	NA	NA	NA	NA	0.0000055	NA	NA	0.87	0.00089	0.43	0.21	NA	NA	NA	NA	1	NA	0.53	0.83	NA	NA
UBA1	X	p11.3	0.0011	0.005	6	1	0	1					NA	NA	0.0033	NA	NA	NA	NA	NA	0.0048	NA	0.055	0.041	0.14	0.0051	NA	0.42	0.99	NA	NA	0.0045	NA	0.0011	0.88	0.75	NA	0.14	NA	NA	NA	0.84	NA	NA	0.36	NA	0.75	0.32	0.2
SRP14	15	q22	0.0011	0.005	6	4	0	4	1	40	0.19		NA	0.00035	NA	0.00038	0.094	NA	0.057	0.00028	NA	0.079	0.07	0.00002	NA	NA	0.49	NA	NA	NA	NA	0.16	0.036	NA	NA	0.86	1	0.2	0.033	NA	NA	NA	0.23	0.85	NA	NA	0.18	NA	NA
ELMO3	16	q22.1	0.0011	0.005	6	25	0	25					NA	0.19	NA	0.000087	0.084	NA	0.000005	0.13	NA	0.0077	0.00015	0.00032	NA	NA	1	NA	NA	NA	NA	0.36	0.045	NA	NA	0.9	0.99	0.41	0.23	NA	NA	0.59	NA	0.86	NA	NA	0.43	NA	NA
PSMB10	16	q22.1	0.0012	0.005	6	215	73	142	8	46.6	0.87	Cdc20:Phospho-APC/C mediated degradation of Cyclin A	NA	0.0000059	NA	0.0025	0.09	NA	0.0094	0.043	NA	0.003	0.2	0.13	NA	NA	0.5	NA	NA	NA	NA	0.4	0.028	NA	NA	0.51	1	0.29	0.78	NA	NA	0.93	NA	0.29	NA	NA	0.053	NA	NA
AP4M1	7	q22.1	0.0012	0.005	6	37	27	10		43.6	0.04		NA	0.00000026	NA	0.015	0.46	NA	0.14	0.86	NA	0.1	0.00038	0.016	NA	NA	0.44	NA	NA	NA	NA	0.71	0.023	NA	NA	NA	0.49	0.34	0.0036	NA	NA	0.93	0.22	0.42	NA	0.11	0.38	NA	NA
TOE1	1	p34.1	0.0012	0.005	6	1	0	1					NA	0.011	0.19	0.0044	0.42	NA	0.038	0.82	NA	0.086	0.12	0.02	NA	NA	0.43	NA	NA	NA	NA	NA	0.21	NA	NA	0.79	1	0.021	0.13	NA	NA	0.83	NA	1	NA	NA	0.22	NA	NA
RPL18	19	q13.33	0.0012	0.005	6	93	60	33	7	54.3	0.011		NA	0.0019	NA	0.0029	0.12	NA	0.079	0.0029	NA	0.56	0.9	0.085	NA	NA	0.16	NA	NA	NA	NA	NA	0.00088	NA	NA	0.9	0.0013	0.35	0.021	NA	NA	0.83	0.28	1	NA	0.27	0.18	NA	NA
NCEH1	3	q26.31	0.0013	0.005	6	118	59	59		36.7	0.74		0.00077	NA	0.77	NA	0.94	0.00031	NA	NA	0.035	0.48	NA	NA	0.01	0.51	NA	0.69	0.66	NA	NA	0.081	0.0051	0.00018	0.067	0.74	NA	NA	NA	0.24	0.22	0.87	NA	NA	0.71	0.49	0.077	0.16	0.71
RUSC1	1	q22	0.0013	0.005	6	158	91	67		41.6	0.92		NA	3.3E-11	0.33	0.00069	1	NA	0.076	0.39	NA	0.000024	0.00059	0.27	NA	NA	0.047	NA	NA	0.0099	NA	0.37	0.1	NA	NA	0.35	1	0.18	0.17	NA	NA	0.96	0.46	0.29	NA	0.22	0.92	NA	NA
ALAD	9	q32	0.0013	0.005	6	39	15	24	1	30	0.29		NA	0.00024	0.8	0.001	0.92	NA	0.00011	0.29	NA	0.68	0.46	0.007	NA	NA	0.24	NA	NA	NA	NA	0.48	0.00014	NA	NA	0.81	0.48	0.37	0.14	NA	NA	0.93	NA	1	NA	0.7	0.033	NA	NA
DDR1	6	p21.33	0.0013	0.005	6	326	195	131	2	57.4	0.92	EPH-Ephrin signaling;EPH-ephrin mediated repulsion of cells	0.00000081	1	0.35	0.0026	0.96	0.94	0.45	0.2	NA	0.016	0.0026	0.19	NA	NA	0.0022	NA	NA	NA	0.77	NA	0.03	NA	NA	0.9	1	0.23	0.18	NA	0.11	0.44	NA	0.57	NA	0.49	0.22	NA	NA
USB1	16	q21	0.0014	0.005	6	16	0	16					NA	0.000000038	NA	4.6E-14	0.72	NA	0.000019	0.97	0.086	NA	NA	NA	0.12	0.85	NA	0.86	0.2	NA	NA	0.071	0.0093	0.012	0.098	NA	0.22	0.15	0.00015	0.18	NA	NA	NA	NA	0.32	0.6	0.37	0.39	0.25
FASTKD2	2	q33.3	0.0014	0.005	6	1	0	1					0.61	NA	0.36	NA	NA	0.000012	NA	NA	0.25	0.12	0.69	0.0012	0.11	0.41	NA	0.84	0.32	NA	0.0049	0.083	NA	0.0017	0.036	0.98	NA	0.16	0.36	0.0012	0.61	0.69	NA	NA	0.84	0.41	NA	0.74	0.71
ZNF691	1	p34.2	0.0014	0.005	6	75	0	75	8	19.5	0.98		NA	0.52	0.3	7.2E-09	0.91	NA	0.3	0.059	0.00000032	0.13	NA	NA	0.0063	0.52	0.089	0.49	0.75	NA	NA	0.21	1	0.012	0.071	0.92	NA	NA	0.28	0.29	NA	0.67	NA	1	0.16	NA	0.4	0.031	0.96
PGLS	19	p13.2	0.0014	0.005	6	3	3	0					NA	0.098	0.96	0.017	1	NA	0.01	0.51	NA	0.032	0.054	0.048	NA	NA	0.00033	NA	NA	NA	NA	0.98	0.029	NA	NA	0.96	0.99	0.44	0.75	NA	NA	0.56	NA	0.32	NA	0.42	0.1	NA	NA
GOLIM4	3	q26.2	0.0015	0.005	6	32	25	7		11.8	0.87		0.016	NA	0.87	NA	NA	0.065	NA	NA	0.012	0.48	0.35	0.33	0.00036	0.78	NA	0.59	0.4	NA	0.054	0.013	NA	0.014	0.29	0.93	NA	0.49	NA	0.7	0.0071	0.7	NA	NA	0.29	0.42	0.14	0.29	0.52
KIAA1191	5	q35.2	0.0015	0.005	6	6	6	0					NA	1.9E-09	0.13	8.3E-09	0.47	NA	0.000073	0.35	0.0016	0.26	NA	NA	0.0036	0.35	0.15	0.91	0.24	NA	NA	0.054	0.079	0.25	0.27	0.47	NA	0.4	0.61	0.00039	NA	NA	NA	0.42	0.96	0.074	0.11	0.53	0.55
TTYH3	7	p22.3	0.0015	0.005	6	119	77	42		35.2	0.82		NA	0.66	0.85	0.001	1	NA	0.0087	0.81	0.56	0.2	NA	NA	0.4	0.99	0.001	0.88	0.22	NA	NA	0.055	0.0057	0.012	0.93	0.67	NA	0.64	0.071	0.022	NA	0.93	NA	0.19	0.18	NA	0.22	0.079	0.99
SPRED1	15	q14	0.0016	0.005	6	1	0	1					NA	1	0.69	0.71	1	0.0007	0.38	1	0.00021	NA	NA	NA	0.0024	0.25	0.27	0.39	0.44	NA	NA	0.46	0.0026	0.00013	0.81	0.84	NA	0.085	0.12	0.99	NA	0.94	NA	0.14	0.39	0.81	0.9	0.33	0.41
FAM83A	8	q24.13	0.0016	0.005	6	91	90	1		29.2	0.85		NA	1	0.36	0.024	0.053	NA	0.075	1	0.00000099	0.5	NA	NA	0.0022	0.77	0.47	0.6	0.8	NA	NA	0.24	0.0057	0.0015	0.18	0.83	NA	0.19	0.44	0.043	NA	0.87	NA	1	0.4	0.62	0.75	0.56	0.58
WWC3	X	p22.2	0.0016	0.005	6	3	0	3		75	0.013		NA	1	0.033	0.21	0.89	0.00026	0.0000032	0.89	0.56	NA	NA	NA	0.24	0.34	0.29	0.52	0.89	NA	NA	0.06	0.3	0.00000084	0.3	NA	0.95	0.011	0.034	NA	NA	NA	NA	0.29	0.69	0.28	0.32	0.88	0.71
RAB1B	11	q13.2	0.0016	0.005	6	13	6	7					NA	0.00000046	0.3	0.000019	0.82	NA	0.00097	0.045	0.023	0.15	0.0044	0.074	0.96	0.081	NA	0.61	0.92	NA	NA	0.93	0.34	0.17	0.16	1	1	0.14	0.82	0.36	NA	NA	0.14	NA	0.8	0.075	0.23	0.12	0.65
CCDC102A	16	q21	0.0016	0.005	6	9	0	9					NA	0.0015	0.42	0.000016	0.95	NA	0.022	0.58	0.053	NA	NA	NA	0.7	0.8	1	0.73	0.88	NA	NA	0.74	0.031	0.00023	0.47	NA	NA	0.54	0.26	0.038	NA	NA	NA	0.68	0.79	0.23	0.34	0.66	0.4
MRPL36	5	p15.33	0.0016	0.005	6	9	7	2	2	30	0.15		0.23	8E-16	0.074	0.000019	1	0.000071	0.32	0.25	0.13	0.072	NA	NA	0.028	0.053	0.28	0.59	0.91	NA	0.3	NA	1	0.054	0.12	0.56	NA	0.39	0.27	0.018	NA	NA	0.53	0.2	0.58	0.19	0.59	0.16	0.44
SLC19A2	1	q24.2	0.0016	0.005	6	47	24	23		26.5	0.5		NA	5.1E-12	0.36	0.00000068	0.87	NA	0.057	0.023	0.096	NA	0.054	0.15	0.0059	0.66	0.74	0.39	0.54	NA	NA	1	0.031	0.012	0.077	0.85	0.95	0.15	0.3	0.32	NA	0.77	NA	0.58	0.77	NA	0.17	0.8	0.1
CD99L2	X	q28	0.0016	0.005	6	1	0	1					NA	3.3E-11	0.022	0.0066	0.93	0.39	0.00005	0.11	0.4	NA	NA	NA	0.43	0.6	0.66	0.85	0.48	NA	0.082	0.11	0.033	0.000061	0.35	0.93	NA	0.55	0.42	NA	NA	0.39	0.14	1	0.94	0.3	0.22	0.4	0.43
SORD	15	q21.1	0.0016	0.005	6	4	4	0					NA	0.000036	0.15	0.00000012	0.86	0.47	0.39	0.083	0.056	NA	0.11	0.18	0.0016	0.15	0.66	0.91	0.37	NA	NA	0.98	0.0032	0.0074	0.047	NA	0.36	0.62	0.24	0.27	NA	NA	NA	0.34	0.21	0.58	0.15	0.34	0.14
ZNF177	19	p13.2	0.0016	0.005	6	17	9	8		21.1	0.42		NA	0.00026	NA	0.0057	0.76	NA	0.46	0.17	0.0017	0.25	0.19	0.072	0.0022	0.82	0.009	0.85	0.72	NA	NA	NA	0.31	0.0000038	0.19	NA	0.99	0.27	0.31	0.13	NA	0.8	0.09	0.2	0.87	0.081	0.72	0.15	0.48
HERPUD1	16	q13	0.0016	0.005	6	2	0	2					NA	0.00014	0.34	0.00028	0.035	NA	0.000052	0.33	0.09	NA	0.00018	0.2	0.26	0.53	0.079	0.8	0.5	NA	NA	0.25	0.19	0.014	0.49	0.98	0.78	0.19	0.22	0.12	NA	0.9	NA	0.75	0.62	0.9	0.091	0.39	0.48
SLC7A13	8	q21.3	0.0017	0.005	6	18	18	0		36.8	0.089		NA	0.21	0.98	0.00039	0.027	0.56	0.00051	0.75	0.95	0.22	NA	NA	0.0055	0.77	0.27	0.6	0.81	NA	0.17	0.1	0.29	0.0019	0.14	0.84	NA	0.54	0.025	0.94	0.15	0.91	NA	0.9	0.94	NA	0.1	0.79	0.41
RIPOR1	16	q22.1	0.0017	0.005	6	162	108	54	1	38.2	1		NA	0.013	0.6	0.00041	0.66	NA	0.014	0.063	0.14	0.1	NA	NA	0.0000016	0.64	1	0.32	0.51	NA	NA	0.75	0.17	0.00078	0.31	0.98	0.95	0.16	0.027	0.11	NA	0.81	NA	0.46	0.71	0.19	0.75	0.15	0.091
C11orf49	11	p11.2	0.0017	0.005	6	1	0	1					0.00025	0.000027	0.79	0.00011	0.46	0.099	0.096	0.35	0.26	0.065	NA	NA	0.13	0.71	0.0065	0.6	0.15	NA	NA	0.9	0.22	0.000012	0.38	NA	1	0.076	0.13	0.16	0.28	NA	NA	0.17	0.58	0.2	0.48	0.37	0.014
TOR1AIP1	1	q25.2	0.0017	0.005	6	9	9	0					NA	1.2E-15	0.28	0.000028	0.9	NA	0.00012	0.054	0.031	0.0012	NA	NA	0.23	0.099	0.055	0.92	0.36	NA	NA	0.43	0.06	0.019	0.084	0.99	1	0.44	0.81	0.63	NA	0.95	NA	1	0.52	0.059	0.39	0.36	0.74
FAM53C	5	q31.2	0.0017	0.005	6	1	1	0					NA	1.8E-12	0.91	0.000014	0.43	NA	0.058	0.23	0.36	0.39	0.53	0.00019	0.14	0.34	0.79	0.58	0.46	NA	NA	0.49	0.0018	0.021	0.0037	0.88	0.56	0.19	0.18	0.053	NA	0.7	NA	0.86	0.69	0.57	0.21	0.24	0.93
TAF1C	16	q24	0.0017	0.005	6	191	77	114		35.6	1		NA	0.00012	0.21	4.3E-10	0.26	NA	0.019	0.084	1	0.004	0.067	0.27	0.069	0.42	0.19	0.59	0.19	0.38	NA	0.23	0.23	0.001	0.25	0.92	1	0.17	0.44	0.038	NA	NA	0.26	0.98	0.98	NA	0.14	0.41	0.08
BCL9L	11	q23.3	0.0017	0.005	6	20	8	12		19	0.49		6.6E-12	0.85	0.61	0.0000076	1	0.39	0.023	0.88	0.32	0.026	NA	NA	0.051	0.31	0.19	0.96	0.75	NA	0.2	0.21	0.39	0.00033	0.19	0.88	NA	0.051	0.31	0.016	0.43	0.98	NA	0.24	0.93	0.51	0.34	0.73	0.64
DHX37	12	q24.31	0.0017	0.005	6	58	1	57		13.1	1		NA	0.042	0.17	0.0014	0.69	NA	0.0000054	0.98	0.019	0.46	NA	NA	0.49	0.087	1	0.7	0.62	NA	NA	1	0.04	0.13	0.3	0.85	NA	0.091	0.53	0.0018	NA	0.9	NA	1	0.79	NA	0.31	0.22	0.89
ERG28	14	q24.3	0.0017	0.005	6	141	73	68		56.3	0.028	Dual incision in TC-NER;Formation of TC-NER Pre-Incision Complex;Gap-filling DNA repair synthesis and ligation in TC-NER;Transcription-Coupled Nucleotide Excision Repair (TC-NER)	NA	0.00000029	0.12	0.000071	1	NA	0.063	0.11	0.092	0.8	0.0025	0.1	0.0088	0.085	0.84	0.55	0.77	NA	NA	0.52	0.0026	0.035	0.83	0.92	0.87	0.16	0.68	0.072	NA	NA	NA	0.81	0.88	0.42	0.16	0.45	0.77
KRT8	12	q13.13	0.0017	0.005	6	30	14	16		12.5	0.83		NA	0.11	0.06	0.0046	0.7	0.24	0.12	0.15	0.002	0.57	0.0055	0.15	0.0037	0.89	NA	0.98	0.36	NA	NA	0.91	0.0039	0.021	0.07	NA	0.32	0.85	0.31	0.079	NA	0.44	NA	NA	0.94	0.32	0.23	0.43	0.47
HINT1	5	q23.3	0.0017	0.005	6	192	192	0	1	39.3	1		NA	0.00000034	NA	0.012	0.88	NA	0.0036	0.34	0.0075	0.44	0.084	0.3	0.0019	0.88	0.13	0.58	0.68	NA	NA	NA	0.97	0.067	0.14	0.64	1	0.43	0.44	0.19	NA	0.89	0.62	0.58	0.81	0.13	0.065	0.27	0.39
RUBCNL	13	q14.13	0.0017	0.005	6	51	51	0		44.2	0.046		NA	0.81	NA	0.28	0.035	0.6	NA	1	0.019	0.69	0.51	0.045	0.022	0.46	NA	0.36	0.57	NA	NA	0.0015	0.47	0.000014	0.29	0.85	0.83	NA	NA	0.33	0.29	NA	NA	NA	0.87	0.41	0.98	0.24	0.48
DHFR	5	q14.1	0.0017	0.005	6	83	45	38	1	36.9	0.39	Activation of E2F1 target genes at G1/S	NA	0.0016	0.023	0.0086	0.25	NA	0.16	0.059	0.0011	0.07	0.38	0.65	0.00043	0.45	0.42	0.93	0.45	NA	NA	NA	0.84	0.23	0.018	NA	0.61	0.53	0.32	0.25	NA	NA	NA	0.44	0.97	0.73	0.054	0.32	0.77
ZNF426	19	p13.2	0.0017	0.005	6	2	2	0					NA	0.00000015	0.98	0.11	1	NA	0.33	1	0.0038	0.5	0.14	0.095	0.037	0.65	1	0.69	0.89	NA	NA	0.33	0.29	0.00007	0.15	0.91	0.93	0.62	0.25	0.0069	NA	0.49	NA	1	0.89	0.027	0.21	0.18	0.31
C11orf65	11	q22.3	0.0017	0.005	6	49	16	33		18.9	0.83		0.0052	0.00012	0.67	0.29	0.74	0.039	0.00056	0.3	0.0052	0.067	NA	NA	0.3	0.28	0.37	NA	0.98	NA	NA	0.88	0.13	0.00042	0.26	NA	NA	0.16	0.18	0.14	0.93	NA	0.51	1	0.95	0.86	0.49	0.35	0.78
LSM4	19	p13.1	0.0017	0.005	6	3	3	0					NA	0.000000011	0.95	0.14	0.037	NA	0.012	0.77	0.00047	0.26	0.24	1	0.056	0.43	0.75	0.41	0.98	NA	NA	0.11	0.37	0.017	0.3	0.93	0.95	0.13	0.78	0.5	NA	0.86	NA	0.6	0.68	NA	0.031	0.75	0.56
SLF1	5	q15	0.0018	0.005	6	67	63	4		15.7	1		0.29	0.025	0.5	0.000032	0.72	0.16	0.4	0.05	0.33	0.62	NA	NA	0.000037	0.95	0.046	0.43	0.32	NA	0.4	0.74	0.000057	0.18	0.15	0.91	NA	0.12	0.051	0.13	0.49	0.79	NA	1	0.63	0.88	0.12	0.43	0.76
IGF2BP2	3	q27.2	0.0018	0.005	6	15	15	0					NA	0.79	0.0086	0.4	0.62	0.99	0.29	0.83	0.0000078	0.22	NA	NA	0.043	0.07	0.018	0.59	0.29	0.34	NA	0.017	0.00032	0.1	0.99	NA	1	0.55	0.18	0.52	NA	NA	NA	0.58	0.46	0.24	0.44	0.46	0.73
AP2A1	19	q13.33	0.0018	0.005	6	2	2	0					0.00018	0.2	0.17	0.057	1	0.13	0.37	0.0078	0.0071	0.6	NA	NA	0.0042	0.53	1	0.8	0.34	NA	0.61	0.14	0.13	0.00015	0.73	0.95	NA	0.23	0.27	0.43	0.03	0.97	NA	1	0.91	0.28	0.65	0.28	0.41
LSR	19	q13.12	0.0018	0.005	6	5	5	0	1	33.3	0.24		0.000046	0.0011	0.94	0.055	1	0.14	0.0021	0.053	0.0013	NA	NA	NA	0.83	0.88	1	0.92	0.45	NA	NA	0.0052	0.09	0.000014	0.53	0.94	1	0.7	0.24	0.087	NA	0.89	NA	1	0.52	0.59	0.79	0.52	1
BANP	16	q24.2	0.0018	0.005	6	18	3	15					NA	0.0031	0.67	0.00000024	0.86	NA	0.00011	0.79	0.2	0.42	0.3	0.4	0.1	0.21	1	0.83	0.29	0.4	NA	NA	0.59	0.0075	0.00055	0.96	0.91	0.56	0.041	0.56	NA	0.62	NA	1	0.54	0.23	0.28	0.83	0.67
MTM1	X	q28	0.0018	0.005	6	5	0	5		66.7	0.02		NA	3.7E-09	0.15	0.24	0.79	0.036	0.046	0.069	0.32	NA	0.03	0.059	0.00062	0.64	1	0.3	0.83	NA	NA	0.16	0.11	0.06	0.028	0.87	0.93	0.37	0.62	NA	NA	0.86	NA	1	0.56	0.87	0.84	0.39	0.51
GALT	9	p13.3	0.0018	0.005	6	39	7	32	2	31.7	0.24		NA	0.045	0.48	0.33	1	NA	0.3	0.013	0.09	0.67	0.12	0.033	0.71	0.13	0.54	0.61	0.39	NA	NA	0.58	0.000081	0.00049	0.23	0.84	1	0.3	0.59	0.0027	NA	0.67	NA	0.62	0.64	0.29	0.46	0.6	0.37
ILVBL	19	p13.12	0.0018	0.005	6	21	13	8		18.2	0.54		NA	0.0000001	0.89	0.0011	0.42	NA	0.062	0.78	0.049	0.75	0.28	0.72	0.15	0.57	1	0.29	0.33	NA	NA	0.41	0.031	0.54	0.085	0.9	0.67	0.48	0.52	0.24	NA	NA	NA	1	0.98	0.65	0.46	0.01	0.49
ZNF430	19	p12	0.0018	0.005	6	137	31	106		39	0.9		NA	0.00066	0.56	0.000089	1	0.83	0.87	0.059	0.021	0.72	NA	NA	0.04	0.18	0.26	0.8	0.75	NA	0.86	0.41	0.022	0.0003	0.18	0.96	0.89	0.17	0.36	0.063	NA	0.86	NA	1	0.91	0.51	0.58	0.054	0.11
BMI1	10	p12.2	0.0018	0.005	6	108	73	35	1	29.7	0.94		NA	0.02	NA	0.092	0.64	NA	0.014	0.088	0.085	1	0.043	0.25	0.00012	0.91	0.000093	0.52	0.4	NA	NA	0.34	0.91	0.19	0.36	NA	1	0.71	0.023	0.92	NA	0.94	NA	0.36	0.42	NA	0.2	0.4	0.86
PRKCSH	19	p13.2	0.0018	0.005	6	5	0	5					NA	0.0015	0.81	0.0021	0.59	NA	0.15	0.0003	0.0053	NA	0.24	0.44	0.38	0.34	1	0.9	0.8	NA	NA	0.16	0.33	0.0015	0.28	0.67	1	0.14	0.22	0.066	NA	0.91	NA	1	0.73	0.44	0.49	0.18	0.36
PARP8	5	q11.1	0.0018	0.005	6	39	24	15		7.3	0.98		NA	0.0000044	0.21	0.0029	0.98	0.8	0.062	0.73	0.07	NA	0.0000013	0.001	0.23	0.22	1	0.59	0.97	0.94	0.45	0.12	0.0061	0.0072	0.11	0.9	1	0.49	0.09	0.085	0.24	1	NA	0.81	0.47	0.2	0.54	0.61	0.7
S100A11	1	q21.3	0.0018	0.005	6	40	6	34	1	26.8	0.41		NA	0.0032	0.6	0.00019	0.87	NA	0.000011	0.0041	0.56	NA	0.073	0.021	0.29	0.54	1	0.85	0.75	0.99	NA	0.58	0.4	0.046	0.58	0.84	0.45	0.15	0.24	0.56	NA	0.93	NA	0.81	0.49	NA	0.077	0.18	0.86
MMP15	16	q21	0.0018	0.005	6	6	0	6					NA	0.14	0.24	0.0026	0.91	NA	0.00038	0.18	0.053	NA	0.012	0.08	0.062	0.69	0.66	0.79	0.96	NA	NA	0.23	0.043	0.0017	0.016	0.84	0.31	0.17	0.055	0.26	NA	0.82	0.8	0.56	0.82	NA	0.12	0.96	0.25
U2AF2	19	q13.43	0.0018	0.005	6	1	1	0					NA	0.0056	0.72	0.51	0.73	NA	0.076	0.56	0.000075	0.017	0.97	0.16	0.0032	0.0012	0.068	0.78	0.94	NA	NA	0.93	0.2	0.069	0.53	0.93	0.68	0.35	0.041	0.27	NA	0.99	NA	0.51	0.96	NA	0.43	0.13	0.72
UST	6	q25.1	0.0019	0.005	6	4	0	4					NA	0.75	0.049	0.056	0.65	0.0034	0.28	0.96	0.0032	0.052	0.067	0.26	0.075	0.46	1	0.055	0.76	0.011	0.037	0.35	0.38	0.000083	0.052	0.91	0.88	0.14	0.39	0.38	0.12	0.88	NA	1	0.28	0.82	0.071	0.97	0.65
CRY2	11	p11.2	0.0019	0.005	6	3	0	3					0.034	0.00000016	0.53	0.24	0.84	0.0031	0.3	0.7	0.13	0.65	0.12	0.045	0.096	1	0.22	0.9	0.52	NA	0.055	0.83	0.62	0.0086	0.14	0.8	0.65	0.0065	0.24	0.39	0.22	0.89	NA	0.92	0.068	NA	0.7	0.13	0.14
ADCY6	12	q13.12	0.0019	0.005	6	1	1	0					NA	0.62	0.4	0.00016	0.83	NA	0.22	1	0.014	0.7	0.71	0.3	0.0019	0.33	1	0.58	0.77	0.026	NA	0.91	0.001	0.23	0.17	0.55	0.61	0.32	0.0083	0.12	NA	0.86	0.24	0.96	0.39	0.28	0.23	0.32	0.41
SF3A2	19	p13.3	0.0019	0.005	6	39	0	39	1	30	0.29		NA	0.0048	0.16	0.039	0.55	NA	0.36	0.076	0.024	0.4	0.000044	0.00027	0.15	0.52	1	0.92	0.54	NA	NA	0.41	0.017	0.18	0.8	0.78	0.71	0.38	0.6	0.086	NA	0.96	NA	1	0.84	0.86	0.64	0.17	0.31
PDE8B	5	q13.3	0.0019	0.005	6	161	87	74		53.9	0.24	Anchoring of the basal body to the plasma membrane	NA	0.077	0.46	0.00053	0.14	0.04	0.46	0.52	0.011	0.036	0.19	0.26	0.12	0.57	0.0043	0.67	0.31	NA	0.87	0.23	0.29	0.00011	0.19	0.92	0.91	0.34	0.38	0.16	0.66	0.91	NA	0.21	0.73	0.19	0.24	0.069	0.58
LAMC1	1	q25.3	0.0019	0.005	6	5	5	0					0.00044	0.00000014	0.5	0.6	0.078	0.045	0.12	0.13	0.032	0.88	0.00033	0.09	0.17	0.52	0.87	0.25	0.27	0.39	0.23	0.22	0.24	0.03	0.28	0.92	0.14	0.15	0.77	0.68	0.44	0.96	NA	1	0.69	NA	0.2	0.078	0.2
ABLIM3	5	q32	0.0019	0.005	6	3	3	0					1.6E-09	0.054	0.82	0.0000012	0.67	0.3	0.27	0.31	0.37	0.38	0.031	0.25	0.025	0.69	0.62	0.62	0.9	NA	0.36	0.45	0.38	0.031	0.12	0.56	1	0.97	0.7	0.34	0.13	0.99	0.86	0.91	0.3	0.95	0.013	0.37	0.51
GNPDA1	5	q31.3	0.0019	0.005	6	142	71	71	1	50.3	0.18	PMID: 9122178;9822713	NA	0.018	0.9	0.000000025	1	NA	0.0015	1	0.63	0.7	0.0015	0.0012	0.44	0.85	0.0051	0.89	0.81	NA	NA	0.46	0.94	0.25	0.41	0.78	0.86	0.31	0.42	0.22	NA	0.99	NA	0.7	0.92	0.5	0.49	0.44	0.52
CXCL14	5	q31.1	0.0019	0.005	6	334	154	180	3	66.6	0.12	E2F transcription factor network	0.00024	0.028	0.29	0.002	0.85	0.0054	0.07	0.77	0.25	0.7	0.21	0.026	0.74	0.7	0.085	0.62	0.84	NA	0.78	0.89	0.0000008	0.27	0.37	0.96	0.99	0.84	0.43	0.53	0.12	NA	NA	0.79	0.9	NA	0.08	0.34	0.69
ANK3	10	q21.2	0.0019	0.005	6	1	1	0					0.00012	0.066	0.0058	0.013	0.66	1.1E-09	0.38	0.41	0.37	0.86	0.99	0.72	0.077	0.23	0.96	0.55	0.46	0.36	0.0018	0.86	0.79	0.035	0.059	0.91	1	0.18	0.26	0.63	0.43	0.98	0.87	0.8	0.2	NA	0.54	0.41	0.62
MEIS2	15	q14	0.0019	0.005	6	14	8	6		33.3	0.13		0.43	0.0000001	0.12	0.67	0.67	0.075	0.16	0.018	0.17	NA	0.045	0.041	0.062	0.66	0.076	0.83	0.8	NA	0.063	0.5	0.01	0.0058	0.15	0.98	1	0.82	0.57	0.34	0.68	0.87	0.8	0.47	0.9	NA	0.91	0.081	0.33
IL6R	1	q21.3	0.002	0.005	6	168	99	69	5	53.8	0.14	Gap-filling DNA repair synthesis and ligation in TC-NER;Processing of DNA double-strand break ends	0.83	0.00000019	0.47	0.29	0.82	0.63	0.52	0.002	0.035	NA	0.01	0.1	0.11	0.64	0.0021	0.88	0.65	0.64	0.91	0.99	0.0011	0.055	0.32	0.97	0.067	0.51	0.69	0.35	0.89	0.94	0.34	0.98	0.28	0.6	0.44	0.25	0.066
PLCL2	3	p24.3	0.002	0.005	6	31	31	0	1	36.4	0.11		NA	0.00048	0.043	0.83	1	0.19	0.2	0.48	0.056	0.49	0.24	0.83	0.96	0.15	0.4	0.15	0.37	NA	0.54	0.0042	0.0027	0.033	0.86	0.84	1	0.34	0.2	0.0019	0.3	0.93	0.088	0.83	0.48	0.68	0.66	0.12	0.26
NR3C2	4	q31	0.002	0.005	6	34	0	34		34.2	0.16	NEP/NS2 Interacts with the Cellular Export Machinery;NS1 Mediated Effects on Host Pathways;Nuclear Pore Complex (NPC) Disassembly;Nuclear import of Rev protein;Regulation of Glucokinase by Glucokinase Regulatory Protein;Regulation of HSF1-mediated heat shock response;Rev-mediated nuclear export of HIV RNA;SUMOylation of DNA damage response and repair proteins;SUMOylation of DNA replication protei…	NA	0.011	0.13	0.55	1	0.15	0.96	0.052	0.000085	0.65	0.53	0.043	0.093	0.016	0.45	0.71	0.22	0.76	0.2	0.3	0.000091	0.016	0.8	0.93	0.85	0.42	0.63	0.63	0.56	0.83	0.45	0.79	0.13	0.34	0.64	0.7	0.84
PAPSS1	4	q25	0.002	0.005	6	19	0	19		33.3	0.13		0.17	0.0000021	0.37	0.27	0.5	0.11	0.084	0.13	0.0002	0.19	0.33	0.067	0.0024	0.19	0.24	1	0.91	0.65	0.011	0.44	0.016	0.015	0.57	0.97	1	0.43	0.22	0.51	NA	0.76	0.068	0.55	0.76	0.073	0.22	0.082	0.65
RNASEH2A	19	p13.13	0.002	0.005	6	19	19	0		25	0.27		NA	0.0068	0.32	0.087	1	NA	0.39	0.54	0.27	0.22	0.037	0.13	0.012	0.63	0.047	0.68	0.66	NA	NA	0.41	0.000023	0.0011	0.92	0.67	0.86	0.091	0.26	0.57	NA	0.78	0.88	1	0.87	0.087	0.27	0.38	0.94
NCLN	19	p13.3	0.002	0.005	6	20	0	20		9.5	0.83		NA	0.014	0.66	0.84	1	NA	0.0032	0.94	0.00001	NA	0.87	0.51	0.22	0.91	1	0.74	0.93	NA	NA	0.2	0.03	0.0044	0.93	0.93	0.078	0.19	0.49	0.79	NA	0.77	NA	1	0.54	NA	0.28	0.073	0.56
ZNF606	19	q13.43	0.002	0.005	6	2	2	0					0.14	0.96	0.5	0.0017	0.94	0.61	0.47	0.12	0.48	0.77	0.38	0.65	0.011	0.0045	0.11	0.45	0.2	0.0011	0.57	0.19	0.15	0.00028	0.069	0.85	1	0.61	0.0045	0.55	0.84	0.98	NA	0.84	0.75	0.5	0.57	0.32	0.56
CDH3	16	q22.1	0.002	0.005	6	7	0	7					1	0.14	0.63	0.00000058	0.54	0.52	0.072	1	0.0024	0.099	0.49	0.94	0.011	0.91	0.11	0.78	0.36	0.8	0.46	0.34	0.56	0.00034	0.042	0.93	1	0.65	0.38	0.72	0.95	0.75	NA	0.42	0.41	NA	0.13	0.82	0.28
H2AFY2	10	q22.1	0.0021	0.0051	6	1	0	1					0.064	0.78	0.41	0.05	0.77	0.014	0.29	0.27	0.41	0.02	0.025	0.078	0.27	0.81	0.87	0.98	0.92	0.000013	0.0017	0.33	0.28	0.058	0.71	0.99	0.85	0.55	0.56	0.55	0.56	0.82	NA	1	0.87	0.12	0.21	0.57	0.65
LMNA	1	q22	0.0021	0.0051	6	4	4	0	1	40	0.19		0.00025	0.007	0.99	0.000096	0.55	0.033	0.00012	0.13	0.98	NA	0.45	0.65	1	0.73	0.6	0.69	0.45	0.9	0.2	0.32	0.017	0.45	0.49	0.92	1	0.53	0.28	0.59	NA	0.68	0.91	0.54	0.95	0.22	0.54	0.18	0.49
CRYGS	3	q27.3	0.0021	0.0051	6	23	20	3		16.7	0.61		NA	0.38	0.024	0.025	1	NA	0.03	0.98	0.0013	0.013	NA	NA	0.57	0.72	0.00044	0.86	0.6	NA	NA	0.53	0.18	0.14	0.4	0.87	NA	0.65	0.62	0.13	NA	0.83	NA	1	0.68	0.95	0.15	0.18	0.39
C15orf39	15	q24.2	0.0021	0.0052	6	99	99	0	20	17.3	1		NA	0.000031	0.45	0.0019	0.84	NA	0.59	0.43	0.00022	0.5	NA	NA	0.004	0.47	0.54	0.98	0.73	NA	NA	0.71	0.23	0.021	0.44	0.86	0.43	0.56	0.28	0.0089	NA	NA	NA	1	1	0.21	0.4	0.24	0.54
PPARG	3	p25.2	0.0023	0.0054	6	1	0	1					NA	0.54	1	0.16	0.82	0.017	0.066	0.96	0.026	0.34	0.11	0.17	0.098	0.92	0.81	0.76	0.4	0.01	0.014	0.13	0.00015	0.029	0.14	0.75	0.6	0.42	0.35	0.22	0.61	0.7	0.61	0.98	0.58	0.65	0.71	0.16	1
NCALD	8	q22.3	0.0023	0.0055	6	11	11	0		15.4	0.58		0.41	0.0012	0.69	0.98	0.74	0.022	0.34	0.97	0.00015	0.53	0.028	0.0041	0.57	0.8	1	0.97	0.28	NA	0.46	0.16	0.53	0.00019	0.2	0.97	0.85	0.98	0.59	0.72	0.44	0.95	0.16	0.94	0.98	0.68	0.5	0.1	0.06
PRKACA	19	p13.1	0.0025	0.0057	6	58	35	23	6	50.8	0.013	Eukaryotic Translation Termination;Formation of a pool of free 40S subunits;GTP hydrolysis and joining of the 60S ribosomal subunit;Nonsense Mediated Decay (NMD) enhanced by the Exon Junction Complex (EJC);Nonsense Mediated Decay (NMD) independent of the Exon Junction Complex (EJC);Peptide chain elongation;Regulation of expression of SLITs and ROBOs;SRP-dependent cotranslational protein targeting…	0.053	0.013	0.79	0.046	0.37	1	0.39	0.012	0.0012	0.28	0.16	0.07	0.82	0.84	1	0.52	0.64	NA	0.039	0.29	1	0.0016	0.23	0.75	1	0.41	0.66	0.45	NA	0.39	NA	0.8	0.4	0.54	0.94	0.42	0.41
ARHGAP26	5	q31.3	0.0025	0.0058	6	23	17	6		8.3	0.89		0.68	0.018	0.58	0.35	1	0.003	0.12	0.7	0.67	0.79	0.056	0.49	0.0094	0.75	1	0.63	0.58	0.39	0.11	0.11	0.043	0.000038	0.28	0.89	1	0.68	0.52	0.0032	0.91	0.93	0.68	0.26	0.68	NA	0.37	0.4	0.13
SLC9A6	X	q26.3	0.0025	0.0058	6	3	0	3	1	75	0.013		NA	0.000000058	0.15	1	0.94	0.048	0.024	0.39	0.3	NA	0.016	0.00097	0.23	0.42	0.42	0.73	0.98	NA	NA	0.64	0.027	0.52	0.78	0.86	0.78	0.14	0.32	NA	NA	0.83	0.71	1	0.9	NA	0.95	0.64	0.79
RAB3D	19	p13.2	0.0026	0.0059	6	334	0	334		37.4	1		NA	0.21	0.56	0.042	0.78	NA	0.046	0.45	0.0032	0.086	0.58	0.63	0.16	0.88	0.55	0.42	0.58	NA	NA	0.086	0.016	0.0026	0.75	NA	0.46	0.34	0.016	0.96	NA	0.77	NA	1	0.96	0.48	0.38	0.45	0.76
PFDN5	12	q13.13	0.0028	0.0064	6	3	0	3					NA	0.42	0.11	0.038	0.045	NA	0.47	0.66	0.047	0.12	0.79	0.47	0.024	0.19	0.82	0.51	0.93	NA	NA	0.39	0.012	0.015	0.23	0.82	1	0.25	0.35	0.16	NA	0.91	0.34	0.92	0.92	0.49	0.7	0.12	0.54
ARHGEF4	2	q21.1	0.003	0.0066	6	228	113	115	1	61	0.12	Antigen activates B Cell Receptor (BCR) leading to generation of second messengers;CD22 mediated BCR regulation	0.48	0.96	0.93	0.42	0.89	0.16	0.17	0.96	0.21	0.69	0.36	0.37	0.31	0.32	0.009	0.95	0.4	0.73	0.35	0.018	0.0096	0.018	0.15	0.84	0.86	0.037	0.15	0.23	0.36	0.77	0.15	0.81	0.92	NA	0.71	0.3	0.53
WDR13	X	p11.23	0.0034	0.0075	6	9	0	9					NA	0.94	0.32	0.024	0.77	NA	0.02	0.26	0.0018	NA	0.013	0.41	0.0049	0.65	1	0.45	0.56	NA	NA	NA	0.12	0.025	0.59	0.79	0.54	0.71	0.58	NA	NA	0.78	NA	0.89	0.72	0.6	0.57	0.47	0.4
CXXC4	4	q24	0.0035	0.0077	6	6	0	6		28.6	0.29		0.0024	0.082	0.52	0.0071	0.97	0.0077	0.16	0.34	0.039	0.62	0.42	0.089	0.5	0.64	0.36	0.53	0.86	NA	0.69	0.49	0.015	0.045	0.75	0.85	1	0.73	0.52	0.16	0.38	NA	NA	0.7	0.7	0.45	0.41	0.38	0.17
DNAJC6	1	p31.3	0.0042	0.0089	6	30	1	29	1	42.4	0.045		NA	0.0058	0.5	0.000041	0.68	0.87	0.81	0.023	0.013	0.68	0.83	0.3	0.0045	0.86	0.98	0.46	0.61	NA	NA	0.32	0.34	0.0029	0.36	0.97	0.88	0.97	0.17	0.8	0.97	0.69	0.65	1	0.61	NA	0.9	0.34	0.58
POU2F3	11	q23.3	0.0084	0.017	6	4	0	4					0.41	0.045	0.33	0.000032	1	0.42	0.012	0.49	0.046	0.57	0.084	0.74	0.78	0.7	1	0.88	0.81	NA	0.4	0.28	0.0075	0.016	0.7	0.95	1	0.61	0.11	0.21	0.4	0.69	0.98	1	0.6	0.36	0.68	0.63	0.99
DUSP23	1	q23.2	0.0000002	0.0000092	5	71	41	30		25	0.81		NA	0.000074	0.63	0.0000091	0.32	NA	0.0023	0.18	NA	NA	NA	NA	NA	NA	0.65	NA	NA	NA	NA	NA	0	NA	NA	0.95	NA	0.51	0.025	NA	NA	0.79	NA	0.77	NA	0.28	0.4	NA	NA
FAM174A	5	q21.1	0.0000006	0.000021	5	40	29	11		28.6	0.36		0	NA	0.3	NA	NA	0.001	NA	NA	0.0000024	0.15	NA	NA	0.011	0.59	NA	0.46	0.11	0.083	NA	0.97	NA	0.0016	0.061	NA	NA	0.12	NA	0.44	NA	NA	NA	NA	0.069	0.073	NA	0.23	0.58
XPNPEP3	22	q13.2	0.0000008	0.000021	5	1	1	0					NA	NA	0.26	NA	NA	0.87	NA	NA	0	0.35	NA	NA	0.027	0.34	NA	0.9	0.96	0.0061	NA	0.36	NA	0.0000048	0.098	NA	NA	0.59	0.21	0.19	NA	NA	NA	NA	0.048	NA	NA	NA	0.16
RUBCN	3	q29	0.0000008	0.000021	5	7	7	0					0.091	NA	0.2	NA	NA	0.001	NA	NA	0.00000084	0.22	NA	NA	0.21	0.27	NA	0.52	0.83	NA	NA	0.68	NA	0	0.51	0.95	NA	0.019	NA	0.0005	NA	0.91	NA	NA	0.82	0.43	NA	0.15	0.46
SELENBP1	1	q21.3	0.0000018	0.000027	5	57	38	19	1	27.6	0.56		NA	1	0.98	0.000027	0.27	NA	0.0018	0.36	0.74	NA	0.3	0.77	0.0000035	0.94	0.52	0.62	0.9	NA	NA	0.51	0	0.44	0.54	0.8	0.87	0.6	0.43	0.39	NA	0.77	NA	0.82	0.58	0.91	0.16	0.11	0.54
GLI4	8	q24.3	0.0000018	0.000027	5	63	34	29		33.3	0.39		NA	0.57	0.64	0.005	1	NA	0	0.33	NA	0.0036	NA	NA	NA	NA	0.0094	NA	NA	NA	NA	0.75	0.024	NA	NA	0.95	NA	0.3	0.41	NA	NA	1	NA	0.19	NA	0.095	0.12	NA	NA
EPS15L1	19	p13.11	0.000002	0.00003	5	74	40	34		27.8	0.85		0.16	0.84	0.5	0.85	0.41	0.21	0.54	1	0.0000019	0.097	0.54	0.36	0.024	0.76	0.02	0.85	0.81	NA	0.085	0.015	0.13	0	0.79	0.67	0.93	0.12	0.12	0.24	0.72	0.92	NA	0.21	0.78	0.25	0.23	0.32	0.3
SLC7A5	16	q24.2	0.0000032	0.000047	5	94	39	55		37.1	0.5		NA	0.00012	0.17	0	0.8	NA	0.0045	0.24	0.69	0.0013	0.83	0.97	0.87	0.54	NA	0.46	0.75	NA	NA	0.29	0.29	0.18	0.3	0.97	1	0.46	0.026	0.46	NA	0.92	0.6	NA	0.55	NA	0.39	0.27	0.91
DPM3	1	q22	0.00069	0.005	5	39	14	25		53.7	0.0049		NA	0.00000027	NA	0.0000023	1	NA	0.019	0.005	NA	NA	NA	NA	NA	NA	NA	NA	NA	NA	NA	NA	0.00088	NA	NA	NA	1	NA	0.15	NA	NA	0.8	NA	NA	NA	0.24	0.55	NA	NA
GLMP	1	q22	0.00084	0.005	5	44	6	38		38.3	0.12		NA	0.0000091	0.31	0.000045	0.13	NA	0.001	0.0034	NA	NA	NA	NA	NA	NA	NA	NA	NA	NA	NA	0.87	0.0000034	NA	NA	0.93	NA	0.41	0.43	NA	NA	NA	NA	NA	NA	0.58	0.63	NA	NA
HINT2	9	p13.3	0.00093	0.005	5	2	2	0					NA	0.00000023	NA	0.00005	1	NA	0.53	0.21	NA	0.046	NA	NA	NA	NA	0.47	NA	NA	NA	NA	NA	0.0000055	NA	NA	0.79	NA	0.2	0.02	NA	NA	0.83	NA	0.81	NA	0.6	0.067	NA	NA
ZNF319	16	q21	0.00095	0.005	5	27	0	27		6.9	0.96		NA	0.032	0.96	1.5E-09	1	NA	0.0065	0.041	NA	NA	NA	NA	NA	NA	0.048	NA	NA	NA	NA	NA	0.8	NA	NA	0.86	NA	0.58	0.13	NA	NA	0.85	NA	0.8	NA	0.16	0.31	NA	NA
C1orf52	1	p22.3	0.00095	0.005	5	1	1	0					NA	4.5E-12	0.22	0.000017	0.54	NA	0.13	0.00015	NA	0.056	NA	NA	NA	NA	0.14	NA	NA	0.53	NA	NA	0.00000026	NA	NA	0.56	NA	0.2	0.27	NA	NA	NA	NA	0.47	NA	0.18	0.38	NA	NA
ENKD1	16	q22.1	0.00096	0.005	5	335	146	189	2	55	1		NA	0.043	NA	0.0000019	0.12	NA	0.0017	0.14	NA	0.14	NA	NA	NA	NA	1	NA	NA	NA	NA	NA	0.021	NA	NA	0.85	NA	0.56	0.28	NA	NA	NA	NA	0.51	NA	0.23	0.015	NA	NA
TBCK	4	q24	0.001	0.005	5	7	0	7				Amplification of signal from unattached kinetochores via a MAD2 inhibitory signal;Mitotic Prometaphase;RHO GTPases Activate Formins;Resolution of Sister Chromatid Cohesion;Separation of Sister Chromatids	0.0011	NA	0.17	NA	0.96	0.0000002	NA	NA	0.0000086	0.74	NA	NA	0.083	0.15	NA	0.6	0.91	NA	NA	0.34	0.29	0.0033	0.17	NA	NA	NA	NA	0.07	NA	NA	NA	NA	0.2	0.13	0.25	0.055	0.24
SREK1IP1	5	q12.3	0.001	0.005	5	115	91	24		40.2	0.52		NA	NA	0.56	NA	NA	0.00011	NA	NA	0.0000042	0.53	NA	NA	0.0013	0.32	NA	0.75	0.13	NA	NA	0.71	NA	0.00094	0.077	NA	NA	NA	NA	0.045	NA	NA	NA	NA	0.74	0.29	0.3	0.79	0.54
MAP3K1	5	q11.2	0.001	0.005	5	18	15	3	2	20	0.45		1.3E-11	NA	0.87	NA	NA	0.0039	NA	NA	0.02	0.83	NA	NA	0.078	0.4	NA	0.59	0.11	0.66	NA	NA	NA	0.00085	0.26	0.95	NA	0.29	NA	NA	NA	0.83	NA	NA	0.75	0.032	NA	0.35	0.26
MCAT	22	q13.2	0.0011	0.005	5	1	0	1					NA	NA	0.21	NA	NA	NA	NA	NA	0.000025	0.0087	NA	NA	0.0022	0.061	NA	0.89	0.65	NA	NA	0.53	NA	0.00000014	0.49	NA	NA	0.0087	0.12	0.08	NA	NA	NA	NA	0.69	NA	0.15	0.1	0.71
USP35	11	q13.4	0.0011	0.005	5	1	1	0					NA	NA	0.1	NA	NA	NA	NA	NA	0.039	0.84	NA	NA	0.02	0.8	NA	0.82	0.75	NA	NA	NA	NA	0.0000033	0.021	0.98	NA	0.032	NA	NA	NA	NA	NA	NA	0.9	NA	NA	0.26	0.39
RNF5	6	p21.32	0.0011	0.005	5	1	1	0					NA	0.0000004	NA	0.0000038	1	NA	0.47	0.088	NA	0.3	0.026	0.0073	NA	NA	0.9	NA	NA	NA	NA	NA	0.0021	NA	NA	NA	0.95	0.29	0.067	NA	NA	0.93	NA	1	NA	0.097	0.45	NA	NA
MBOAT1	6	p22.3	0.0011	0.005	5	20	11	9		19	0.49		NA	NA	0.39	NA	NA	0.00093	NA	NA	0.00000012	NA	NA	NA	0.25	0.63	NA	0.21	0.99	0.12	NA	0.043	NA	0.012	0.079	0.92	NA	0.95	NA	0.3	NA	1	NA	NA	0.5	NA	NA	0.026	0.51
MRPL34	19	p13.1	0.0011	0.005	5	15	13	2		25	0.29		NA	6.6E-17	NA	0.0062	0.99	NA	0.0013	0.79	NA	0.79	0.018	0.36	NA	NA	0.5	NA	NA	NA	NA	NA	0.024	NA	NA	0.93	0.58	0.31	0.53	NA	NA	0.73	NA	0.79	NA	0.47	0.35	NA	NA
GEMIN7	19	q13.32	0.0011	0.005	5	49	25	24		46.2	0.031	snRNP Assembly	NA	0.000000044	0.096	0.11	0.9	NA	0.00018	0.0016	NA	0.33	0.23	0.81	NA	NA	1	NA	NA	NA	NA	0.75	0.00019	NA	NA	0.92	1	0.089	0.11	NA	NA	NA	0.02	0.77	NA	NA	0.67	NA	NA
IDI1	10	p15.3	0.0012	0.005	5	19	0	19		9.1	0.85		NA	0.039	0.91	3.8E-09	0.43	NA	0.39	0.75	NA	0.48	0.017	0.00037	NA	NA	NA	NA	NA	NA	NA	0.67	0.3	NA	NA	NA	0.8	0.56	0.073	NA	NA	0.96	0.0006	NA	NA	0.24	0.52	NA	NA
IBA57	1	q42.13	0.0012	0.005	5	26	0	26					NA	0.003	NA	0.17	0.85	NA	NA	0.0017	0.34	0.77	NA	NA	0.002	0.43	NA	0.67	0.26	NA	NA	NA	0.078	0.0001	0.24	0.85	0.18	NA	NA	0.54	NA	NA	NA	NA	0.96	NA	0.98	0.063	0.92
UBXN6	19	p13	0.0012	0.005	5	136	106	30		32.4	0.99		NA	NA	0.73	NA	NA	NA	NA	NA	0.00053	0.23	0.00024	0.081	0.29	0.25	NA	0.92	0.91	NA	NA	0.79	NA	0.01	0.00016	0.89	NA	0.71	NA	0.13	NA	0.96	NA	NA	0.92	0.069	0.1	0.038	0.53
SLC35E1	19	p13.11	0.0012	0.005	5	5	3	2					NA	0.00000003	0.86	0.089	0.24	NA	0.075	0.56	NA	0.96	0.000044	0.005	NA	NA	0.83	NA	NA	0.0044	NA	0.1	0.2	NA	NA	0.91	1	0.13	0.19	NA	NA	0.9	NA	1	NA	0.031	0.23	NA	NA
DCAF17	2	q31.1	0.0012	0.005	5	226	226	0	1	36.3	1		NA	NA	0.24	NA	0.34	NA	NA	NA	0.00014	0.0027	NA	NA	0.000099	0.046	NA	0.73	0.51	NA	NA	0.51	0.71	0.065	0.65	NA	NA	NA	NA	0.16	NA	NA	NA	NA	0.59	0.65	0.53	0.043	0.94
RPS14	5	q33.1	0.0013	0.005	5	17	13	4	1	22.2	0.38		NA	0.00000034	0.069	0.07	0.0017	NA	0.19	0.23	NA	0.13	0.023	0.15	NA	NA	0.2	NA	NA	NA	NA	0.59	0.026	NA	NA	NA	0.63	0.11	0.79	NA	NA	0.73	0.061	0.54	NA	0.03	0.43	NA	NA
CYTH2	19	q13.33	0.0013	0.005	5	1	0	1					NA	NA	0.31	NA	NA	NA	NA	NA	0.00078	0.4	0.0017	0.17	0.39	0.13	NA	0.49	0.99	0.0000029	NA	0.68	NA	0.0022	0.71	0.8	NA	0.36	NA	0.52	NA	0.74	NA	NA	0.6	0.11	0.028	0.51	0.52
TMEM147	19	q13.12	0.0013	0.005	5	76	38	38	1	57.5	0.0029		NA	0.000023	0.041	0.00059	0.77	NA	0.62	0.021	NA	0.19	NA	NA	NA	NA	NA	NA	NA	NA	NA	0.65	0.0094	NA	NA	NA	0.67	0.55	0.24	NA	NA	NA	0.34	NA	NA	0.073	0.99	NA	NA
PKP3	11	p15.5	0.0013	0.005	5	1	1	0					NA	1	NA	0.074	0.98	NA	0.00055	0.89	NA	NA	0.27	0.0089	NA	NA	0.0032	NA	NA	NA	NA	0.048	0.00019	NA	NA	0.77	0.85	0.72	0.17	NA	NA	0.85	NA	0.13	NA	0.93	0.26	NA	NA
RAD51D	17	q12	0.0013	0.005	5	66	15	51	1	38.8	0.19	HDR through Homologous Recombination (HRR)	NA	0.42	NA	1.2E-14	0.4	NA	NA	0.2	0.0004	0.12	0.97	0.32	0.0018	0.24	NA	0.87	0.63	NA	NA	0.64	0.36	0.0014	0.00062	NA	0.94	NA	NA	0.21	NA	0.96	NA	NA	0.31	NA	0.46	0.24	0.32
ATP6V0B	1	p34.1	0.0013	0.005	5	25	0	25	1	30.8	0.19		NA	0.013	0.65	0.0029	1	NA	0.58	0.4	NA	0.36	0.15	0.052	NA	NA	0.76	NA	NA	NA	NA	0.7	0.000018	NA	NA	0.75	1	0.047	0.069	NA	NA	0.81	0.028	0.35	NA	0.11	0.59	NA	NA
MTMR11	1	q21.2	0.0014	0.005	5	7	0	7					NA	0.000018	0.74	0.0012	0.84	NA	0.014	0.039	NA	0.01	NA	NA	NA	NA	NA	NA	NA	NA	NA	0.69	0.27	NA	NA	0.94	1	0.66	0.12	NA	NA	0.83	0.55	NA	NA	NA	0.24	NA	NA
FAT1	4	q35.2	0.0014	0.005	5	3	0	3					0.31	NA	0.99	NA	NA	0.0000024	NA	NA	0.044	1	0.12	0.18	0.00000072	0.35	NA	0.78	0.89	0.71	0.004	0.67	NA	0.00033	0.11	0.66	NA	0.84	NA	0.49	0.2	0.86	NA	NA	0.87	NA	0.86	0.34	0.11
SPIRE2	16	q24	0.0014	0.005	5	16	0	16					NA	0.72	0.13	0.00038	1	NA	0.0018	0.94	0.018	0.2	NA	NA	0.058	0.43	1	0.98	0.57	NA	NA	NA	0.11	0.000058	0.013	NA	NA	0.057	0.31	0.85	NA	NA	NA	1	0.29	NA	0.1	0.82	0.22
TSPAN17	5	q35.2	0.0014	0.005	5	2	2	0					NA	0.00013	0.85	0.000000063	1	NA	0.041	0.8	0.00072	0.22	NA	NA	1	0.072	NA	0.78	0.72	NA	NA	0.055	0.95	0.18	0.36	0.98	NA	0.5	0.48	0.54	NA	0.86	NA	NA	0.81	NA	0.17	0.37	0.83
ARSK	5	q15	0.0014	0.005	5	102	42	60		25	0.99		NA	0.000041	0.81	0.08	0.16	0.56	0.067	0.068	0.017	0.014	NA	NA	0.059	0.78	0.46	0.42	0.073	NA	NA	0.49	0.00000056	0.04	0.7	NA	NA	0.082	0.49	0.079	NA	NA	NA	0.98	0.98	0.81	0.62	0.77	0.94
ZBED3	5	q13.3	0.0015	0.005	5	63	29	34	1	30.8	0.49		NA	2.4E-11	0.84	0.00079	0.87	NA	0.23	0.66	0.0025	0.53	NA	NA	0.05	0.35	0.94	0.82	0.46	NA	NA	0.7	0.0047	0.094	0.66	0.58	NA	0.4	0.17	0.067	NA	0.39	NA	0.88	0.95	0.25	0.058	0.12	0.82
GINS3	16	q21	0.0015	0.005	5	5	0	5					NA	0.094	0.16	6.3E-10	0.44	NA	0.0000073	0.7	0.35	NA	NA	NA	0.0000027	0.15	1	0.85	0.57	NA	NA	0.26	0.018	0.0065	0.12	NA	0.89	0.34	0.88	0.87	NA	NA	NA	1	0.27	0.26	0.42	0.4	0.2
ATXN7L2	1	p13.3	0.0015	0.005	5	348	237	111	3	55.4	1	Antigen activates B Cell Receptor (BCR) leading to generation of second messengers;CD22 mediated BCR regulation	NA	0.011	0.26	0.00012	1	NA	0.29	0.81	0.1	0.22	NA	NA	0.000029	0.76	1	0.98	0.88	NA	NA	0.85	0.008	0.19	0.51	0.57	NA	NA	0.23	0.086	NA	0.93	NA	1	0.94	0.42	0.34	0.036	0.54
ELOF1	19	p13.2	0.0016	0.005	5	1	1	0					NA	1.8E-13	0.49	0.089	0.99	NA	0.32	1	0.00057	0.14	NA	NA	0.76	0.031	1	0.94	0.54	0.065	NA	0.012	0.68	0.00009	0.45	0.81	NA	NA	0.37	0.23	NA	0.78	0.53	0.87	1	0.086	0.19	0.058	0.33
ZWILCH	15	q22.31	0.0016	0.005	5	5	5	0					NA	0.00014	0.13	0.045	0.12	NA	0.11	0.18	0.026	0.86	NA	NA	0.063	0.24	0.95	0.36	0.67	NA	NA	NA	0.00074	0.0002	0.6	0.79	0.85	0.2	0.26	NA	NA	0.83	NA	0.91	0.36	0.21	0.18	0.26	0.88
RABAC1	19	q13.2	0.0016	0.005	5	22	0	22		8.3	0.89		NA	0.00048	0.93	0.44	0.99	NA	0.34	0.38	NA	0.12	0.0068	0.0075	NA	NA	1	NA	NA	NA	NA	NA	0.000071	NA	NA	0.82	1	0.035	0.096	NA	NA	0.77	NA	0.89	NA	NA	0.39	NA	NA
ATP8B2	1	q21.3	0.0016	0.005	5	2	0	2					NA	9.2E-17	0.23	0.5	0.76	NA	0.29	0.00026	0.5	NA	0.94	0.86	0.33	0.8	1	0.86	0.78	NA	NA	1	0.35	0.00006	0.69	0.92	1	0.27	0.91	0.016	NA	0.89	NA	1	0.83	0.14	0.86	0.047	0.43
POLR3GL	1	q21.1	0.0016	0.005	5	11	6	5					NA	5.1E-09	0.21	0.019	0.67	NA	0.14	0.16	0.74	0.75	NA	NA	0.024	0.14	1	0.31	0.89	NA	NA	0.33	0.0083	0.004	0.71	0.85	NA	0.79	0.92	0.5	NA	NA	NA	0.53	0.37	0.3	0.087	0.1	0.83
ZFP1	16	q23.1	0.0016	0.005	5	14	0	14					NA	0.43	0.99	0.00054	0.65	NA	0.0000081	0.56	0.0065	0.18	NA	NA	0.65	0.32	0.6	0.19	0.29	NA	NA	0.71	0.54	0.0011	0.96	0.83	NA	0.71	0.29	0.68	NA	0.68	NA	0.58	0.95	NA	0.1	0.37	0.22
IQGAP3	1	q22	0.0016	0.005	5	25	25	0		34.6	0.12		NA	0.0029	0.92	0.58	1	0.2	0.39	0.22	0.11	0.6	NA	NA	0.81	0.038	0.16	0.62	0.95	NA	NA	0.044	0.27	0.0000023	0.26	0.73	NA	0.3	0.086	0.53	NA	0.83	NA	0.85	0.23	0.051	0.58	0.035	0.81
MT1X	16	q13	0.0016	0.005	5	48	0	48		40	0.098		NA	0.00091	NA	0.0045	0.015	NA	0.0044	0.0062	NA	NA	0.63	0.49	NA	NA	0.34	NA	NA	NA	NA	0.25	0.79	NA	NA	0.86	1	0.3	0.27	NA	NA	0.77	0.91	0.35	NA	0.16	0.21	NA	NA
DCLK1	13	q13.3	0.0016	0.005	5	60	33	27		54.7	0.0043		0.014	NA	0.051	NA	NA	0.29	NA	NA	0.0029	NA	0.93	0.13	0.56	0.81	NA	0.78	0.41	0.74	0.6	0.0039	NA	0.0001	0.54	NA	NA	0.27	NA	0.87	0.79	0.95	NA	NA	0.56	0.094	0.41	0.3	0.29
PAIP2	5	q31.2	0.0017	0.005	5	7	5	2					NA	0.000059	0.44	0.0025	0.87	NA	0.008	0.1	0.2	0.65	NA	NA	0.15	0.6	1	0.79	0.3	NA	NA	0.13	0.84	0.00015	0.43	0.99	NA	0.81	0.0086	0.1	NA	0.96	NA	0.96	0.9	NA	0.099	0.62	0.47
SPDL1	5	q35.1	0.0017	0.005	5	25	25	0		7.7	0.92		0.2	0.00021	NA	0.072	0.61	0.58	0.81	0.053	0.029	NA	NA	NA	0.00036	0.29	1	0.85	0.54	NA	NA	0.44	0.00021	0.83	0.3	NA	0.63	0.045	0.061	0.45	0.83	NA	NA	0.83	0.59	0.35	0.47	0.3	0.44
RHOC	1	p13.2	0.0017	0.005	5	8	8	0					NA	0.67	0.8	0.0000049	0.73	NA	0.021	0.027	0.048	0.08	NA	NA	0.12	0.59	0.94	0.56	0.63	NA	NA	0.31	0.00000009	0.3	0.14	0.9	0.36	0.81	0.17	0.38	NA	0.85	NA	0.53	0.97	0.23	0.19	0.13	0.38
TMEM63A	1	q42.12	0.0017	0.005	5	5	0	5					0.000000007	0.00000019	0.8	0.00059	0.5	0.21	0.072	0.44	0.079	0.06	NA	NA	0.015	0.21	0.036	0.98	0.4	NA	NA	0.55	0.32	0.17	0.27	0.76	1	0.46	0.33	0.12	0.23	0.83	NA	0.51	0.97	0.57	0.46	0.25	0.29
LIX1L	1	q21.1	0.0017	0.005	5	32	17	15		30.3	0.23		0.018	9.7E-11	0.96	0.45	0.8	0.035	0.28	0.0029	1	0.48	NA	NA	0.38	0.17	1	0.12	0.24	NA	NA	0.86	0.095	0.64	0.95	0.55	NA	0.075	0.84	0.99	0.19	0.91	NA	1	0.89	0.094	0.53	0.0092	0.068
SPTBN2	11	q13.2	0.0017	0.005	5	9	9	0					NA	0.28	0.13	0.00015	1	NA	0.096	0.085	0.00034	0.53	0.015	0.073	0.26	0.86	0.19	0.47	0.23	NA	NA	0.47	0.031	0.00045	0.19	0.96	1	0.13	0.056	0.83	NA	NA	NA	0.23	1	0.83	0.8	0.87	0.45
SFMBT2	10	p14	0.0018	0.005	5	66	32	34		40.6	0.15		0.0082	0.053	0.012	0.00076	0.81	0.52	0.75	0.097	0.6	0.81	NA	NA	0.48	0.37	0.086	0.49	0.77	0.0033	0.4	NA	0.53	0.21	0.0016	0.8	NA	0.23	0.059	0.86	0.17	0.93	NA	1	0.53	NA	0.44	0.51	0.3
GANC	15	q15.1	0.0018	0.005	5	8	8	0		18.2	0.49		NA	0.0066	0.79	0.016	0.76	0.45	NA	0.14	NA	0.47	NA	NA	0.0049	0.025	NA	0.74	0.34	NA	0.027	NA	NA	NA	0.4	0.96	NA	0.34	0.67	NA	NA	NA	NA	NA	0.86	0.26	NA	0.11	0.17
RPL11	1	p36.11	0.0018	0.005	5	36	36	0	2	37.5	0.11		NA	0.85	NA	0.000000042	0.89	NA	0.043	0.28	0.21	0.059	0.00027	0.073	0.68	0.29	0.0035	0.66	0.99	NA	NA	0.34	0.0038	0.1	0.39	0.83	0.74	0.71	0.7	0.29	NA	0.88	0.18	0.65	0.66	0.8	0.068	0.55	0.46
ETHE1	19	q13.31	0.0018	0.005	5	1	1	0					NA	0.0000028	0.64	0.1	0.83	NA	0.0083	0.48	0.31	0.46	0.0019	0.33	0.08	0.64	0.55	0.29	0.51	NA	NA	0.93	0.0029	0.092	0.5	0.96	0.41	0.54	0.26	0.39	NA	0.88	NA	1	0.46	0.34	0.19	0.56	0.27
PHF19	9	q33.2	0.0018	0.005	5	192	192	0		30.5	1		NA	1	0.43	0.17	0.16	NA	0.0063	1	0.08	0.81	NA	NA	0.00000081	0.61	0.56	0.87	0.86	NA	NA	0.43	0.00097	0.0037	0.61	0.56	NA	0.72	0.026	0.57	NA	0.81	NA	0.55	0.77	0.57	0.29	0.25	0.54
SH3BGRL	X	q21.1	0.0018	0.005	5	31	4	27					NA	0.92	0.0007	0.000024	1	0.33	0.03	0.97	0.078	NA	0.00048	0.81	0.18	0.44	1	0.79	0.98	NA	NA	0.5	0.69	0.0036	0.38	0.9	1	0.072	0.73	NA	NA	NA	NA	1	0.61	0.3	0.35	0.24	0.31
EPSTI1	13	q14.11	0.0018	0.005	5	17	17	0		11.1	0.76		NA	0.000000012	0.088	0.68	0.51	0.34	0.99	0.016	0.35	0.3	NA	NA	0.039	0.5	0.31	0.34	0.27	0.96	0.0082	0.44	0.0013	0.21	0.48	0.82	NA	0.91	0.72	0.36	0.54	0.81	1	1	0.36	NA	0.8	0.25	0.48
PEA15	1	q23.2	0.0019	0.005	5	61	0	61		28.1	0.61		NA	0.000015	0.7	0.24	0.51	NA	0.0077	0.0037	0.00078	NA	0.61	0.2	0.77	0.22	0.33	0.9	0.18	NA	NA	0.86	0.014	0.079	0.33	0.96	0.62	0.23	0.38	0.81	NA	0.85	NA	0.51	1	0.88	0.23	0.088	0.16
MRPS18C	4	q21.23	0.0019	0.005	5	120	120	0		39.5	0.77		NA	0.93	0.85	0.0076	0.4	NA	0.027	0.63	0.43	0.87	0.29	0.8	0.0035	0.75	0.6	0.8	0.16	NA	NA	0.53	0.00001	0.19	0.53	0.81	0.028	0.25	0.24	0.064	NA	NA	NA	0.79	0.55	0.19	0.64	0.19	0.35
ZBTB7A	19	p13.3	0.0019	0.005	5	33	7	26		11.1	0.91		NA	0.000026	0.71	0.26	0.77	NA	0.00063	0.036	NA	NA	0.074	0.026	NA	NA	1	NA	NA	NA	NA	0.91	0.019	NA	NA	0.88	0.59	0.73	0.89	NA	NA	0.94	NA	0.82	NA	0.77	0.15	NA	NA
ZNF554	19	p13.3	0.0019	0.005	5	9	9	0	1	30	0.15		NA	0.0078	0.65	0.015	0.47	NA	0.0035	0.66	0.59	NA	NA	NA	0.5	0.93	0.048	0.4	0.48	NA	NA	0.99	0.13	0.0000081	0.6	0.88	NA	0.16	0.41	0.26	NA	0.85	NA	0.72	0.31	0.31	0.12	0.85	0.44
SLC12A2	5	q23.3	0.0019	0.005	5	23	18	5		36	0.1		0.00023	0.51	0.029	0.006	0.44	0.54	0.72	0.33	0.056	0.41	0.12	0.29	0.0001	0.58	0.065	0.95	0.18	NA	0.98	0.99	0.18	0.00019	0.072	0.89	0.91	0.11	0.52	0.74	NA	0.85	NA	0.89	0.28	NA	0.68	0.31	0.63
TCOF1	5	q32-q33.1	0.0019	0.005	5	24	23	1		8	0.91		NA	0.0000051	0.58	0.58	0.7	0.4	0.075	0.94	0.22	0.82	0.16	0.077	0.0000061	0.46	1	0.84	0.52	NA	0.02	0.56	0.00048	0.0027	0.3	0.73	1	0.091	0.7	0.32	NA	0.92	NA	0.54	0.29	0.28	0.18	0.33	0.76
RBM4B	11	q13	0.0019	0.005	5	16	0	16		11.1	0.76		NA	0.000072	0.29	0.00000003	0.51	NA	0.058	0.0044	0.016	0.56	0.68	0.065	0.9	0.59	0.52	0.52	0.79	NA	NA	0.98	0.5	0.49	0.54	NA	1	0.59	0.0019	0.37	NA	0.74	NA	0.56	0.79	0.94	0.43	0.85	0.56
ZNF44	19	p13.2	0.0019	0.005	5	4	3	1					NA	0.00014	0.61	0.86	0.51	0.56	0.059	0.37	0.0024	0.83	0.39	0.00058	0.99	0.41	0.06	0.51	0.24	0.087	0.39	NA	0.39	0.0002	0.85	0.9	1	0.35	0.38	0.027	0.4	0.55	NA	0.53	0.8	NA	0.48	0.68	0.48
PHF6	X	q26.2	0.0019	0.005	5	85	64	21		44.8	0.12		NA	0.000097	0.72	1	0.84	0.18	0.019	0.1	0.36	NA	NA	NA	0.59	0.51	0.017	0.62	0.32	NA	0.26	0.33	0.021	0.049	0.68	0.9	NA	0.27	0.99	NA	NA	0.91	NA	0.057	0.78	0.91	0.17	0.54	0.53
MYO1D	17	q11.2	0.0019	0.005	5	181	42	139	4	53.3	0.39	Termination of translesion DNA synthesis	0.000042	0.0088	0.95	0.059	0.55	0.5	0.075	0.095	0.00011	0.17	0.23	0.22	0.28	0.093	0.37	0.94	0.87	0.86	0.9	0.5	0.16	0.0000025	0.017	0.88	1	0.24	0.15	0.12	0.16	0.61	NA	0.88	0.42	0.37	0.1	0.47	0.88
MSN	X	q12	0.0019	0.005	5	5	0	5		50	0.046		NA	0.68	0.0038	1	0.15	0.042	0.056	0.84	0.75	NA	0.0095	0.056	0.85	0.17	0.54	0.62	0.24	0.019	NA	0.12	0.19	0.025	0.8	0.66	0.49	0.12	0.4	NA	NA	NA	NA	1	0.63	0.32	0.82	0.25	0.52
RHOBTB3	5	q15	0.0019	0.005	5	193	99	94	2	55.1	0.35	Retrograde transport at the Trans-Golgi-Network	0.023	0.043	0.2	0.0000059	0.11	0.00011	0.22	0.33	0.000024	0.66	0.56	0.49	0.18	0.12	0.091	0.62	0.72	NA	0.058	1	0.79	0.19	0.15	0.93	1	0.43	0.11	0.16	0.34	0.93	0.29	0.11	0.83	0.43	0.23	0.23	0.96
PLA2G4A	1	q31.1	0.002	0.005	5	6	0	6					0.68	8.1E-10	0.47	0.89	1	0.0059	0.39	0.0061	0.72	0.7	0.0046	0.088	0.81	0.3	0.86	0.78	0.72	0.12	0.34	0.59	0.26	0.27	1	0.9	0.86	0.75	0.9	0.016	0.88	0.46	0.8	1	0.15	NA	0.56	0.16	0.1
SLC26A2	5	q32	0.002	0.005	5	49	49	0		15.4	0.92		NA	0.0084	0.44	0.0031	0.94	NA	0.076	0.65	0.98	0.82	0.34	0.22	0.0064	0.68	0.74	0.35	0.96	NA	NA	0.007	0.31	0.0023	0.96	0.57	0.71	0.15	0.79	0.48	NA	0.81	NA	0.34	0.78	NA	0.74	0.17	0.53
PHTF2	7	q11.23-q21.11	0.002	0.005	5	39	39	0		41.5	0.061		0.000023	0.014	0.056	0.13	0.5	0.073	0.41	0.062	0.067	0.57	0.19	0.39	0.0059	0.27	0.024	0.12	0.95	NA	0.28	0.69	0.0026	0.062	0.53	0.56	1	0.35	0.26	0.31	0.31	0.96	NA	0.83	0.71	0.44	0.19	0.62	0.93
TMEM98	17	q11.2	0.002	0.005	5	20	0	20		9.5	0.83		NA	0.92	0.86	0.00031	0.32	NA	0.0054	0.33	0.0047	0.31	NA	NA	0.57	0.73	1	0.54	0.97	NA	NA	0.27	0.17	0.0025	0.033	NA	NA	0.43	0.26	0.36	NA	0.68	NA	1	0.98	0.47	0.4	0.36	0.071
PGBD1	6	p22.1	0.002	0.005	5	1	1	0					NA	0.0074	0.048	0.91	0.95	0.15	0.42	0.48	0.031	0.86	NA	NA	0.0014	0.14	0.43	0.56	0.99	0.92	0.9	0.35	0.3	0.054	0.52	0.98	NA	0.3	0.23	0.00033	0.67	0.77	NA	0.94	0.16	0.72	0.079	0.16	0.49
STK10	5	q35.1	0.002	0.005	5	5	5	0					0.91	0.0000067	0.57	0.15	0.68	0.0049	0.26	0.056	0.0053	0.72	0.47	0.69	0.000019	0.77	0.28	0.55	0.73	NA	0.15	0.14	0.2	0.0027	0.43	0.78	0.81	0.83	0.56	0.59	0.12	0.99	NA	0.93	0.65	0.59	0.29	0.79	0.2
TKFC	11	q12.2	0.002	0.005	5	6	0	6					NA	0.00061	0.93	0.018	0.39	NA	0.041	0.0095	0.24	0.089	NA	NA	0.44	0.98	0.29	0.99	0.31	NA	NA	0.45	0.59	0.015	0.079	0.93	1	0.17	0.053	0.13	NA	0.96	NA	0.83	0.56	0.36	0.47	0.28	0.18
FBLN1	22	q13.31	0.0021	0.0051	5	102	38	64	1	37.5	0.54	HIV Transcription Initiation;RNA Polymerase II HIV Promoter Escape;RNA Polymerase II Pre-transcription Events;RNA Polymerase II Promoter Escape;RNA Polymerase II Transcription Initiation;RNA Polymerase II Transcription Initiation And Promoter Clearance;RNA Polymerase II Transcription Pre-Initiation And Promoter Opening;Transcription of the HIV genome	NA	1	0.95	0.27	0.18	0.98	0.93	0.6	0.00013	0.69	0.0021	0.24	0.16	0.33	0.0085	0.38	0.86	0.59	0.3	0.15	0.76	0.008	0.77	0.9	0.83	0.073	0.1	0.034	0.62	0.95	NA	0.16	0.97	0.66	0.24	0.078	0.44
ZC3HAV1	7	q34	0.0021	0.0051	5	115	85	30	7	58.8	0.013		NA	0.000013	0.5	0.28	0.33	0.067	0.23	0.38	0.022	0.21	0.0038	0.27	0.24	0.51	0.012	0.81	0.22	NA	0.66	0.35	0.24	0.035	0.095	0.95	0.95	0.53	0.75	0.28	NA	0.92	NA	0.91	0.62	0.41	0.34	0.28	0.56
ENC1	5	q13.3	0.0021	0.0051	5	52	41	11		14.3	0.97		0.012	1	0.69	0.2	0.89	0.00023	0.11	0.69	0.37	0.35	0.45	0.0075	0.16	0.63	0.072	0.48	0.54	NA	0.25	0.99	0.025	0.00093	0.95	0.96	1	0.054	0.25	0.07	NA	0.97	NA	0.47	1	NA	0.37	0.67	0.26
CHRNA5	15	q25.1	0.0021	0.0051	5	50	35	15		34.6	0.23		0.47	0.039	0.42	0.55	0.068	0.57	0.9	0.029	0.079	0.69	0.21	0.85	0.000011	0.17	0.98	0.38	0.75	NA	0.8	0.17	0.00046	0.0029	0.7	0.86	0.83	0.14	0.44	0.66	0.63	NA	NA	0.99	0.64	0.59	0.41	0.93	0.4
IGBP1	X	q13.1	0.0021	0.0052	5	19	17	2		20	0.45		NA	0.029	0.14	0.0018	0.6	NA	0.031	0.57	0.12	NA	0.00065	0.22	0.3	0.48	0.42	0.26	0.61	NA	NA	0.27	0.36	0.015	0.22	0.94	1	0.53	0.25	NA	NA	0.8	0.41	1	0.92	NA	0.95	0.4	0.31
NAV1	1	q32.1	0.0021	0.0052	5	9	5	4					0.076	0.00087	0.64	0.088	1	0.031	0.64	0.96	0.17	0.79	NA	NA	0.78	0.33	0.85	0.73	0.31	NA	0.14	0.22	0.12	0.0011	0.62	0.89	NA	0.12	0.0093	0.0076	0.97	0.96	NA	0.95	0.8	0.25	0.71	0.56	0.29
MEF2C	5	q14.3	0.0021	0.0052	5	245	108	137	10	54.2	0.73	Activated NTRK2 signals through PI3K;Activation of PKB;Antigen activates B Cell Receptor (BCR) leading to generation of second messengers;CD28 dependent PI3K/Akt signaling;CD28 dependent Vav1 pathway;Constitutive Signaling by Aberrant PI3K in Cancer;Constitutive Signaling by EGFRvIII;Constitutive Signaling by Ligand-Responsive EGFR Cancer Variants;DAP12 signaling;Downstream TCR signaling;Downstre…	NA	0.00013	0.17	0.55	1	0.98	0.19	0.33	0.017	0.71	0.0047	0.00035	0.066	0.46	0.24	0.61	0.74	0.46	0.78	0.00038	0.25	0.18	0.38	0.8	1	0.78	0.88	0.45	0.35	0.89	0.28	0.47	0.51	NA	0.45	0.58	0.15
CLDN7	17	p13.1	0.0022	0.0052	5	36	15	21		13.5	0.82		NA	0.94	0.68	0.00092	1	NA	0.0056	0.49	NA	0.18	0.37	0.81	NA	NA	0.89	NA	NA	NA	NA	NA	0.023	NA	NA	0.91	0.68	NA	0.0069	NA	NA	0.97	NA	1	NA	0.35	0.013	NA	NA
PPARGC1B	5	q32	0.0022	0.0052	5	2	2	0					NA	0.0000054	0.2	1	0.26	0.012	0.26	0.51	0.32	0.047	NA	NA	0.00057	0.67	0.81	0.59	0.87	NA	0.073	0.68	0.32	0.00095	0.35	0.97	NA	0.47	0.61	0.31	0.89	0.76	NA	0.66	0.92	0.3	0.63	0.72	0.71
EFNA3	1	q21.3	0.0022	0.0053	5	242	158	84	1	69.3	0.0019		NA	0.02	NA	0.14	1	NA	0.023	1	NA	0.89	0.025	0.27	NA	NA	0.084	NA	NA	NA	NA	0.96	0.0019	NA	NA	NA	0.044	0.62	0.32	NA	NA	0.95	NA	0.25	NA	0.37	0.62	NA	NA
GPR155	2	q31.1	0.0022	0.0053	5	223	223	0		37.5	1		NA	0.026	0.71	0.39	0.93	NA	0.052	0.0054	0.004	0.57	NA	NA	0.0082	0.25	0.89	0.38	0.98	0.19	NA	0.49	0.11	0.012	0.084	0.64	NA	0.077	0.81	0.73	NA	0.94	NA	0.63	0.91	0.13	0.39	0.43	0.76
RNF180	5	q12.3	0.0022	0.0053	5	11	0	11					NA	0.35	0.044	0.0028	1	0.021	0.32	0.5	0.16	0.22	NA	NA	0.54	0.27	0.14	0.63	0.88	0.16	NA	NA	0.35	0.0034	0.013	0.8	NA	0.83	0.51	0.44	NA	NA	NA	0.71	0.98	NA	0.05	0.17	0.46
HACD1	10	p12.33	0.0022	0.0053	5	15	1	14		11.8	0.73		NA	0.77	0.58	0.014	0.94	0.81	0.35	0.14	0.19	0.11	0.023	0.16	0.00074	0.37	0.69	0.62	0.91	0.026	0.53	0.97	0.38	0.00097	0.34	0.6	1	0.39	0.61	0.11	0.55	0.84	0.9	0.4	0.17	NA	0.81	0.45	0.53
MOSPD2	X	p22.2	0.0023	0.0054	5	13	0	13		28.6	0.22		NA	1	0.0013	0.007	1	0.064	0.3	0.5	0.1	NA	0.042	0.0045	0.86	0.64	1	0.54	0.15	0.61	0.76	0.48	0.074	0.12	0.86	0.59	0.91	0.17	0.69	NA	NA	0.7	NA	0.87	0.98	0.34	0.59	0.031	0.44
LMNB2	19	p13.3	0.0023	0.0054	5	22	20	2		12.5	0.67		NA	0.0029	0.6	0.0025	1	NA	0.27	0.05	0.015	0.11	0.31	0.87	0.7	0.5	1	0.35	0.84	0.22	NA	0.16	0.64	0.00093	0.22	0.56	0.49	0.27	0.14	0.88	NA	NA	0.28	1	0.97	0.8	0.54	0.17	0.24
DUSP19	2	q32.1	0.0023	0.0054	5	357	301	56		51.1	1		NA	0.51	0.37	0.25	0.71	NA	0.27	0.2	0.000022	0.54	NA	NA	0.0053	0.13	0.015	NA	0.65	NA	NA	0.35	0.12	0.024	0.76	0.83	NA	0.38	0.94	0.017	NA	0.98	NA	0.63	0.85	0.63	0.62	0.21	0.81
CDC25C	5	q31.2	0.0024	0.0056	5	1	0	1					NA	0.34	0.061	0.028	0.43	0.72	0.18	0.02	0.56	0.73	0.35	0.88	0.000073	0.063	0.71	0.65	0.83	NA	0.45	0.3	0.053	0.001	0.62	0.99	0.73	0.016	0.49	0.99	0.86	0.63	0.38	0.35	0.9	0.4	0.17	0.67	0.98
ISL1	5	q11.1	0.0025	0.0057	5	60	32	28	1	24.2	0.75		NA	0.98	0.22	0.0014	0.62	0.99	0.6	0.3	0.95	0.95	0.078	0.29	0.71	0.78	0.0014	0.74	0.38	NA	NA	0.45	0.012	0.00031	0.96	0.55	0.72	0.75	0.58	0.19	NA	0.57	0.2	0.43	0.54	NA	0.86	0.04	0.68
TSPAN15	10	q22.1	0.0025	0.0058	5	81	46	35	1	22.6	0.96	glutaryl-CoA degradation;ketogenesis;ketolysis;mevalonate pathway I;superpathway of cholesterol biosynthesis;superpathway of geranylgeranyldiphosphate biosynthesis I (via mevalonate);tryptophan degradation III (eukaryotic)	0.015	0.87	0.61	0.0011	0.19	0.77	0.038	1	0.0048	0.74	0.21	0.084	0.098	0.95	0.02	0.59	0.57	NA	NA	0.93	0.12	0.14	0.71	0.45	0.96	0.33	0.13	0.33	0.14	0.73	0.78	0.59	0.66	0.62	0.74	0.61	0.99
IGFBP2	2	q35	0.0025	0.0058	5	1	0	1					0.07	0.64	0.35	0.48	1	0.018	0.36	0.58	0.06	0.11	0.73	0.23	0.16	0.86	0.95	0.95	0.89	0.26	0.012	0.16	0.14	0.025	0.45	0.93	0.78	0.21	0.013	0.45	0.7	1	NA	0.66	0.49	NA	0.061	0.55	0.14
ARHGEF6	X	q26.3	0.0026	0.0061	5	3	0	3					NA	0.00000096	0.56	0.023	1	0.53	0.96	0.15	0.49	NA	0.0027	0.92	0.18	0.54	0.95	0.35	0.21	NA	0.79	0.0052	0.35	0.0048	0.48	0.97	1	0.31	0.14	NA	NA	0.87	0.67	0.65	0.62	NA	0.57	0.49	0.86
PCDH1	5	q31.3	0.0027	0.0062	5	24	12	12		28	0.24		0.000029	0.37	0.57	0.0047	0.79	0.14	0.22	1	0.066	NA	0.091	0.001	0.5	0.68	1	0.8	0.88	0.013	0.1	0.3	0.12	0.0034	0.81	0.75	1	0.73	0.36	0.062	0.58	0.93	0.67	0.86	0.9	NA	0.59	0.95	0.97
SLC9A7	X	p11.3	0.0027	0.0062	5	1	0	1					NA	0.81	0.029	0.48	0.09	0.34	0.0031	0.97	0.42	NA	0.4	0.44	0.01	0.73	0.089	0.31	0.73	0.041	0.7	0.49	0.4	0.0094	0.69	0.66	1	0.56	0.61	NA	NA	0.85	0.46	0.31	0.83	NA	0.053	0.67	0.71
BANK1	4	q24	0.003	0.0067	5	6	0	6					NA	0.0098	0.36	1	0.97	0.018	0.38	0.54	0.00033	0.62	0.66	0.16	0.17	0.15	1	0.66	0.85	1	0.044	0.054	0.45	0.021	0.5	0.93	0.78	0.23	0.47	0.59	0.32	0.74	NA	0.99	0.76	0.11	0.51	0.45	0.66
PTBP1	19	p13.3	0.003	0.0067	5	31	31	0		15.6	0.7		NA	0.00031	0.59	0.013	0.97	NA	0.019	0.74	0.0047	0.19	0.54	0.46	0.95	0.53	1	0.53	1	NA	NA	0.48	0.09	0.089	0.93	0.99	1	0.97	0.23	0.16	NA	0.96	0.0048	0.96	1	0.87	0.46	0.083	0.39
HORMAD1	1	q21.3	0.003	0.0068	5	12	12	0					NA	0.0001	0.53	0.14	0.78	NA	0.75	0.35	0.99	NA	NA	NA	0.0019	0.42	0.78	0.96	0.72	NA	NA	0.81	0.3	0.0065	0.61	0.9	NA	0.089	1	0.032	NA	0.99	NA	NA	0.85	0.69	0.38	0.11	0.99
FGF18	5	q35.1	0.0031	0.0069	5	2	2	0					0.31	0.00021	0.29	0.004	0.97	0.9	0.4	0.46	0.25	0.5	0.0094	0.13	0.00052	0.96	0.67	0.61	0.98	NA	0.94	0.79	0.35	0.027	0.77	0.87	0.92	0.88	0.61	0.097	NA	0.73	NA	1	0.77	0.36	0.11	0.65	0.99
PRTFDC1	10	p12.1	0.0032	0.007	5	3	0	3					NA	0.02	0.72	0.36	0.83	0.0063	0.28	0.25	0.049	0.34	NA	NA	0.49	0.53	0.57	0.92	0.69	0.0033	0.64	0.73	0.055	0.014	0.9	0.9	NA	0.72	0.42	0.056	0.2	0.86	0.17	0.94	0.82	0.15	0.28	0.1	0.61
TG	8	q24.22	0.0036	0.0078	5	53	25	28		22.2	0.74		NA	0.71	0.29	0.00003	0.26	0.65	0.17	1	0.0055	0.51	1	0.47	0.3	0.66	0.0066	0.59	0.86	0.7	0.73	0.4	0.73	0.00099	0.53	0.8	0.32	0.53	0.028	0.15	0.5	0.99	0.81	0.79	0.95	0.29	0.5	0.46	0.43
ZNF273	7	q11.21	0.0037	0.008	5	11	11	0					NA	0.0046	0.24	0.013	0.86	0.29	0.082	0.56	0.28	NA	NA	NA	0.0015	0.42	1	0.45	0.55	NA	NA	NA	0.38	0.027	0.075	0.67	1	0.19	0.31	0.53	NA	0.94	NA	1	0.63	0.71	0.11	0.79	0.77
STK11	19	p13.3	0.004	0.0085	5	9	9	0					NA	0.013	0.72	0.12	1	NA	0.017	1	0.0005	NA	0.31	0.29	0.78	0.99	NA	0.9	0.97	NA	NA	0.39	0.028	0.00042	0.22	0.95	1	0.53	0.15	0.1	NA	0.88	NA	NA	0.96	NA	0.6	0.23	0.72
VEGFD	X	p22.2	0.0042	0.009	5	118	38	80		49.6	0.2	Mitochondrial translation elongation;Mitochondrial translation initiation;Mitochondrial translation termination	NA	0.92	0.71	0.0000028	0.44	NA	0.97	0.53	0.016	NA	0.033	0.27	0.56	0.21	0.3	0.85	0.84	NA	NA	0.31	0.53	0.0074	0.3	0.36	1	0.72	0.034	NA	NA	0.86	0.21	0.8	0.48	NA	0.74	0.99	0.84
EVI5L	19	p13.2	0.0043	0.0091	5	5	5	0					0.0031	0.015	0.26	0.38	1	0.58	0.051	0.82	0.018	0.57	NA	NA	0.9	0.83	1	0.5	0.26	NA	0.85	0.62	0.053	0.036	0.72	0.89	NA	0.18	0.3	0.0066	0.39	0.85	NA	0.81	0.95	NA	0.51	0.11	0.84
CELSR2	1	p13.3	0.0044	0.0092	5	1	0	1					NA	0.44	0.58	0.0012	1	NA	0.038	0.4	0.16	0.4	0.26	0.61	0.008	0.82	0.0013	0.49	0.81	0.078	NA	0.037	0.95	0.7	0.61	0.89	0.69	0.58	0.34	0.42	NA	0.91	NA	0.52	0.81	NA	0.57	0.77	0.3
SCML1	X	p22.13	0.0048	0.01	5	4	0	4					NA	0.86	0.87	0.014	0.99	NA	0.18	0.19	0.33	NA	0.67	0.09	0.53	0.48	0.91	0.78	0.48	NA	NA	0.41	0.14	0.031	0.085	0.89	0.89	0.017	0.03	NA	NA	0.92	0.3	0.94	0.41	NA	0.31	0.29	0.27
ATP6AP2	X	p11.4	0.0048	0.01	5	9	0	9		80	0.00069		NA	0.98	0.021	0.28	0.94	0.068	0.1	0.71	0.039	NA	0.034	0.16	0.0041	0.89	1	0.85	0.94	NA	NA	0.6	0.09	0.034	0.68	0.84	1	0.24	0.73	NA	NA	0.89	0.6	1	0.81	0.23	0.52	0.44	0.37
IL10RA	11	q23.3	0.0049	0.01	5	4	0	4					NA	0.0035	0.028	0.001	0.6	NA	0.39	0.96	0.85	0.29	0.86	0.7	0.0094	0.61	1	0.58	0.9	NA	NA	NA	0.97	0.000087	0.87	0.86	0.79	0.054	0.5	0.22	NA	0.97	0.71	0.47	0.94	0.41	0.42	1	0.74
STK33	11	p15.4	0.0049	0.01	5	23	0	23	1	34.6	0.12		0.99	0.012	0.86	0.0099	0.95	0.46	0.23	0.49	0.0064	0.51	NA	NA	0.16	0.017	1	0.77	0.78	NA	0.99	0.74	0.68	0.00047	0.34	0.79	NA	0.11	0.29	0.06	0.64	0.72	0.31	0.92	0.88	0.55	0.75	0.71	0.25
CSMD1	8	p23.2	0.0051	0.011	5	3	0	3					NA	0.91	0.87	0.0077	0.18	0.015	0.11	0.94	0.28	0.82	NA	NA	0.77	0.46	0.78	0.66	0.69	0.036	NA	0.097	0.053	0.000019	0.89	0.91	NA	0.91	0.97	0.042	0.98	0.58	NA	0.93	0.89	0.89	0.71	0.29	0.73
DLG2	11	q14.1	0.0055	0.011	5	8	0	8		22.2	0.39		NA	0.00023	0.5	0.052	1	0.35	0.013	0.76	0.92	0.71	0.3	0.43	0.67	0.84	1	0.85	0.97	0.0091	0.83	0.38	0.99	0.000017	0.81	0.87	1	0.48	0.56	0.042	0.73	0.96	0.055	0.61	0.97	NA	0.55	1	0.44
MCTP1	5	q15	0.0059	0.012	5	153	58	95	1	44.2	0.61	Dual incision in TC-NER;Gap-filling DNA repair synthesis and ligation in TC-NER	NA	0.85	0.72	0.011	0.92	0.61	0.78	0.39	0.0014	0.69	0.084	0.25	0.016	0.21	0.26	0.82	0.46	0.025	NA	0.7	0.11	0.044	0.24	0.56	1	0.92	0.57	NA	NA	0.71	NA	0.8	0.59	0.4	0.48	0.52	0.73
TSSK3	1	p35.1	0.0067	0.014	5	86	21	65		28.7	0.81		NA	0.92	NA	0.044	0.29	NA	0.62	0.81	0.0032	0.4	NA	NA	0.97	0.82	1	0.44	0.078	NA	NA	NA	0.017	0.0077	0.65	0.67	NA	0.055	0.38	0.47	NA	0.94	0.0093	1	0.98	NA	0.25	0.45	0.72
ZDHHC1	16	q22.1	0.0067	0.014	5	75	0	75	1	29.9	0.67		NA	0.012	0.52	0.0043	0.86	NA	0.049	0.47	0.00044	1	NA	NA	0.89	0.28	0.69	0.34	0.38	NA	NA	0.6	0.21	0.0064	0.53	1	NA	0.17	0.3	NA	NA	0.73	NA	0.8	0.92	0.46	0.77	0.91	0.95
SYT11	1	q22	0.0068	0.014	5	149	117	32	2	48.4	0.5	B-WICH complex positively regulates rRNA expression	NA	0.019	0.89	1	0.94	NA	0.97	0.089	0.56	NA	0.89	0.62	0.74	0.34	1	0.25	0.7	0.034	NA	0.95	0.46	0.00016	0.81	1	1	0.46	1	0.98	NA	0.85	0.026	0.64	0.95	0.43	0.64	0.0043	0.16
CARF	2	q33.2	0.0076	0.015	5	151	57	94	1	43.2	0.81		NA	0.017	0.9	0.022	0.38	0.2	0.14	0.3	0.0022	NA	0.7	0.2	0.68	0.33	1	0.62	0.94	NA	0.67	0.3	0.65	0.0031	0.35	0.99	0.015	0.97	0.57	0.49	0.82	0.72	0.45	0.83	0.13	NA	0.37	0.83	0.94
HTR2A	13	q14.2	0.0083	0.016	5	53	53	0	1	35.2	0.22		NA	0.21	0.38	0.66	0.62	0.018	0.21	0.012	0.035	0.34	0.65	0.84	0.018	0.71	0.17	0.65	0.64	0.25	NA	0.82	0.75	0.000081	0.55	0.95	0.61	0.98	0.73	0.27	0.86	0.94	NA	0.63	0.96	NA	0.57	0.31	0.86
GAL3ST1	22	q12.2	0.011	0.021	5	39	0	39		28.6	0.36		NA	0.73	0.53	0.0018	1	NA	0.61	0.54	0.061	NA	0.15	0.62	0.15	0.041	0.025	0.92	0.95	0.13	NA	0.98	0.0092	0.04	0.46	0.82	1	0.89	0.066	0.86	NA	0.84	NA	0.96	0.74	NA	0.59	0.63	0.46
F2R	5	q13.3	0.011	0.022	5	48	6	42	2	22.6	0.71		NA	0.00013	0.89	0.004	0.71	NA	0.24	0.23	0.0053	0.29	0.21	0.84	0.44	0.61	0.49	0.97	0.96	NA	NA	1	0.016	0.22	0.83	0.94	0.43	0.044	0.92	0.51	NA	0.85	0.54	0.84	0.67	NA	0.77	0.76	0.71
PHLDB3	19	q13.31	0.016	0.03	5	3	2	1					NA	0.32	0.54	0.15	0.4	NA	0.03	0.88	0.0027	0.61	NA	NA	0.91	0.42	NA	0.79	0.87	0.0067	NA	0.79	0.037	0.0054	0.28	0.95	NA	0.76	0.31	NA	NA	0.87	NA	NA	0.94	NA	NA	0.64	0.77
DOCK2	5	q35.1	0.03	0.052	5	21	20	1	1	47.8	0.017		0.95	0.0013	0.26	0.35	1	0.93	0.65	0.46	0.67	0.37	0.74	0.57	0.04	0.036	0.87	0.16	0.72	0.49	0.97	0.0065	0.92	0.012	0.33	0.89	1	0.98	0.46	0.54	0.73	0.91	NA	0.92	0.96	0.63	0.75	0.77	0.51
DDX39A	19	p13.12	0.0000012	0.000024	4	1	1	0					NA	0.000000055	NA	0.33	1	NA	NA	0.8	0.00023	0.094	0.091	0.066	0.19	0.32	NA	0.41	0.72	NA	NA	0.35	0.0054	0	0.6	0.62	0.6	NA	NA	0.63	NA	0.97	NA	NA	0.92	NA	0.63	0.096	0.22
ZFAT	8	q24.22	0.0000016	0.000026	4	1	1	0					NA	NA	0.051	NA	NA	0.96	NA	NA	0	0.77	NA	NA	0.12	0.21	NA	0.59	0.99	0.19	0.9	0.67	NA	0.00000042	0.17	0.65	NA	0.19	NA	0.002	0.42	NA	NA	NA	0.74	0.35	0.045	0.77	0.99
GSDMC	8	q24.21	0.0000022	0.000033	4	12	12	0					NA	NA	0.6	NA	NA	0.2	NA	NA	0	0.49	NA	NA	0.065	0.25	NA	0.59	0.89	NA	NA	0.06	NA	0.0000049	0.037	0.81	NA	0.83	NA	0.0089	NA	NA	NA	NA	0.17	0.78	0.89	0.82	0.8
ADD2	2	p13.3	0.00028	0.0041	4	12	10	2		30.8	0.18		NA	0.29	0.79	0.039	0.54	0.99	0.27	0.79	0.048	0.53	0.3	0.66	0.46	0.42	1	0.55	0.94	NA	0.59	0.83	0.95	0.0026	0.65	0.83	0.44	0.47	0.91	0.52	0.53	0.57	0.42	1	0.65	NA	0.95	0.15	0.45
GPR89A	1	q21.1	0.00041	0.005	4	27	16	11		21.4	0.48		NA	3.3E-25	0.1	8.9E-09	0.81	NA	NA	0.0039	NA	0.63	NA	NA	NA	NA	NA	NA	NA	NA	NA	NA	NA	NA	NA	NA	NA	NA	NA	NA	NA	NA	NA	NA	NA	NA	0.005	NA	NA
SLC50A1	1	q22	0.00064	0.005	4	52	21	31		27.3	0.54		NA	2.5E-10	NA	0.00056	0.95	NA	NA	0.00014	NA	NA	NA	NA	NA	NA	NA	NA	NA	NA	NA	0.81	0.012	NA	NA	NA	1	NA	NA	NA	NA	0.98	NA	NA	NA	NA	0.46	NA	NA
NHLRC3	13	q13.3	0.0008	0.005	4	353	276	77	43	45	1		NA	NA	0.27	NA	NA	NA	NA	NA	0.03	0.31	NA	NA	0.00075	0.25	NA	0.41	0.02	NA	NA	NA	NA	0.00059	0.57	NA	NA	0.055	NA	NA	NA	NA	NA	NA	0.6	NA	NA	NA	0.35
NAF1	4	q32.2	0.00088	0.005	4	8	0	8					NA	NA	0.47	NA	NA	0.0019	NA	NA	0.0019	0.074	NA	NA	0.00033	0.66	NA	0.75	0.47	NA	NA	0.52	NA	0.0013	0.08	NA	NA	0.23	NA	NA	NA	NA	NA	NA	0.6	NA	NA	NA	0.26
PIGM	1	q23.2	0.00091	0.005	4	10	10	0		18.2	0.49		NA	3.1E-13	0.18	0.00032	0.54	NA	0.00000011	0.066	NA	NA	NA	NA	NA	NA	0.76	NA	NA	NA	NA	0.15	0.066	NA	NA	0.39	NA	0.42	0.41	NA	NA	NA	0.053	1	NA	0.12	0.045	NA	NA
SETD6	16	q21	0.00091	0.005	4	55	15	40		17.5	0.91		NA	0.00013	NA	2.6E-14	0.43	NA	0.000028	0.022	NA	NA	NA	NA	NA	NA	0.084	NA	NA	NA	NA	0.74	0.89	NA	NA	NA	0.72	0.16	0.26	NA	NA	NA	NA	0.23	NA	0.54	0.16	NA	NA
RNF26	11	q23	0.00098	0.005	4	4	0	4					NA	0.00035	NA	1.3E-10	0.089	NA	0.0012	0.62	NA	0.75	NA	NA	NA	NA	1	NA	NA	NA	NA	0.02	0.24	NA	NA	0.84	NA	0.11	0.6	NA	NA	0.99	0.061	0.66	NA	0.68	0.086	NA	NA
ZNF561	19	p13.2	0.00098	0.005	4	3	3	0					NA	6.6E-11	0.33	0.000019	0.28	NA	0.0074	0.83	NA	0.044	NA	NA	NA	NA	1	NA	NA	NA	NA	0.059	0.96	NA	NA	0.97	NA	0.43	0.088	NA	NA	0.9	NA	0.99	NA	0.22	0.18	NA	NA
ZNF512B	20	q13.33	0.00098	0.005	4	1	0	1					NA	NA	NA	NA	NA	NA	NA	NA	0.0000056	0.16	NA	NA	0.0002	0.82	NA	0.43	0.84	NA	NA	0.72	NA	0.0000087	0.004	NA	NA	0.42	NA	0.21	NA	NA	NA	NA	0.78	NA	0.68	0.18	0.28
CYBC1	17	q25.3	0.00099	0.005	4	53	27	26		7.1	1		NA	0.000003	NA	0.0000019	1	NA	0.012	0.53	NA	0.16	NA	NA	NA	NA	0.023	NA	NA	NA	NA	0.91	0.054	NA	NA	NA	0.85	0.75	0.13	NA	NA	NA	NA	0.081	NA	0.74	0.33	NA	NA
ARHGEF28	5	q13.2	0.001	0.005	4	2	0	2					NA	NA	NA	NA	NA	0.000051	NA	NA	0.0000046	0.95	0.79	0.21	0.0058	0.63	NA	0.43	0.11	NA	NA	NA	NA	0.000019	0.41	NA	NA	0.66	NA	0.72	NA	NA	NA	NA	0.84	NA	NA	0.46	0.31
TAF7	5	q31.3	0.001	0.005	4	50	25	25	1	26.9	0.53	HDACs deacetylate histones;NoRC negatively regulates rRNA expression	NA	2.7E-13	NA	0.0000055	0.62	NA	0.24	0.14	NA	0.64	0.000001	0.0000069	NA	NA	1	NA	NA	NA	NA	NA	0.2	NA	NA	0.99	0.62	0.15	0.075	NA	NA	0.83	NA	1	NA	NA	0.15	NA	NA
RBM7	11	q23.1-q23.2	0.001	0.005	4	43	26	17		36.2	0.16		NA	1.3E-09	0.15	7.1E-09	0.97	NA	0.00028	0.11	NA	0.067	0.86	0.007	NA	NA	NA	NA	NA	0.36	NA	0.56	1	NA	NA	NA	1	NA	0.53	NA	NA	NA	0.089	NA	NA	0.82	0.11	NA	NA
SMDT1	22	q13.2	0.001	0.005	4	4	0	4					NA	NA	0.87	NA	NA	NA	NA	NA	0.0000033	0.012	NA	NA	0.0000056	0.51	NA	0.8	0.99	0.8	NA	0.89	NA	0.0017	0.069	NA	NA	0.26	0.11	0.13	NA	NA	NA	NA	0.56	NA	NA	NA	0.39
ZFYVE19	15	q15.1	0.001	0.005	4	2	2	0					NA	0.013	0.33	0.00000086	0.97	NA	0.003	0.8	NA	NA	NA	NA	NA	NA	0.21	NA	NA	NA	NA	0.0042	0.22	NA	NA	0.92	NA	0.62	0.39	NA	NA	0.72	NA	0.46	NA	0.25	0.21	NA	NA
CD24	6	q21	0.001	0.005	4	1	1	0	1	100	0.045		NA	NA	NA	0.0007	0.4	NA	0.0012	0.77	NA	NA	0.25	0.043	NA	NA	0.87	NA	NA	NA	NA	NA	0.17	NA	NA	NA	1	NA	0.0027	NA	NA	0.77	NA	1	NA	NA	0.14	NA	NA
CSGALNACT1	8	p21.3	0.0011	0.005	4	10	0	10					0.17	NA	0.012	NA	NA	0.92	NA	NA	3.3E-09	0.093	NA	NA	0.95	0.13	NA	0.25	0.0035	NA	NA	0.56	NA	0.00000092	0.088	NA	NA	0.54	NA	0.32	NA	NA	NA	NA	0.45	0.12	0.21	NA	0.33
TCF19	6	p21.33	0.0011	0.005	4	38	19	19		17.9	0.71		NA	0.044	0.18	3.8E-09	1	NA	0.068	0.83	NA	0.81	NA	NA	NA	NA	0.034	NA	NA	NA	NA	0.17	0.00026	NA	NA	0.75	NA	0.62	0.24	NA	NA	0.73	1	0.24	NA	0.54	0.24	NA	NA
APH1A	1	q21.2	0.0011	0.005	4	48	9	39	1	38.8	0.12		NA	8E-17	0.32	0.0000039	0.74	NA	0.00009	0.00044	NA	NA	NA	NA	NA	NA	0.31	NA	NA	NA	NA	0.095	0.061	NA	NA	0.92	1	0.46	0.77	NA	NA	0.63	NA	0.51	NA	0.72	0.21	NA	NA
RBM8A	1	q21.1	0.0011	0.005	4	7	3	4					NA	0.000000008	0.53	0.000001	0.88	NA	0.00000081	0.087	NA	0.66	0.0082	0.26	NA	NA	0.08	NA	NA	NA	NA	NA	0.3	NA	NA	0.47	1	0.67	0.065	NA	NA	0.68	NA	0.89	NA	0.11	0.086	NA	NA
TIMM8B	11	q23.1	0.0011	0.005	4	4	0	4					NA	0.000002	NA	3.3E-09	0.99	NA	0.00038	0.18	NA	0.049	0.51	0.052	NA	NA	0.33	NA	NA	NA	NA	NA	0.67	NA	NA	NA	0.95	0.82	0.69	NA	NA	0.66	0.21	0.83	NA	NA	0.22	NA	NA
TRPT1	11	q13.1	0.0011	0.005	4	22	13	9		8.7	0.87		NA	0.000066	NA	0.0005	1	NA	0.18	0.17	NA	NA	NA	NA	NA	NA	0.23	NA	NA	NA	NA	0.88	0.0053	NA	NA	0.88	NA	0.097	0.32	NA	NA	0.44	NA	0.3	NA	0.13	0.032	NA	NA
MED16	19	p13.3	0.0011	0.005	4	100	68	32	3	32.4	0.78		NA	NA	0.51	NA	NA	NA	NA	NA	0.0000073	NA	NA	NA	0.47	0.98	NA	0.32	0.97	NA	NA	0.51	NA	0.00063	0.28	0.99	NA	0.36	NA	0.2	NA	0.58	NA	NA	0.77	NA	0.2	0.032	0.47
NDUFA3	19	q13.42	0.0011	0.005	4	203	67	136		47.1	0.78		NA	0.00000002	0.15	0.032	0.34	NA	0.07	0.16	NA	0.54	0.00011	0.006	NA	NA	1	NA	NA	NA	NA	0.39	0.093	NA	NA	0.83	1	0.18	0.2	NA	NA	0.78	NA	1	NA	NA	0.074	NA	NA
RPS23	5	q14.2	0.0011	0.005	4	49	26	23	1	21.6	0.73	Nonsense Mediated Decay (NMD) enhanced by the Exon Junction Complex (EJC)	NA	0.000000045	0.91	0.000000022	0.87	NA	0.13	1	NA	0.4	0.029	0.061	NA	NA	0.68	NA	NA	NA	NA	0.073	0.0053	NA	NA	NA	1	0.35	0.067	NA	NA	NA	NA	0.89	NA	0.36	0.08	NA	NA
ERAP2	5	q15	0.0012	0.005	4	101	74	27		52	0.03		0.47	NA	0.17	NA	NA	0.00094	NA	NA	0.0000063	0.081	NA	NA	0.19	0.13	NA	0.52	0.91	NA	NA	0.035	NA	0.0036	0.1	NA	NA	0.15	NA	0.12	NA	NA	NA	NA	0.21	0.71	0.72	0.079	0.77
PURB	7	p13	0.0012	0.005	4	144	86	58		40.1	0.77		NA	0.0051	0.048	0.00057	0.87	NA	0.27	0.72	NA	0.45	NA	NA	NA	NA	0.00061	NA	NA	NA	NA	0.16	0.85	NA	NA	0.56	NA	0.053	0.18	NA	NA	0.78	0.78	0.35	NA	0.77	0.25	NA	NA
MT1F	16	q13	0.0013	0.005	4	127	56	71	2	46.3	0.47	RNA polymerase II transcribes snRNA genes	NA	0.0003	NA	0.015	0.082	NA	0.016	0.38	NA	NA	0.0059	0.79	NA	NA	0.094	NA	NA	NA	NA	NA	0.4	NA	NA	0.74	0.42	0.55	0.44	NA	NA	0.94	NA	1	NA	NA	0.19	NA	NA
JMJD4	1	q42.13	0.0013	0.005	4	13	8	5					NA	1.5E-09	NA	0.0012	0.98	NA	0.35	0.0054	NA	0.0071	NA	NA	NA	NA	0.54	NA	NA	NA	NA	0.62	0.61	NA	NA	0.84	0.92	0.27	0.25	NA	NA	0.93	NA	0.74	NA	0.23	0.84	NA	NA
IPCEF1	6	q25.2	0.0013	0.005	4	14	0	14		12.5	0.69		NA	NA	0.028	NA	1	0.53	NA	NA	0.00003	0.28	NA	NA	0.58	0.01	NA	0.41	0.72	NA	NA	0.061	0.98	0.000018	0.69	NA	NA	0.35	NA	0.17	NA	NA	NA	NA	0.49	0.61	0.34	0.53	0.89
MTX3	5	q14.1	0.0013	0.005	4	81	35	46		27.6	0.84		NA	0.0000016	0.42	0.00000013	0.23	NA	0.56	0.0065	0.24	0.53	NA	NA	0.19	0.75	1	0.65	0.076	NA	NA	NA	0.18	0.0057	0.13	0.95	NA	NA	0.76	NA	NA	0.88	NA	0.94	0.71	NA	0.46	0.088	0.47
NDUFS7	19	p13.3	0.0013	0.005	4	2	2	0					NA	8.7E-13	0.23	0.042	0.83	NA	0.052	0.72	0.74	0.74	NA	NA	0.72	0.2	NA	0.94	0.81	NA	NA	0.12	0.000053	0.47	0.066	0.97	0.38	NA	0.48	0.15	NA	0.71	NA	NA	0.32	NA	0.074	0.031	0.25
IDI2-AS1	10	p15.3	0.0013	0.005	4	8	8	0					NA	0.065	NA	0.000073	0.44	NA	NA	0.99	0.12	0.32	0.002	0.26	0.23	0.24	NA	0.73	0.58	NA	NA	NA	0.013	0.00000025	0.23	0.8	0.65	NA	NA	0.058	NA	NA	NA	NA	0.79	0.93	0.86	0.55	0.84
KDELR1	19	q13.33	0.0014	0.005	4	34	13	21		27	0.37	Eukaryotic Translation Termination;Formation of a pool of free 40S subunits;GTP hydrolysis and joining of the 60S ribosomal subunit;Nonsense Mediated Decay (NMD) enhanced by the Exon Junction Complex (EJC);Nonsense Mediated Decay (NMD) independent of the Exon Junction Complex (EJC);Peptide chain elongation;Regulation of expression of SLITs and ROBOs;SRP-dependent cotranslational protein targeting…	NA	0.000011	0.57	0.0035	0.77	NA	0.078	0.00045	NA	0.79	0.39	0.4	NA	NA	0.93	NA	NA	NA	NA	0.44	0.049	NA	NA	0.73	1	0.23	0.056	NA	NA	0.69	0.32	1	NA	NA	0.39	NA	NA
MT1H	16	q13	0.0014	0.005	4	55	0	55		21.1	0.81		NA	0.0018	NA	0.011	0.57	NA	0.000041	0.16	NA	0.00057	0.68	0.65	NA	NA	0.16	NA	NA	NA	NA	0.38	0.14	NA	NA	0.8	0.73	NA	0.75	NA	NA	NA	NA	0.89	NA	0.3	0.41	NA	NA
MLKL	16	q22.3	0.0015	0.005	4	28	11	17		13.8	0.77		NA	0.00013	0.9	6.5E-09	0.034	NA	0.085	0.45	0.083	0.11	NA	NA	0.23	0.4	0.12	0.84	0.71	NA	NA	0.51	0.00089	0.054	0.066	0.98	NA	0.79	0.63	0.075	NA	0.95	NA	0.61	0.96	NA	0.94	0.18	0.8
ZNF441	19	p13.2	0.0015	0.005	4	13	10	3		26.7	0.26		NA	0.002	0.77	0.72	1	NA	0.34	0.13	0.27	0.16	NA	NA	0.041	0.61	0.72	NA	0.8	NA	NA	0.31	0.21	0.000011	0.066	0.75	NA	0.68	0.44	0.052	NA	NA	NA	0.49	0.82	0.69	0.34	0.024	0.28
BCL2L12	19	q13.33	0.0015	0.005	4	3	3	0					NA	0.0033	0.07	0.073	0.79	NA	0.000016	0.79	0.00039	0.83	NA	NA	0.13	0.054	1	0.56	0.59	NA	NA	0.6	0.96	0.1	0.56	0.91	NA	NA	0.044	0.48	NA	0.87	NA	0.99	0.5	NA	0.23	0.22	0.37
ZNF474	5	q23.2	0.0016	0.005	4	300	198	102	38	45.5	1		NA	0.0044	0.15	0.33	0.5	0.36	NA	0.013	0.0027	0.82	NA	NA	0.55	0.53	NA	NA	0.91	NA	NA	0.35	NA	0.000021	0.34	NA	NA	0.75	0.82	NA	0.053	NA	NA	NA	0.67	NA	NA	0.96	0.43
MSL3	X	p22.2	0.0016	0.005	4	3	0	3		50	0.14		NA	NA	0.013	NA	NA	0.034	NA	NA	0.073	NA	0.14	0.043	0.43	0.14	NA	0.33	0.88	NA	NA	0.079	NA	0.0013	0.78	0.99	NA	0.78	NA	NA	NA	0.8	NA	NA	0.77	NA	0.56	0.29	0.16
DBNDD1	16	q24.3	0.0016	0.005	4	53	7	46		20.4	0.8		NA	0.17	NA	0.000000045	1	NA	0.0054	0.95	0.71	0.00086	NA	NA	0.27	0.8	1	0.84	0.5	NA	NA	0.57	0.053	0.004	0.26	NA	1	0.37	0.081	0.82	NA	NA	NA	1	0.66	0.44	0.69	0.31	0.084
ARAP3	5	q31.3	0.0016	0.005	4	33	24	9		11.1	0.91		0.024	NA	0.93	NA	NA	3.2E-09	NA	NA	0.14	0.41	0.76	0.43	0.071	0.81	NA	0.64	0.75	0.0065	NA	0.99	NA	0.029	0.55	0.65	NA	0.28	NA	0.69	0.26	0.67	NA	NA	0.82	0.44	0.89	0.6	0.4
SSBP4	19	p13.1	0.0017	0.005	4	9	9	0		20	0.45		NA	5.6E-10	0.88	0.15	0.83	NA	0.0004	0.75	0.29	NA	NA	NA	0.98	0.36	1	0.84	0.61	NA	NA	0.6	0.29	0.13	0.17	0.83	NA	0.86	0.42	0.012	NA	0.69	0.19	0.94	0.96	0.21	0.0055	0.98	0.47
SLC39A13	11	p11.2	0.0017	0.005	4	222	0	222	2	53.3	0.69	Mitochondrial translation elongation;Mitochondrial translation initiation;Mitochondrial translation termination	NA	0.00046	0.83	0.38	0.95	NA	0.4	0.0016	0.0038	0.35	NA	NA	0.26	0.82	NA	0.5	0.64	NA	NA	0.18	0.00002	0.77	0.62	0.98	NA	NA	0.71	0.061	NA	0.51	NA	NA	0.8	NA	0.28	0.65	0.95
IDH1	2	q34	0.0017	0.005	4	423	265	158	11	61.7	0.94	GTP hydrolysis and joining of the 60S ribosomal subunit;L13a-mediated translational silencing of Ceruloplasmin expression;Ribosomal scanning and start codon recognition;Translation initiation complex formation	NA	0.42	0.89	0.001	0.32	NA	0.24	0.18	0.0000014	0.82	0.084	0.052	0.15	0.78	0.003	0.77	0.88	NA	NA	0.19	0.32	0.093	0.41	1	1	0.71	0.37	0.0079	NA	0.82	0.73	0.22	0.055	NA	0.2	0.31	0.79
CMYA5	5	q14.1	0.0018	0.005	4	110	61	49	2	41	0.47		0.00005	0.003	0.82	0.000055	0.19	0.069	0.21	0.29	0.73	0.78	NA	NA	0.28	0.88	0.17	0.82	0.25	0.082	0.24	0.96	0.99	0.00067	0.36	0.66	NA	0.64	0.088	0.48	0.35	NA	NA	0.2	0.42	0.54	0.15	0.52	0.69
ICAM3	19	p13.2	0.0018	0.005	4	159	65	94		52.7	0.29	Cleavage of Growing Transcript in the Termination Region;Processing of Intronless Pre-mRNAs;Transport of Mature mRNA Derived from an Intronless Transcript;mRNA 3'-end processing;pre-mRNA splicing	NA	0.000000046	0.11	0.13	0.17	NA	0.072	0.033	0.97	0.83	0.000097	0.057	0.73	0.69	0.0013	0.51	0.98	NA	NA	0.93	0.08	0.21	0.12	0.86	1	0.36	0.12	0.3	NA	0.66	NA	0.67	0.33	0.38	0.11	0.055	0.92
RPL26L1	5	q35.1	0.0018	0.005	4	4	4	0					NA	0.0000054	0.63	0.001	1	NA	0.7	0.27	0.28	0.64	0.028	0.085	0.095	0.89	0.65	0.82	0.3	NA	NA	NA	0.00013	0.67	0.59	NA	0.9	0.22	0.63	0.14	NA	NA	0.38	0.92	0.35	0.064	0.7	0.16	0.63
GATD1	11	p15.5	0.0018	0.005	4	90	44	46	5	33	0.66		NA	0.000012	0.094	0.024	0.36	NA	0.0042	0.46	0.25	0.12	NA	NA	0.91	0.87	1	0.98	0.58	NA	NA	0.26	0.00053	0.77	0.12	0.47	NA	0.27	0.32	0.85	NA	0.82	NA	1	0.6	0.65	0.062	0.37	0.45
CD74	5	q33.1	0.0018	0.005	4	4	4	0					NA	0.00099	0.79	0.48	0.12	NA	0.079	0.056	0.058	0.88	0.0071	0.012	0.079	0.44	0.59	0.84	0.81	NA	NA	0.17	0.28	0.00062	0.064	0.72	0.37	0.43	0.67	0.27	NA	0.62	0.97	0.44	0.56	NA	0.74	0.9	0.82
ADAM19	5	q33.3	0.0018	0.005	4	20	11	9		18.2	0.48		NA	0.0000056	0.27	0.98	0.43	NA	0.34	0.017	0.53	0.89	0.98	0.96	0.00093	0.42	1	0.066	0.28	NA	NA	0.097	0.39	0.00015	0.94	0.65	0.48	0.18	0.91	0.74	NA	0.94	0.076	1	0.7	NA	0.65	0.77	0.19
SLC12A6	15	q14	0.0018	0.005	4	4	4	0					0.43	0.011	0.38	0.5	0.64	0.16	0.39	0.051	0.00015	NA	0.13	0.19	0.097	0.19	0.062	0.78	0.91	NA	0.14	0.056	0.23	0.0000058	0.03	1	0.9	0.36	0.94	0.13	0.6	0.83	NA	0.74	0.31	NA	0.82	0.49	0.66
ARHGAP30	1	q23.3	0.0019	0.005	4	175	89	86		38.8	0.98	Rho GTPase cycle	0.99	1.2E-10	0.46	0.83	0.67	0.0049	0.66	0.2	0.8	NA	NA	NA	0.0034	0.45	1	0.68	0.42	NA	NA	1	0.0015	0.36	0.9	0.75	NA	0.33	0.43	0.99	0.46	NA	NA	0.95	0.81	NA	0.33	0.26	0.66
RHOU	1	q42.13	0.0019	0.005	4	2	0	2					0.018	0.011	0.78	0.085	0.95	NA	0.26	0.19	0.1	NA	NA	NA	0.92	0.23	0.26	0.73	0.29	NA	0.32	0.57	0.0052	0.022	0.17	0.64	NA	0.45	0.81	0.13	0.41	0.95	NA	0.56	0.4	0.5	0.52	0.24	0.089
CXorf36	X	p11.3	0.0019	0.005	4	153	80	73		48.4	0.35		NA	0.064	0.83	0.0012	0.59	0.89	0.78	0.06	0.12	NA	0.19	0.067	0.8	0.45	0.028	0.26	0.57	NA	NA	0.032	0.92	0.00025	0.31	0.9	1	0.76	0.23	NA	NA	NA	NA	0.093	0.44	0.34	0.49	0.37	0.75
ERO1B	1	q42.3	0.0019	0.005	4	20	20	0		26.1	0.29		NA	1.2E-09	0.071	0.21	0.66	0.057	0.4	0.66	0.027	0.4	0.019	0.1	0.079	0.1	0.91	0.51	0.036	NA	0.44	0.39	0.81	0.064	0.64	0.82	1	0.57	0.22	0.3	NA	0.83	NA	0.46	0.99	NA	0.12	0.61	0.2
HOMER1	5	q14.1	0.0019	0.005	4	100	40	60		30.1	0.88		NA	0.000000022	0.44	0.14	0.48	0.15	0.63	0.28	0.0026	0.79	0.65	0.011	0.052	0.94	1	0.83	0.37	NA	0.43	1	0.94	0.00034	0.16	0.9	1	0.29	0.24	0.4	0.76	0.86	NA	0.42	0.35	NA	0.18	0.47	0.34
TMEM8A	16	p13.3	0.0019	0.005	4	1	1	0					NA	NA	0.2	NA	0.42	NA	NA	NA	0.0048	0.35	0.013	0.053	0.13	0.3	NA	0.87	0.34	NA	NA	0.96	0.027	0.00093	0.71	0.94	NA	NA	NA	0.13	NA	0.83	NA	NA	0.98	NA	0.78	0.51	0.82
NRG2	5	q31.2	0.0019	0.005	4	6	3	3					NA	2.2E-19	0.29	0.81	0.85	0.062	0.052	0.52	0.0077	0.12	0.043	0.089	0.58	0.67	0.53	0.51	0.72	NA	0.73	0.78	0.48	0.026	0.72	0.67	1	0.56	0.29	0.37	0.91	0.71	NA	0.77	0.76	0.58	0.58	0.69	0.88
SLC25A23	19	p13.3	0.002	0.005	4	2	2	0					0.98	2.7E-11	0.68	0.0021	0.18	0.86	0.0011	0.72	0.6	0.26	0.17	0.47	1	0.55	1	0.63	0.37	NA	0.47	0.71	0.27	0.0054	0.32	0.94	0.92	0.65	0.84	0.41	0.73	0.99	NA	0.93	0.87	0.38	0.11	0.21	0.12
COL24A1	1	p22.3	0.002	0.005	4	48	1	47		25	0.61		NA	0.00032	0.92	0.62	0.36	0.72	0.14	0.0089	0.0024	0.22	NA	NA	0.13	0.24	0.21	0.42	0.61	NA	0.92	0.46	0.92	0.00024	0.68	0.93	NA	0.93	0.94	0.064	NA	NA	NA	0.46	0.87	0.28	0.47	0.41	0.84
ARHGAP6	X	p22.2	0.002	0.005	4	66	29	37		24.6	0.8		NA	0.99	0.71	0.0000063	1	0.81	0.53	0.37	0.0000029	NA	0.06	0.77	0.81	0.65	1	0.61	1	0.093	0.43	0.13	0.25	0.0000086	0.036	0.99	1	0.52	0.21	NA	NA	0.99	NA	1	0.47	0.79	0.83	0.99	0.88
ST8SIA4	5	q21.1	0.002	0.005	4	148	60	88	4	57.3	0.058		NA	0.000023	0.46	0.42	0.28	0.85	0.27	0.46	0.03	0.36	0.062	0.41	0.9	0.24	0.35	0.37	0.4	0.072	NA	0.019	0.36	0.11	0.77	0.76	1	0.33	0.44	0.027	NA	0.89	0.13	0.61	0.95	NA	0.86	0.18	0.76
MYRIP	3	p22.1	0.002	0.005	4	3	0	3		50	0.14		0.71	0.34	0.21	0.000088	0.33	0.35	0.0023	0.48	0.48	NA	0.24	0.95	0.49	0.45	1	0.56	0.61	0.26	NA	0.043	0.33	0.000037	0.41	0.66	0.88	0.9	0.15	0.11	NA	0.58	0.9	0.86	0.63	0.39	0.18	0.65	0.49
CHTF8	16	q22.1	0.0021	0.0051	4	1	1	0					NA	NA	0.057	NA	0.024	NA	NA	NA	0.19	0.0093	NA	NA	0.0019	0.78	NA	0.74	0.92	NA	NA	0.9	0.16	0.000049	0.56	NA	NA	0.79	NA	0.35	NA	NA	NA	NA	0.85	NA	0.27	0.5	0.66
FTL	19	q13.33	0.0021	0.0051	4	144	51	93	6	54.4	0.056		NA	0.00075	0.99	0.1	1	NA	0.082	0.0028	NA	0.99	0.047	0.31	NA	NA	0.2	NA	NA	0.0045	NA	NA	0.26	NA	NA	NA	0.9	0.27	0.47	NA	NA	0.99	NA	0.9	NA	0.58	0.68	NA	NA
S100A14	1	q21.3	0.0021	0.0051	4	111	59	52	1	43.4	0.3	Deposition of new CENPA-containing nucleosomes at the centromere	NA	0.36	NA	0.0058	0.51	NA	0.03	0.97	NA	0.16	0.011	0.39	NA	NA	0.27	NA	NA	NA	NA	0.96	0.0000053	NA	NA	1	1	0.52	0.68	NA	NA	0.7	NA	0.77	NA	0.84	0.18	NA	NA
BICRA	19	q13.33	0.0021	0.0051	4	1	1	0					0.00002	0.0036	0.27	0.00051	0.83	0.28	0.52	0.84	0.14	0.23	0.18	0.099	0.08	0.87	0.14	0.99	0.77	0.51	0.06	0.79	0.69	0.09	0.031	0.75	1	0.78	0.088	0.78	0.37	0.86	NA	0.48	0.32	0.72	0.52	0.73	0.27
LAMP3	3	q27.1	0.0021	0.0051	4	38	38	0		12.8	0.86		NA	0.16	0.81	0.079	0.3	NA	0.018	0.2	0.0000064	0.28	0.62	0.27	0.14	0.88	1	0.91	0.71	NA	NA	0.18	0.016	0.00016	0.8	0.76	0.72	0.58	0.066	0.3	NA	0.93	0.53	0.93	0.8	0.57	0.41	0.55	0.9
TAB3	X	p21.2	0.0021	0.0051	4	36	4	32		10.3	0.95		NA	0.96	0.11	0.001	NA	0.026	0.078	0.98	0.23	NA	NA	NA	0.54	0.2	1	0.52	1	NA	NA	NA	NA	0.0024	0.99	0.76	NA	NA	NA	NA	NA	NA	NA	1	0.63	NA	NA	0.013	0.6
DNHD1	11	p15.4	0.0021	0.0051	4	23	5	18		30.8	0.19		0.1	0.0021	0.35	0.0071	1	0.68	0.77	0.55	0.96	0.4	NA	NA	0.91	0.38	0.52	0.41	0.89	NA	NA	0.078	0.0006	0.00046	0.12	0.9	NA	0.43	0.57	0.39	0.6	0.96	NA	1	0.44	1	0.86	0.072	0.14
SLC30A4	15	q21.1	0.0021	0.0052	4	8	8	0					NA	0.0064	0.98	0.16	0.32	NA	0.11	0.79	0.11	0.75	0.74	0.68	0.031	0.56	0.26	0.27	0.72	NA	NA	0.057	0.53	0.000035	0.0099	0.84	0.83	0.65	0.22	0.074	NA	0.78	0.28	0.65	0.89	NA	0.55	0.27	0.62
DUOX1	15	q21.1	0.0021	0.0052	4	69	43	26		30	0.58	Eukaryotic Translation Termination;Formation of a pool of free 40S subunits;GTP hydrolysis and joining of the 60S ribosomal subunit;L13a-mediated translational silencing of Ceruloplasmin expression;Major pathway of rRNA processing in the nucleolus and cytosol;Nonsense Mediated Decay (NMD) enhanced by the Exon Junction Complex (EJC);Nonsense Mediated Decay (NMD) independent of the Exon Junction Co…	NA	0.011	0.85	0.29	0.23	0.0014	0.46	0.00087	0.26	0.65	0.95	0.098	0.23	0.22	0.09	0.51	0.98	NA	0.097	0.068	0.87	0.015	0.7	0.95	0.93	0.38	0.52	0.34	0.13	0.95	NA	0.73	0.95	0.71	0.82	0.16	0.88
PTPRE	10	q26.2	0.0021	0.0052	4	58	35	23	1	39	0.15	Integrin signalling pathway	0.0035	0.076	0.62	0.94	0.86	0.0000088	0.37	0.51	0.18	0.31	0.65	0.089	0.02	0.75	1	0.93	0.31	0.77	0.00016	0.35	0.21	0.095	0.99	0.85	0.85	0.45	0.75	0.37	0.57	0.78	0.19	0.64	0.61	0.34	0.4	0.29	0.094
TMEM259	19	p13.3	0.0021	0.0052	4	57	28	29		37.3	0.19	pre-mRNA splicing	NA	0.000052	0.52	0.35	0.62	NA	0.0011	0.37	NA	0.98	0.2	0.22	NA	NA	0.81	NA	NA	NA	NA	0.47	0.011	NA	NA	0.89	1	0.93	0.43	NA	NA	NA	NA	1	NA	0.018	0.23	NA	NA
KIFC3	16	q21	0.0022	0.0052	4	43	24	19		13.6	0.91		0.069	0.11	0.75	4.9E-09	0.95	0.13	0.54	0.94	0.8	0.55	0.2	0.26	0.13	0.31	0.99	0.79	0.65	NA	0.64	0.025	0.49	0.0055	0.17	0.71	1	0.37	0.0048	0.13	0.24	0.92	NA	1	0.91	0.54	0.92	0.094	0.42
LPXN	11	q12.1	0.0022	0.0052	4	1	0	1					0.39	0.00003	0.5	0.00071	0.72	0.23	0.037	0.3	0.078	NA	0.39	0.33	0.19	0.42	0.061	0.26	0.87	NA	0.74	0.35	0.73	0.0063	0.66	0.97	1	0.065	0.24	0.58	0.48	0.95	0.3	0.59	0.89	0.69	0.4	0.63	0.23
SEMA6A	5	q23.1	0.0022	0.0052	4	23	15	8		28	0.24		0.14	0.08	0.41	0.56	0.45	0.0000014	0.31	0.71	0.0025	0.93	0.76	0.75	0.076	0.5	0.37	0.76	0.59	NA	0.0074	0.54	0.21	0.041	0.76	1	0.56	0.2	0.2	0.43	0.41	0.91	NA	0.29	0.8	NA	0.55	0.097	0.89
ABT1	6	p22.2	0.0022	0.0053	4	148	75	73		35.7	0.99		NA	0.19	0.73	0.00042	0.71	NA	0.43	0.8	NA	0.5	0.012	0.016	NA	NA	0.014	NA	NA	NA	NA	0.31	1	NA	NA	0.81	0.86	0.71	0.39	NA	NA	0.64	NA	0.83	NA	0.4	0.14	NA	NA
CNN1	19	p13.2	0.0022	0.0053	4	10	10	0					NA	0.52	0.63	0.053	0.3	NA	0.042	0.45	0.46	0.98	0.54	0.051	0.95	0.59	0.08	0.52	0.31	0.006	NA	0.39	0.024	0.0062	0.34	0.85	0.75	0.85	0.052	0.24	NA	0.7	NA	0.17	0.43	0.74	0.6	0.67	0.59
TECTA	11	q23.3	0.0022	0.0053	4	4	0	4					NA	0.00028	0.97	0.27	0.68	0.035	0.19	0.52	0.099	0.15	0.35	0.45	0.83	0.65	0.73	0.61	0.67	NA	NA	0.092	0.28	0.000059	0.55	0.77	1	0.038	0.76	0.96	0.96	0.68	0.17	0.79	0.68	0.52	0.95	0.19	0.71
CFAP300	11	q22.1	0.0023	0.0054	4	9	9	0	2				NA	0.0016	0.9	0.25	0.87	NA	0.0012	0.87	0.26	0.36	NA	NA	0.057	0.12	0.08	0.67	0.99	NA	NA	0.85	0.032	0.13	0.66	NA	NA	0.8	0.35	0.012	NA	NA	NA	1	0.48	0.54	0.2	0.82	0.066
MAN2B1	19	p13.13	0.0023	0.0054	4	1	1	0					NA	0.0019	0.15	0.025	0.96	NA	0.099	0.3	0.32	0.1	0.098	0.098	0.98	0.5	0.67	0.88	0.88	0.056	NA	0.59	0.011	0.0074	0.29	0.85	1	0.35	0.066	0.12	NA	0.6	NA	0.85	0.68	0.68	0.31	0.26	0.58
DDX6	11	q23.3	0.0023	0.0055	4	3	0	3					NA	0.48	0.084	0.0034	0.36	0.34	0.02	0.99	0.41	0.57	0.45	0.59	0.15	0.14	0.27	0.52	0.45	NA	NA	0.27	0.25	0.025	0.02	0.99	1	0.94	0.25	0.12	NA	0.86	NA	0.68	0.93	NA	0.22	0.056	0.92
GNB4	3	q26.33	0.0023	0.0055	4	7	7	0		50	0.048		0.00012	0.018	0.65	0.14	0.8	0.35	0.054	0.96	0.96	0.18	NA	NA	0.12	0.51	1	0.21	0.34	NA	0.32	0.032	0.45	0.0027	0.46	0.76	NA	0.76	0.8	0.075	0.68	0.8	NA	0.95	1	NA	0.55	0.095	0.72
PEBP4	8	p21.3	0.0024	0.0056	4	89	89	0	1	68.5	0.00069	Activation of AMPA receptors;Activation of Ca-permeable Kainate Receptor;Activation of CaMK IV;Activation of NF-kappaB in B cells;Activation of the phototransduction cascade;Amyloid fiber formation;Antigen activates B Cell Receptor (BCR) leading to generation of second messengers;CLEC7A (Dectin-1) induces NFAT activation;CREB phosphorylation through the activation of Adenylate Cyclase;CREB phosph…	NA	0.34	0.012	0.25	0.0085	0.74	0.2	0.61	0.35	0.63	NA	NA	0.81	0.74	0.029	0.9	0.097	NA	NA	0.43	0.48	0.000082	0.82	0.89	NA	0.77	0.36	0.056	NA	NA	NA	0.8	0.78	0.7	0.6	0.067	0.71
LGR4	11	p14.1	0.0024	0.0056	4	3	0	3		40	0.19		0.0011	0.023	0.18	0.31	0.96	0.0000011	0.077	1	0.14	0.15	0.062	0.18	0.96	0.61	1	0.94	0.86	NA	NA	0.99	0.52	0.00087	0.78	0.85	1	0.45	0.69	0.62	NA	NA	0.69	1	0.46	0.86	0.067	0.43	0.79
RPS15	19	p13.3	0.0024	0.0057	4	12	0	12					NA	0.000015	NA	0.27	0.86	NA	0.59	0.0011	0.28	0.8	0.21	0.13	0.39	0.75	NA	0.91	0.9	NA	NA	0.95	0.00071	0.43	0.23	NA	0.44	0.3	0.52	0.01	NA	NA	0.66	NA	0.51	0.87	0.58	0.66	0.73
RFPL2	22	q12.3	0.0025	0.0057	4	1	0	1					NA	0.88	0.99	0.96	0.12	NA	0.14	0.1	0.077	0.58	0.63	0.1	0.72	0.26	0.0095	0.89	0.32	NA	NA	0.29	0.015	0.0038	0.0024	0.95	1	0.65	0.85	0.069	NA	0.97	NA	0.49	0.48	0.75	0.38	0.98	0.33
DUSP26	8	p12	0.0025	0.0058	4	72	72	0		39.2	0.22		NA	0.00033	0.9	0.29	0.95	NA	0.081	0.52	0.41	0.6	NA	NA	0.17	0.41	0.013	0.87	0.71	NA	NA	0.41	0.088	0.048	0.26	0.89	0.0058	0.3	0.12	0.14	NA	0.92	NA	0.51	0.51	0.4	0.9	0.33	0.91
DMGDH	5	q14.1	0.0025	0.0058	4	115	42	73	1	44.5	0.45		0.34	0.7	0.59	0.00042	0.98	0.09	0.62	0.76	0.000022	0.095	NA	NA	0.93	0.74	0.034	0.59	0.42	NA	NA	0.38	1	0.0042	0.26	0.96	NA	0.53	0.18	0.5	0.93	0.95	NA	0.32	0.86	0.21	0.42	0.41	0.68
ENOX2	X	q26.1	0.0025	0.0058	4	1	0	1					NA	NA	0.0059	NA	NA	0.99	NA	NA	0.47	NA	0.78	0.52	0.00037	0.61	NA	0.5	0.81	0.034	0.92	0.19	NA	0.017	0.2	0.97	NA	0.095	NA	NA	NA	0.86	NA	NA	0.78	0.29	0.19	0.21	0.62
ZMAT1	X	q22.1	0.0025	0.0058	4	5	0	5					NA	0.19	0.59	0.000012	0.91	0.54	0.26	0.024	0.074	NA	NA	NA	0.22	0.48	0.42	0.59	0.48	NA	NA	0.35	0.45	0.013	0.55	0.91	NA	0.24	0.0092	NA	NA	0.96	NA	0.74	0.7	0.95	0.81	0.31	0.29
ADRB2	5	q32	0.0025	0.0059	4	70	26	44	3	23.3	0.87	Ub-specific processing proteases	NA	0.011	NA	0.12	0.94	0.014	0.49	0.051	NA	0.88	0.022	0.068	NA	NA	1	NA	NA	0.31	0.23	0.27	0.004	NA	NA	0.95	1	0.98	0.71	NA	0.39	0.57	0.071	1	NA	0.23	0.44	NA	NA
MED25	19	q13.3	0.0026	0.0059	4	9	9	0					NA	0.00011	0.48	0.1	1	NA	0.5	1	0.018	0.13	0.035	0.17	0.97	0.39	NA	0.5	0.53	NA	NA	0.5	0.53	0.092	0.33	0.51	0.55	0.038	0.051	0.73	NA	NA	NA	NA	0.62	0.33	0.62	0.26	0.81
CTSK	1	q21.3	0.0026	0.006	4	104	54	50	1	38.7	0.5		NA	5.8E-11	0.93	0.65	0.072	NA	0.56	0.58	0.56	NA	0.85	0.69	0.0023	0.93	1	0.76	0.82	0.93	NA	0.76	0.043	0.0019	0.9	0.9	1	0.94	0.76	0.77	NA	0.87	0.88	1	0.96	NA	0.61	0.81	0.91
MT1G	16	q13	0.0026	0.006	4	2	0	2					NA	0.03	NA	0.015	0.0038	NA	0.008	0.81	NA	NA	0.3	0.36	NA	NA	0.089	NA	NA	NA	NA	NA	0.089	NA	NA	0.87	1	0.097	0.71	NA	NA	0.79	0.98	1	NA	0.87	0.16	NA	NA
SPPL2B	19	p13.3	0.0026	0.006	4	33	26	7		22.9	0.49		NA	0.000045	0.74	0.17	0.75	NA	0.07	0.81	0.45	0.12	0.64	0.0072	0.99	0.9	1	0.95	0.35	NA	NA	NA	0.00063	0.031	0.42	0.75	0.61	0.26	0.79	0.56	NA	NA	NA	0.93	0.63	0.42	0.55	0.1	0.54
SPAG16	2	q34	0.0027	0.0062	4	6	1	5		28.6	0.29		NA	0.6	0.028	0.17	0.62	0.00000021	0.39	0.73	0.012	0.88	0.17	0.025	0.73	0.096	0.82	0.7	0.54	0.87	NA	0.59	0.074	0.22	1	0.88	0.88	0.47	0.34	0.54	NA	NA	NA	0.32	0.82	0.78	0.37	0.41	0.72
GBP5	1	p22.2	0.0028	0.0063	4	1	1	0					NA	0.00000084	0.95	0.0063	0.77	NA	0.36	0.000063	0.61	0.6	NA	NA	0.035	0.27	0.35	0.97	0.99	NA	NA	0.58	0.2	0.35	0.65	0.82	NA	0.67	0.79	0.47	NA	0.87	NA	0.56	0.4	0.31	0.83	0.43	0.79
ABCA7	19	p13.3	0.0028	0.0064	4	73	29	44	3	48.7	0.021		NA	0.14	0.27	0.24	0.84	NA	0.011	0.85	0.37	0.95	0.028	0.41	0.79	0.52	0.00026	0.59	0.49	NA	NA	0.6	0.047	0.29	0.14	0.86	1	0.43	0.72	0.37	NA	0.83	NA	0.1	0.82	NA	0.11	0.49	0.34
TRIM29	11	q23.3	0.0028	0.0064	4	36	18	18		21.1	0.6		0.000078	0.58	0.72	0.000087	0.35	0.65	0.045	0.76	0.011	0.29	0.57	0.088	0.31	0.2	0.66	0.73	0.77	NA	0.28	0.096	0.95	0.1	0.47	0.96	0.48	0.06	0.84	0.19	0.75	0.83	0.71	0.77	0.24	0.93	0.7	0.24	0.68
ABHD8	19	p13.11	0.0028	0.0064	4	7	7	0					NA	0.0098	0.61	0.11	0.57	NA	0.074	1	0.0041	0.25	0.25	0.013	0.17	0.16	NA	0.95	0.85	NA	NA	0.81	0.37	0.022	0.44	0.77	0.65	0.48	0.67	0.11	NA	0.95	0.085	NA	0.66	0.52	0.53	0.34	0.26
SNX15	11	q13.1	0.0028	0.0064	4	287	89	198		45.2	1		NA	0.81	NA	0.018	1	NA	0.32	0.53	0.000017	0.73	0.46	0.4	0.54	0.73	0.25	0.58	0.44	NA	NA	0.37	0.0047	0.0013	0.73	NA	1	0.081	0.064	0.47	NA	0.67	NA	0.81	0.77	0.63	0.54	0.27	0.47
DDX49	19	p13.11	0.0029	0.0065	4	1	1	0					NA	0.00075	0.45	0.00064	0.88	NA	0.042	1	NA	0.46	0.47	0.095	NA	NA	0.78	NA	NA	NA	NA	0.57	0.073	NA	NA	0.94	0.84	0.11	0.32	NA	NA	0.88	0.026	1	NA	NA	0.14	NA	NA
BNIPL	1	q21.3	0.0029	0.0066	4	8	7	1					NA	0.043	0.81	0.00057	0.96	NA	0.021	0.49	0.082	NA	NA	NA	0.99	0.28	0.71	0.49	0.91	NA	NA	0.26	0.94	0.07	0.18	0.85	NA	0.085	0.046	0.55	NA	0.46	NA	0.76	0.55	0.3	0.76	0.79	0.62
CACNB2	10	p12	0.0029	0.0066	4	6	0	6		22.2	0.39		NA	0.26	0.28	0.85	0.48	0.78	0.92	1	0.15	0.97	0.78	0.048	1	0.36	0.0089	0.71	0.51	0.0017	0.89	0.6	0.19	0.029	0.17	0.84	0.83	0.2	0.15	0.096	0.83	0.93	0.83	0.27	0.35	0.55	0.24	0.083	0.99
SNAI1	20	q13.13	0.0029	0.0066	4	1	0	1					NA	0.19	0.065	0.2	1	NA	0.46	0.28	0.84	0.051	0.0013	0.15	0.043	0.44	0.9	0.5	0.31	NA	NA	0.26	0.91	0.0026	0.67	0.85	0.21	0.35	0.024	0.69	NA	0.86	NA	1	0.98	NA	0.35	0.1	0.72
TMEM37	2	q14.2	0.003	0.0067	4	86	13	73		28.9	0.82	Anchoring of the basal body to the plasma membrane	NA	0.018	0.25	0.3	0.72	NA	0.4	0.12	0.22	0.015	NA	NA	0.89	0.2	1	0.87	0.57	NA	NA	0.87	0.0000064	0.04	0.76	0.93	NA	0.56	0.38	0.29	NA	NA	NA	0.74	0.91	0.58	0.75	0.46	0.82
NTRK3	15	q25.3	0.003	0.0068	4	27	19	8	1	48.3	0.012		0.83	0.00068	0.29	0.039	0.87	0.67	0.92	0.17	0.5	0.51	0.87	0.22	0.24	0.65	0.044	0.68	0.69	0.8	0.9	0.098	0.29	0.00053	0.68	0.67	0.87	0.065	0.11	0.26	0.37	0.73	0.18	1	0.92	0.1	0.83	0.27	0.49
GSTM3	1	p13.3	0.0032	0.0072	4	69	43	26	1	29.2	0.65		NA	0.25	0.94	0.079	0.51	NA	0.065	0.55	0.86	0.25	0.27	0.005	0.14	0.34	0.0016	0.71	0.87	NA	NA	0.78	0.012	0.51	0.33	0.76	1	0.2	0.33	0.73	NA	0.73	NA	0.17	0.92	NA	0.035	0.2	0.99
GNL3L	X	p11.22	0.0033	0.0073	4	361	222	139	1	69	0.058		NA	0.93	0.32	0.89	0.77	0.55	0.63	0.19	0.33	NA	0.32	0.25	0.93	0.39	0.000047	0.89	0.98	NA	NA	0.35	0.08	0.011	0.64	0.98	0.99	0.81	0.64	NA	NA	0.92	NA	0.015	0.81	0.6	0.35	0.025	0.98
SH2D3A	19	p13.3	0.0033	0.0073	4	26	22	4		22.2	0.44		NA	0.0009	0.82	0.0028	1	NA	0.25	0.91	0.52	0.076	0.59	0.0044	0.92	0.4	1	0.21	0.79	NA	NA	0.49	0.039	0.11	0.31	0.65	1	0.69	0.27	0.74	NA	0.52	NA	0.9	0.56	0.31	0.22	0.29	0.84
CTRL	16	q22.1	0.0034	0.0075	4	74	19	55		18.7	0.98		NA	0.28	NA	0.0079	0.99	NA	0.033	0.15	NA	0.023	0.95	0.091	NA	NA	0.75	NA	NA	NA	NA	NA	0.026	NA	NA	0.86	1	0.3	0.48	NA	NA	NA	NA	0.72	NA	0.28	0.24	NA	NA
STK16	2	q35	0.0034	0.0075	4	72	39	33		37	0.29		NA	0.021	NA	0.44	0.71	NA	0.76	0.73	0.0036	0.48	0.86	0.14	0.052	0.14	0.92	0.95	0.84	NA	NA	NA	0.0031	0.0064	0.087	0.56	1	0.79	0.15	0.15	NA	0.93	NA	1	0.77	0.15	0.83	0.3	0.69
PFKFB1	X	p11.21	0.0035	0.0077	4	42	0	42	1	40.9	0.073	gluconeogenesis I;glycolysis I	NA	0.75	0.74	0.0039	0.044	0.88	0.22	0.42	0.27	NA	0.72	0.27	1	0.53	0.75	0.88	0.78	NA	0.66	0.031	0.051	0.00000043	0.95	0.86	0.86	0.76	0.68	NA	NA	NA	NA	0.093	0.84	0.61	0.96	0.28	0.96
GRN	17	q21.31	0.0036	0.0078	4	74	10	64		12.8	1		NA	0.74	0.83	0.28	0.73	NA	0.12	0.22	0.17	0.26	0.71	0.36	0.011	1	0.38	0.43	0.0039	NA	NA	0.82	0.0021	0.13	0.93	0.62	1	0.26	0.46	0.67	NA	0.87	0.013	0.96	0.68	0.57	0.71	0.77	0.74
LCP1	13	q14.13	0.0038	0.0082	4	36	36	0	1	45.9	0.024		0.62	0.98	0.3	0.021	0.093	0.6	0.47	1	0.093	0.4	0.99	0.58	0.49	0.25	0.0013	0.77	0.0079	NA	NA	0.0091	0.94	0.7	0.51	0.9	1	0.61	0.23	0.74	NA	0.93	0.29	0.43	0.23	NA	0.39	0.32	0.31
TSPYL2	X	p11.22	0.0038	0.0083	4	2	0	2					NA	1	0.071	0.016	0.92	NA	0.24	0.8	0.11	NA	0.14	0.048	0.081	0.27	1	0.82	0.83	NA	NA	0.11	0.78	0.000019	0.48	0.58	1	0.67	0.28	NA	NA	0.76	NA	1	0.21	0.82	0.68	0.67	0.93
NDN	15	q11.2	0.0039	0.0085	4	24	16	8	1	20	0.45		NA	0.0038	NA	0.81	1	NA	0.66	0.03	NA	NA	0.00011	0.013	NA	NA	1	NA	NA	NA	NA	0.46	0.17	NA	NA	0.9	0.96	0.23	0.28	NA	NA	NA	0.26	1	NA	NA	0.98	NA	NA
C1orf210	1	p34.2	0.0042	0.0089	4	202	123	79	12	51.5	0.68		NA	0.75	0.61	0.067	0.55	NA	0.17	0.17	0.0000062	0.39	NA	NA	1	0.74	0.031	NA	0.56	NA	NA	0.76	0.024	0.23	0.35	NA	NA	0.22	0.67	0.046	NA	NA	NA	0.54	0.71	0.97	0.15	0.75	0.57
DIAPH2	X	q21.33	0.0042	0.009	4	12	0	12		61.5	0.0041		NA	0.79	0.037	0.73	0.84	0.8	0.64	0.051	0.02	NA	0.0078	0.61	0.29	0.31	0.11	0.32	0.53	0.74	0.18	0.78	0.31	0.22	0.63	0.99	0.4	0.55	0.27	NA	NA	0.96	NA	1	0.41	NA	0.87	0.0022	0.53
ATP7A	X	q21.1	0.0043	0.0091	4	16	3	13		11.1	0.76		NA	1	NA	0.012	0.41	0.32	0.61	1	0.29	NA	NA	NA	0.00049	0.91	0.91	0.54	0.97	0.13	NA	0.13	0.27	0.024	0.0043	0.94	0.65	0.066	0.52	NA	NA	NA	NA	1	0.86	0.81	NA	0.073	0.68
SMOC2	6	q27	0.0043	0.0091	4	81	0	81		33.3	0.57	pre-mRNA splicing	NA	1	0.036	0.89	0.55	1	0.033	0.76	0.015	0.2	NA	NA	0.093	0.51	0.41	0.55	0.83	NA	0.99	0.91	0.35	0.12	0.85	0.92	NA	0.12	0.94	0.13	0.43	0.72	NA	0.9	0.13	0.18	0.0063	0.19	0.81
RGS7	1	q43	0.0043	0.0092	4	7	5	2					NA	0.018	0.35	0.17	0.55	0.41	0.14	0.12	0.9	NA	0.018	0.4	0.67	0.22	1	0.31	0.38	0.036	NA	0.87	0.14	0.0029	0.057	0.75	1	0.6	0.93	0.26	0.74	0.96	0.83	1	0.13	0.88	0.84	0.61	0.81
ANXA6	5	q33.1	0.0043	0.0092	4	17	6	11	1	11.1	0.76		0.00015	0.039	0.25	0.092	1	0.84	0.028	0.47	0.75	0.15	0.0086	0.14	0.36	0.3	0.72	0.96	0.89	NA	0.84	0.5	0.99	0.1	0.21	1	0.94	0.055	0.78	0.66	0.33	0.97	NA	0.97	0.56	0.38	0.092	0.41	0.19
SLC27A3	1	q21.3	0.0045	0.0095	4	136	71	65		44	0.67	Amplification of signal from unattached kinetochores via a MAD2 inhibitory signal;Mitotic Prometaphase;RHO GTPases Activate Formins;Resolution of Sister Chromatid Cohesion;Separation of Sister Chromatids	NA	0.0017	0.83	0.0018	0.38	NA	0.63	0.54	NA	NA	0.55	0.018	NA	NA	0.77	NA	NA	0.15	NA	0.9	0.00068	NA	NA	0.89	1	0.068	0.25	NA	NA	0.88	NA	0.9	NA	NA	0.87	NA	NA
BCAN	1	q23.1	0.0045	0.0096	4	595	280	315	1	74.5	0.042	Neddylation	NA	0.0002	0.9	0.028	0.98	NA	0.85	0.61	0.23	NA	0.41	0.11	1	0.36	0.00044	0.75	0.48	NA	NA	0.99	0.00035	0.89	0.58	0.93	1	0.46	0.64	0.7	NA	0.93	NA	0.51	0.23	0.42	0.9	0.39	0.48
RILP	17	p13.3	0.0046	0.0096	4	46	24	22		18.4	0.81	MHC class II antigen presentation	NA	0.064	NA	0.014	1	NA	0.066	0.36	0.12	0.54	NA	NA	0.084	0.67	0.9	0.79	0.07	NA	NA	0.86	0.006	0.43	0.39	0.82	NA	0.64	0.041	0.017	NA	0.94	0.57	0.97	0.59	0.27	0.17	0.7	0.4
LAMB3	1	q32.2	0.0046	0.0096	4	37	33	4		47.4	0.019		NA	1	0.98	0.1	0.75	0.000076	0.0016	0.31	0.28	0.87	0.35	0.27	0.42	0.66	0.59	0.69	0.76	NA	0.001	0.017	0.73	0.44	0.7	0.83	1	0.92	0.82	0.3	0.88	0.98	NA	0.89	0.52	0.47	0.064	0.41	0.98
HNRNPDL	4	q21.22	0.0046	0.0098	4	123	47	76	7	47.2	0.35		NA	0.011	0.74	0.082	0.38	NA	0.39	0.9	0.076	0.96	0.16	0.044	0.014	0.99	0.00059	0.4	0.76	NA	NA	NA	0.6	0.068	0.34	0.94	0.7	0.29	0.87	0.22	NA	0.98	0.81	0.3	0.31	0.25	0.57	0.5	0.99
F12	5	q35.3	0.0047	0.0099	4	37	37	0		41	0.062		NA	0.0000045	0.9	0.0047	0.5	NA	0.21	0.58	0.34	0.68	0.58	0.68	0.1	0.71	1	0.73	0.71	NA	NA	0.69	0.015	0.12	0.066	0.95	0.0086	0.29	0.17	0.47	NA	0.99	NA	0.99	0.53	NA	0.55	0.5	0.63
NACC2	9	q34.3	0.0048	0.01	4	2	0	2					NA	NA	0.97	NA	NA	0.043	NA	NA	0.58	0.53	0.18	0.0033	0.0088	0.41	NA	0.79	0.38	0.36	0.26	0.75	NA	0.011	0.39	0.64	NA	0.13	NA	0.19	0.23	0.83	NA	NA	0.52	NA	0.45	0.37	0.85
KCNK7	11	q13.1	0.005	0.01	4	323	143	180		59.3	0.76	purine nucleotides de novo biosynthesis II	NA	0.99	NA	0.011	0.37	NA	0.66	0.63	0.97	0.33	0.39	0.21	0.012	0.48	0.00044	0.79	0.82	NA	NA	0.68	0.00019	1	0.45	0.86	1	0.13	0.69	0.47	NA	0.87	NA	0.36	0.71	0.14	0.92	0.85	0.21
PHETA1	12	q24.12	0.005	0.01	4	87	55	32		16.9	1		NA	0.28	0.47	0.19	0.21	NA	0.096	1	0.026	0.71	NA	NA	0.013	0.55	1	0.43	0.19	NA	NA	NA	0.021	0.26	0.072	NA	NA	0.018	0.25	0.35	NA	NA	NA	0.58	0.85	0.43	0.53	0.97	0.99
BACE1	11	q23.3	0.005	0.011	4	3	0	3					NA	0.85	0.75	0.037	0.68	NA	0.058	0.029	0.0016	0.21	0.8	0.6	0.2	0.95	0.8	0.99	0.74	NA	NA	0.3	0.6	0.01	0.17	NA	0.78	0.34	0.62	0.067	NA	0.99	NA	0.52	0.92	0.43	0.23	0.64	0.14
DAB2	5	p13.1	0.005	0.011	4	23	15	8	1	33.3	0.13		0.24	0.0000075	0.86	0.31	1	0.0016	0.87	0.054	0.56	0.84	0.96	0.81	0.0011	0.21	0.44	0.49	0.63	NA	0.028	0.22	0.39	0.67	0.61	0.86	1	0.74	0.92	0.57	0.42	0.83	NA	1	0.91	NA	0.54	0.19	0.46
SHOX2	3	q25.32	0.0055	0.011	4	150	85	65	2	49.7	0.23		NA	0.025	0.53	0.7	0.11	NA	0.32	0.33	NA	0.57	0.57	0.013	NA	NA	0.074	NA	NA	NA	NA	0.011	0.05	NA	NA	0.83	0.98	0.88	0.76	NA	NA	NA	NA	0.49	NA	0.87	0.09	NA	NA
DDB2	11	p11.2	0.0056	0.012	4	2	0	2					NA	0.037	0.48	0.0058	0.88	NA	0.82	0.63	0.14	0.59	0.87	0.72	0.0053	0.54	0.56	0.76	0.95	NA	NA	0.71	0.048	0.087	0.24	0.94	1	0.087	0.77	0.053	NA	0.92	0.066	0.85	0.66	0.97	0.65	0.2	0.092
PMFBP1	16	q22.2	0.0057	0.012	4	21	0	21	1	18.2	0.54		NA	0.76	0.56	0.023	0.36	0.68	0.14	1	0.021	NA	0.43	0.84	0.27	0.49	0.83	0.46	0.73	NA	NA	0.12	0.036	0.0000015	0.95	0.96	1	0.2	0.052	0.2	0.63	0.94	NA	0.75	1	0.53	0.41	0.72	0.59
SGTB	5	q12.3	0.0058	0.012	4	58	23	35		22	0.79		NA	0.004	0.71	0.016	0.52	NA	0.15	0.31	0.00097	0.62	NA	NA	0.27	0.3	0.91	0.86	0.66	NA	NA	0.79	0.046	0.054	0.21	0.78	NA	0.056	0.68	0.38	NA	0.91	0.53	0.92	0.32	NA	0.54	0.76	0.29
BSG	19	p13.3	0.0063	0.013	4	5	5	0	2	57.1	0.031		NA	0.0023	0.55	0.28	1	NA	0.11	0.031	NA	0.17	0.51	0.25	NA	NA	1	NA	NA	NA	NA	0.038	0.099	NA	NA	0.96	1	0.57	0.037	NA	NA	0.78	0.28	1	NA	NA	0.36	NA	NA
MYEF2	15	q21.1	0.007	0.014	4	2	2	0					NA	0.012	0.21	0.000013	0.83	NA	0.061	0.25	0.53	0.96	0.82	0.83	0.27	0.9	NA	0.98	0.47	NA	NA	0.034	0.54	0.55	0.097	0.84	1	0.44	0.032	0.89	NA	0.86	NA	NA	0.98	0.54	0.38	0.48	0.59
LMO2	11	p13	0.007	0.014	4	1	0	1					0.73	0.043	0.0085	0.26	0.71	0.046	0.32	0.9	0.21	0.69	0.013	0.55	0.065	0.18	0.64	0.33	0.83	NA	0.18	0.78	0.27	0.1	0.79	0.91	0.2	0.095	0.44	0.2	0.77	0.94	NA	0.93	0.85	NA	0.39	0.67	0.11
PMEL	12	q13.2	0.0072	0.014	4	28	12	16	1	32.3	0.18		NA	0.047	NA	0.00013	0.76	NA	NA	0.82	0.27	0.41	NA	NA	0.55	0.74	NA	0.89	0.63	NA	NA	0.75	0.0015	0.03	0.64	0.98	0.34	NA	NA	0.41	NA	0.63	NA	NA	0.38	NA	0.88	0.49	0.54
TRPC3	4	q27	0.0075	0.015	4	23	0	23		60	0.0023		NA	0.0022	0.25	0.042	0.66	0.98	0.19	0.58	0.26	0.17	0.98	0.68	0.57	0.75	0.13	0.79	0.79	NA	0.12	0.76	0.026	0.00028	0.19	0.9	0.96	0.91	0.43	0.84	0.14	0.99	0.15	0.82	0.55	0.4	0.12	0.49	0.6
DAAM2	6	p21.2	0.0076	0.015	4	135	39	96		40.1	0.83	PKMTs methylate histone lysines;RUNX1 regulates genes involved in megakaryocyte differentiation and platelet function	NA	0.47	1	0.37	1	0.92	0.74	0.84	0.6	0.89	0.38	0.049	0.35	0.2	0.027	0.63	0.84	0.035	1	0.37	0.21	0.0000037	0.34	0.82	1	0.47	0.75	0.45	0.47	0.87	NA	0.92	0.51	0.15	0.27	0.37	0.81
FHL2	2	q12.2	0.0079	0.016	4	79	31	48	1	30.5	0.69		0.034	0.18	0.33	0.045	0.51	0.69	0.83	0.88	0.42	0.86	0.35	0.37	0.31	0.25	0.012	0.76	0.77	NA	0.14	0.2	0.012	0.14	0.66	0.81	1	0.92	0.36	0.76	0.61	0.92	NA	0.31	0.78	0.51	0.72	0.084	0.82
TRIM36	5	q22.3	0.008	0.016	4	26	14	12		10.7	0.78		NA	0.00036	0.91	0.12	0.55	0.87	0.93	0.86	0.5	0.82	0.026	0.69	0.48	0.97	0.002	0.87	0.25	0.79	0.12	0.98	0.23	0.00066	0.67	0.86	0.49	0.75	0.35	0.19	0.2	0.87	0.26	1	0.98	0.73	0.65	0.56	0.16
SNAPC2	19	p13	0.0085	0.017	4	44	28	16		28.3	0.4	RNA polymerase II transcribes snRNA genes	NA	0.018	NA	0.53	1	NA	0.0055	0.38	NA	0.32	0.94	0.15	NA	NA	0.52	NA	NA	0.035	NA	0.95	0.0026	NA	NA	0.97	0.46	0.43	0.25	NA	NA	0.71	NA	0.83	NA	0.12	0.33	NA	NA
OAF	11	q23.3	0.0085	0.017	4	6	0	6					NA	0.04	0.72	0.014	1	NA	0.018	0.0083	0.88	0.12	NA	NA	0.28	0.49	1	0.53	0.86	NA	NA	0.053	0.27	0.67	0.12	NA	NA	0.11	0.97	0.071	NA	0.98	NA	0.99	0.98	NA	0.75	0.18	0.89
FZR1	19	p13.3	0.0089	0.018	4	8	8	0					0.81	0.0076	0.94	0.013	0.75	0.81	0.74	0.98	0.021	0.55	0.61	0.19	0.94	0.34	NA	0.95	0.96	NA	0.51	0.39	0.07	0.0042	0.25	0.99	0.92	0.32	0.26	0.12	NA	0.67	0.99	NA	0.99	0.13	0.24	0.35	0.79
SEMA6D	15	q21.1	0.009	0.018	4	104	47	57		38	0.56		0.013	0.31	0.63	0.044	0.53	0.5	0.05	0.18	0.33	0.77	0.55	0.13	0.2	0.81	0.0065	0.45	0.96	NA	NA	0.56	0.23	0.26	0.85	0.88	0.46	0.23	0.95	0.85	NA	0.91	0.3	0.22	0.76	NA	0.85	0.25	0.91
ZBTB46	20	q13.33	0.0092	0.018	4	23	23	0					NA	NA	0.82	NA	NA	NA	NA	NA	0.00015	0.87	NA	NA	0.29	0.9	NA	0.51	0.55	NA	NA	0.89	NA	0.00046	0.045	0.96	NA	0.44	0.041	NA	NA	0.92	NA	NA	0.39	NA	0.55	0.77	0.72
GRM4	6	p21.31	0.01	0.02	4	85	85	0		36.4	0.45		0.18	0.35	0.4	0.013	0.79	0.088	0.94	0.6	0.028	0.39	0.016	0.91	0.76	0.42	0.71	0.93	0.84	1	0.66	0.93	0.63	0.053	0.58	0.96	0.001	0.094	0.4	0.82	0.11	0.87	0.75	0.75	0.97	0.36	0.63	0.49	0.63
TGM5	15	q15.2	0.011	0.021	4	2	2	0					NA	0.00042	0.49	0.38	0.6	0.3	0.019	0.18	0.51	0.17	0.024	0.14	0.046	0.48	1	0.27	0.33	NA	0.5	0.31	0.74	0.14	0.55	0.95	1	0.22	0.24	0.85	0.95	0.93	NA	1	0.79	0.32	0.89	0.67	0.43
LYNX1	8	q24.3	0.012	0.022	4	176	88	88	1	57.1	0.15		NA	0.66	0.34	0.013	0.95	NA	0.044	0.49	NA	0.48	NA	NA	NA	NA	0.021	NA	NA	NA	NA	0.48	0.11	NA	NA	0.81	NA	0.81	0.036	NA	NA	0.71	NA	0.79	NA	0.63	0.57	NA	NA
NDRG4	16	q21	0.012	0.023	4	20	10	10		47.6	0.02		0.12	0.93	0.55	0.00009	0.85	0.015	0.044	1	0.24	NA	0.98	0.94	0.13	0.64	1	0.75	0.97	0.45	0.49	0.38	0.18	0.018	0.5	0.9	1	0.11	0.35	0.55	0.18	0.67	0.57	0.87	0.96	0.54	0.29	0.25	0.34
CD2	1	p13.1	0.013	0.024	4	32	22	10		17.1	0.71		NA	0.11	0.16	0.037	1	NA	0.011	0.96	0.48	0.87	0.61	0.29	0.56	0.87	0.005	0.91	0.79	NA	NA	0.76	0.26	0.0029	0.79	0.9	1	0.47	0.66	0.88	NA	0.84	0.88	0.14	0.72	NA	0.35	0.66	0.3
ROR2	9	q22.31	0.013	0.024	4	1	0	1					0.41	0.00047	0.89	0.7	0.99	0.0033	0.045	0.46	0.3	0.22	0.59	0.21	0.69	0.95	0.93	0.89	1	0.28	0.62	0.47	0.4	0.01	0.41	0.75	1	0.11	0.72	0.42	0.52	0.79	NA	1	0.88	0.11	0.32	0.22	0.48
SSR4	X	q28	0.014	0.027	4	12	0	12					NA	0.27	NA	0.4	1	NA	0.37	0.0018	NA	NA	0.032	0.71	NA	NA	0.38	NA	NA	NA	NA	0.23	0.015	NA	NA	0.93	0.99	0.021	0.69	NA	NA	0.98	0.54	0.56	NA	NA	0.57	NA	NA
STAT1	2	q32.2	0.014	0.027	4	100	100	0	3	27.6	0.99		NA	0.34	0.11	0.097	0.89	NA	0.49	0.97	0.024	0.86	0.077	0.58	0.00074	0.85	0.023	0.84	0.55	NA	NA	0.58	0.22	0.024	0.96	0.89	0.44	0.85	0.25	0.73	NA	0.67	0.72	0.54	0.44	0.55	0.31	0.51	0.43
PPFIA3	19	q13.33	0.015	0.028	4	2	2	0					0.84	0.00057	0.48	0.19	1	0.83	0.036	1	0.0068	0.26	0.33	0.33	0.3	0.33	0.67	0.63	0.48	0.84	0.57	0.51	0.54	0.35	0.76	0.9	1	0.18	0.29	0.31	0.14	0.93	NA	0.41	0.69	NA	0.48	0.34	0.85
REPS2	X	p22.2	0.015	0.029	4	31	7	24		25	0.39		NA	0.96	0.88	0.0072	1	0.56	0.19	0.58	0.0077	NA	0.13	0.13	0.043	0.36	1	0.36	0.83	1	0.12	0.46	0.39	0.00019	0.33	0.99	0.96	0.54	0.68	NA	NA	0.96	0.51	1	0.74	0.79	0.48	0.71	0.27
KCNQ3	8	q24.22	0.016	0.029	4	84	51	33		28.4	0.82		NA	0.79	0.76	0.29	0.8	0.4	0.1	0.97	0.015	0.71	0.0003	0.056	0.79	0.79	0.047	0.27	0.25	0.88	NA	0.21	0.42	0.033	0.23	0.88	0.24	0.92	0.35	0.28	0.55	0.99	NA	0.85	0.45	0.61	0.7	0.97	0.75
PPP1R14C	6	q25.1	0.016	0.03	4	10	0	10					NA	0.37	0.91	0.031	0.044	0.48	0.48	0.9	0.007	0.9	NA	NA	0.12	0.07	1	0.83	0.98	0.73	0.25	0.26	0.13	0.033	0.11	0.67	NA	0.71	0.16	0.4	0.14	0.97	NA	0.75	0.82	NA	0.87	0.79	0.45
TRAPPC6A	19	q13.32	0.017	0.032	4	7	0	7		25	0.35		NA	0.00054	0.59	0.36	0.83	NA	0.69	0.79	0.006	0.35	NA	NA	0.33	0.64	0.19	0.63	0.76	NA	NA	1	0.017	0.17	0.48	0.67	0.53	0.59	0.18	0.67	NA	0.92	0.32	0.72	1	0.91	0.049	0.65	0.72
EML2	19	q13.32	0.019	0.034	4	21	16	5		8.7	0.87		0.15	0.027	0.39	0.98	0.71	NA	0.8	1	0.073	NA	0.37	0.72	0.72	0.54	1	0.88	0.44	0.013	0.82	0.29	0.00054	0.011	0.53	0.85	1	0.59	0.58	0.094	NA	0.93	0.63	0.91	0.59	0.81	0.21	0.16	0.5
NLGN4X	X	p22.32-p22.31	0.019	0.034	4	62	7	55		27.7	0.64		NA	0.77	0.19	0.028	0.21	0.72	0.13	0.89	0.0046	NA	0.95	0.86	0.0079	0.75	0.27	0.91	0.16	NA	0.73	0.58	0.2	0.0075	0.17	0.96	1	0.53	0.9	NA	NA	0.78	NA	0.92	0.84	0.41	0.65	0.9	0.35
ANXA9	1	q21.3	0.019	0.035	4	46	43	3		25.5	0.53		NA	0.02	0.93	0.054	0.31	NA	0.17	0.97	0.023	0.02	0.3	0.49	0.72	0.72	0.037	0.73	0.45	NA	NA	0.99	0.81	0.055	0.87	0.96	0.73	0.59	0.19	0.22	NA	0.98	NA	0.43	0.99	0.42	0.84	0.96	0.39
CRABP2	1	q23.1	0.019	0.035	4	23	22	1					NA	0.82	0.57	0.037	0.77	NA	0.11	1	0.97	NA	0.57	0.2	0.00074	0.6	0.0011	0.49	0.94	NA	NA	0.98	0.82	0.75	0.71	0.89	1	0.71	0.31	0.027	NA	0.95	0.31	0.58	0.51	0.58	0.82	0.67	0.32
BAMBI	10	p12.1	0.02	0.036	4	1	1	0					NA	0.84	0.79	0.0061	0.72	NA	0.48	0.99	0.011	0.37	0.53	0.91	0.098	0.81	1	0.39	0.98	0.00024	NA	0.99	0.0025	0.54	0.38	0.99	0.87	0.84	0.21	0.92	NA	0.89	0.31	0.94	0.56	NA	0.43	0.65	0.9
CA1	8	q21.2	0.024	0.043	4	55	32	23	1	29.8	0.45		NA	0.63	0.69	0.28	0.49	0.45	0.7	0.98	0.26	0.68	0.024	0.94	0.014	0.94	0.00017	0.83	0.91	NA	0.88	0.16	0.91	0.011	0.29	0.96	0.66	0.61	0.36	0.68	NA	0.73	0.83	0.34	0.56	0.23	0.92	0.93	0.84
CRHBP	5	q13.3	0.03	0.052	4	88	88	0	2	32.2	0.69		NA	0.16	0.12	0.67	0.99	NA	0.14	0.14	0.033	0.79	0.74	0.43	0.0072	0.28	0.51	0.79	0.95	NA	NA	0.016	0.24	0.0057	0.53	0.99	0.88	0.67	0.14	0.37	NA	0.97	NA	0.78	0.75	0.79	0.77	0.35	0.61
CEMIP	15	q25.1	0.031	0.054	4	1	1	0					1	0.03	0.93	0.78	0.93	0.2	0.94	0.23	0.005	0.97	0.29	0.22	0.1	0.73	0.6	0.89	0.48	NA	0.84	0.026	0.54	0.011	0.68	0.96	0.84	0.3	0.35	0.47	0.4	1	NA	0.96	0.26	0.54	0.88	0.69	0.16
RASGRF2	5	q14.1	0.031	0.054	4	382	162	220		68.4	0.12	Clathrin-mediated endocytosis	NA	0.79	0.43	0.018	0.59	0.66	0.29	0.97	0.063	0.91	NA	NA	0.053	0.38	0.017	0.87	0.97	NA	0.58	0.044	0.28	0.019	0.62	0.47	NA	0.81	0.79	0.74	NA	0.94	NA	1	0.48	0.69	0.73	0.29	0.41
RPGR	X	p11.4	0.032	0.055	4	36	4	32	1	28.9	0.3	Negative regulation of MAPK pathway	NA	0.99	0.35	0.0031	0.9	0.74	0.54	1	0.55	NA	0.88	0.29	0.027	0.7	1	0.2	0.96	NA	0.045	0.47	0.16	0.027	0.37	0.94	1	0.39	0.46	NA	NA	0.83	0.48	0.41	0.24	0.84	0.88	0.056	0.96
PROCR	20	q11.22	0.032	0.055	4	682	682	0	4	63.8	1	pre-mRNA splicing	NA	0.3	0.078	0.81	0.09	NA	0.71	0.7	0.63	0.95	0.6	0.7	0.0029	0.69	0.57	0.22	0.58	NA	NA	0.7	0.17	0.023	0.97	0.78	1	0.73	0.86	0.049	NA	0.67	NA	0.82	0.46	0.031	0.78	0.41	0.96
ZNF365	10	q21.2	0.036	0.062	4	20	1	19	1	54.5	0.0059		NA	0.23	0.49	0.17	0.19	0.29	0.6	1	0.83	0.69	0.78	0.57	0.18	0.9	1	0.96	0.54	0.043	0.98	0.57	0.026	0.0077	0.0043	0.67	0.73	0.86	0.64	0.95	0.94	0.73	NA	0.65	0.57	0.57	0.9	0.27	0.15
ROBO1	3	p12.3	0.039	0.066	4	1	0	1					0.093	0.046	0.71	0.88	1	0.81	0.2	0.96	0.084	0.68	0.37	0.12	0.0016	0.31	0.9	0.63	0.38	0.56	0.53	0.037	0.98	0.012	0.34	0.79	1	0.98	0.64	0.67	0.31	1	0.66	0.93	0.62	NA	0.57	0.36	0.7
CCR4	3	p22.3	0.04	0.067	4	23	23	0		16	0.65		NA	0.52	0.02	0.24	0.36	NA	0.89	0.016	0.72	0.98	0.35	0.73	0.045	0.72	0.56	0.41	0.29	NA	NA	0.0072	0.33	0.6	0.82	0.92	0.88	0.096	0.86	0.54	NA	0.87	0.7	1	0.7	NA	0.46	0.88	0.87
DLX3	17	q21.33	0.048	0.079	4	24	0	24		20	0.45		NA	0.77	0.61	0.042	1	NA	0.041	0.7	NA	0.2	NA	NA	NA	NA	0.44	NA	NA	NA	NA	0.79	0.047	NA	NA	0.93	NA	0.38	0.034	NA	NA	0.67	NA	1	NA	0.33	0.91	NA	NA
GUCY1A2	11	q22.3	0.049	0.08	4	51	17	34		32.7	0.29		0.87	0.015	0.75	0.058	0.95	0.4	0.31	0.66	0.0092	0.049	0.95	0.41	0.79	0.73	0.71	0.99	0.74	0.48	0.64	0.97	0.55	0.00044	0.74	0.91	1	0.66	0.079	0.48	0.45	0.95	0.64	1	0.77	0.13	0.49	0.81	0.91
PAX6	11	p13	0.051	0.083	4	98	20	78	4	40	0.57	Nonsense Mediated Decay (NMD) enhanced by the Exon Junction Complex (EJC)	NA	0.00049	0.99	0.56	0.57	NA	0.94	0.86	0.57	0.57	0.62	0.12	0.023	0.55	1	0.62	0.84	0.84	NA	0.74	0.0024	0.014	0.19	0.85	1	1	0.89	0.13	NA	0.91	0.98	1	0.77	NA	0.68	0.91	0.27
CDH8	16	q21	0.061	0.098	4	8	0	8					NA	0.94	0.93	0.035	0.49	0.000062	0.64	1	0.029	1	0.44	0.69	0.98	0.57	0.76	0.94	0.93	0.18	NA	0.91	0.49	0.0062	0.37	0.65	0.73	1	0.51	0.44	1	0.8	NA	0.78	0.93	0.91	0.17	0.95	0.78
SRPX	X	p11.4	0.062	0.099	4	88	32	56	1	43.3	0.17	Deposition of new CENPA-containing nucleosomes at the centromere	NA	0.96	0.55	0.048	1	0.65	0.021	1	0.089	NA	0.047	0.71	0.53	0.77	0.74	0.44	0.81	NA	0.37	0.11	0.28	0.0099	0.24	0.95	1	0.35	0.13	NA	NA	0.97	0.27	0.63	0.47	0.74	0.82	0.82	0.97
CALB2	16	q22.2	0.091	0.14	4	35	17	18		5.6	1		0.78	0.26	0.85	0.0009	0.84	0.56	0.31	1	0.97	0.64	0.025	0.39	0.56	0.77	0.33	0.97	0.93	NA	0.88	0.24	0.44	0.022	0.64	0.9	1	0.61	0.76	0.032	0.16	0.68	NA	0.99	0.83	NA	0.31	0.95	0.83
FSTL4	5	q31.1	0.093	0.14	4	68	60	8		34.7	0.39		NA	0.25	0.76	0.047	0.59	0.0055	0.048	0.86	0.57	0.07	0.62	0.38	0.49	0.81	0.96	0.87	0.72	0.64	NA	0.71	1	0.0037	0.19	0.84	0.54	0.43	0.15	0.37	NA	0.78	NA	0.93	0.5	0.95	0.53	0.94	0.95
SLC9C2	1	q25.1	0.12	0.17	4	90	75	15	3	43.5	0.17		NA	0.0011	NA	0.32	0.57	0.39	0.61	0.27	0.025	0.43	NA	NA	0.013	0.71	0.36	NA	0.79	NA	NA	0.95	0.56	0.048	0.82	0.95	NA	0.59	0.94	NA	0.57	0.93	NA	1	0.61	0.83	0.55	0.89	0.87
SGCZ	8	p22	0.12	0.18	4	20	0	20		27.3	0.25	Amplification of signal from unattached kinetochores via a MAD2 inhibitory signal;Mitotic Prometaphase;RHO GTPases Activate Formins;Resolution of Sister Chromatid Cohesion;Separation of Sister Chromatids	0.048	0.87	0.54	0.056	0.84	0.013	0.78	0.95	0.023	0.38	NA	NA	1	1	0.44	NA	0.8	0.99	NA	0.78	0.26	0.019	0.69	0.75	NA	0.85	0.95	0.94	0.28	NA	NA	1	0.89	0.53	0.66	0.81	0.98
EMILIN1	2	p23.3	0.15	0.21	4	91	51	40	2	23.4	0.98	pre-mRNA splicing	NA	0.043	NA	0.8	0.64	NA	0.035	0.95	0.57	0.1	0.53	0.24	0.57	0.9	0.83	0.7	0.87	NA	NA	0.72	0.029	0.84	0.26	0.97	0.69	0.62	0.047	0.98	NA	0.95	NA	0.28	0.93	0.96	0.77	0.26	0.44
DCHS2	4	q31.3	0.2	0.27	4	26	0	26		35.7	0.11		NA	0.025	0.8	0.37	0.96	0.3	0.3	1	0.02	0.94	0.96	0.91	0.0084	0.77	0.65	0.93	0.51	NA	0.82	0.89	0.57	0.031	0.63	0.91	0.66	0.99	0.63	0.26	0.87	0.8	NA	0.83	0.64	0.77	0.85	0.32	0.24
DPP4	2	q24.2	0.000052	0.00075	3	2	2	0					NA	0.66	0.1	0.22	1	0.97	0.2	0.86	0.97	0.89	0.76	0.6	0.0015	0.23	0.096	0.44	0.75	0.32	NA	0.38	0.0011	0.099	0.96	0.88	1	0.96	0.92	0.91	NA	0.95	0.12	0.58	0.72	NA	0.27	0.69	0.41
ZNF488	10	q11.22	0.00008	0.0012	3	24	2	22		48	0.015		NA	0.54	0.35	0.8	0.99	NA	0.19	0.97	0.21	NA	NA	NA	0.77	0.069	0.42	0.11	0.52	0	0.06	0.62	0.011	0.039	0.27	0.83	NA	0.52	0.91	0.87	NA	0.79	NA	0.97	0.99	0.54	0.79	0.25	0.54
DNAH9	17	p12	0.00011	0.0015	3	3	0	3					NA	0.34	0.95	0.46	0.81	0.69	0.37	1	0.015	0.55	0.98	0.11	0.092	0.46	0.083	0.95	0.72	NA	0.97	0.51	0.87	0	0.57	0.87	1	0.58	0.84	0.38	0.8	0.99	NA	0.23	0.95	0.6	0.33	0.61	0.023
METTL18	1	q24.2	0.00069	0.005	3	69	18	51		45.1	0.069		NA	3.2E-10	NA	9.3E-09	1	NA	NA	0.0014	NA	NA	NA	NA	NA	NA	NA	NA	NA	NA	NA	0.81	0.061	NA	NA	0.71	1	NA	NA	NA	NA	NA	NA	NA	NA	0.73	0.14	NA	NA
EMC4	15	q14	0.0008	0.005	3	14	0	14		40	0.069		NA	4.4E-09	NA	0.0032	0.16	NA	0.075	0.46	NA	NA	NA	NA	NA	NA	0.54	NA	NA	NA	NA	0.28	0.046	NA	NA	NA	NA	0.15	0.22	NA	NA	NA	NA	0.17	NA	NA	0.59	NA	NA
CENPP	9	q22.31	0.00084	0.005	3	2	0	2					NA	NA	NA	NA	NA	0.00016	NA	NA	0.0012	0.96	NA	NA	NA	NA	NA	NA	0.85	NA	NA	0.6	NA	0.0000029	NA	NA	NA	0.18	NA	0.63	NA	NA	NA	NA	NA	NA	NA	0.33	NA
TMEM138	11	q12.2	0.00096	0.005	3	1	0	1					NA	8.7E-13	0.66	1.6E-09	0.53	NA	0.00000031	0.49	NA	0.26	NA	NA	NA	NA	0.57	NA	NA	NA	NA	0.42	1	NA	NA	NA	NA	0.077	0.074	NA	NA	NA	NA	0.8	NA	0.63	0.15	NA	NA
SLC35A4	5	q31.3	0.00096	0.005	3	39	20	19		17.5	0.74		NA	4.4E-10	0.99	0.000000037	0.17	NA	0.21	0.012	NA	0.39	NA	NA	NA	NA	0.74	NA	NA	NA	NA	0.2	0.23	NA	NA	0.95	NA	0.078	0.05	NA	NA	0.44	NA	0.12	NA	0.57	0.86	NA	NA
APOE	19	q13.32	0.001	0.005	3	82	24	58	2	30.6	0.71		NA	0.019	NA	0.88	0.75	NA	0.1	0.97	0.024	0.87	0.52	0.76	0.36	0.5	1	0.71	0.76	NA	NA	0.71	0	0.078	0.59	0.9	1	0.78	0.27	0.85	NA	0.93	NA	1	0.53	0.82	0.56	0.57	0.75
TIMM13	19	p13.3	0.0011	0.005	3	99	43	56		45	0.16		NA	2.1E-15	NA	0.052	0.53	NA	0.027	0.96	NA	0.31	0.49	0.53	NA	NA	0.5	NA	NA	NA	NA	NA	0.0052	NA	NA	0.81	1	0.73	0.081	NA	NA	0.7	NA	1	NA	NA	0.54	NA	NA
PLEKHG2	19	q13.2	0.0011	0.005	3	106	0	106		28.7	0.95		NA	0.00091	0.41	0.013	0.85	NA	0.18	0.68	NA	0.24	NA	NA	NA	NA	0.28	NA	NA	NA	NA	0.96	0.1	NA	NA	0.62	NA	0.0011	0.18	NA	NA	0.47	NA	0.6	NA	NA	0.75	NA	NA
FAM167A	8	p23.1	0.0011	0.005	3	58	0	58	1	25	0.69		NA	NA	0.16	NA	NA	NA	NA	NA	0.16	0.072	NA	NA	0.043	0.14	NA	0.69	0.71	NA	NA	0.42	NA	0.00000011	0.39	NA	NA	0.1	NA	0.031	NA	NA	NA	NA	0.71	0.11	0.23	0.95	0.84
ERAP1	5	q15	0.0011	0.005	3	23	0	23		8	0.91		NA	NA	0.69	NA	NA	NA	NA	NA	9.5E-09	0.47	NA	NA	0.00029	0.73	NA	0.5	0.74	NA	NA	0.08	NA	0.00086	0.079	NA	NA	0.92	NA	0.75	NA	NA	NA	NA	0.53	0.11	0.5	0.79	0.22
RPS11	19	q13.3	0.0012	0.005	3	35	0	35	1	25	0.42		NA	0.023	0.91	0.095	0.24	NA	0.68	0.000036	NA	0.088	0.42	0.071	NA	NA	0.00083	NA	NA	NA	NA	0.53	0.072	NA	NA	0.86	0.6	0.12	0.3	NA	NA	0.96	NA	1	NA	0.23	0.3	NA	NA
YIPF2	19	p13.2	0.0012	0.005	3	4	3	1					NA	0.0000018	0.89	0.0017	1	NA	0.23	0.91	NA	0.94	NA	NA	NA	NA	1	NA	NA	NA	NA	0.28	0.004	NA	NA	NA	0.78	0.99	0.054	NA	NA	0.85	NA	1	NA	0.33	0.097	NA	NA
ZNF773	19	q13.43	0.0013	0.005	3	29	26	3		51.6	0.0066		NA	NA	NA	NA	NA	NA	NA	NA	0.96	0.31	NA	NA	NA	NA	NA	NA	0.9	0.000005	NA	0.35	NA	0.0011	NA	NA	NA	0.41	NA	0.019	NA	NA	NA	NA	NA	0.82	NA	0.3	NA
CALM3	19	q13.32	0.0013	0.005	3	32	0	32		15.2	0.73		NA	0.0000047	0.62	0.0076	0.42	NA	0.63	0.33	NA	0.089	0.51	0.11	NA	NA	0.46	NA	NA	NA	NA	0.94	0.17	NA	NA	0.87	0.62	0.65	0.021	NA	NA	NA	NA	0.68	NA	NA	0.4	NA	NA
ENDOV	17	q25.3	0.0014	0.005	3	8	0	8					NA	0.18	NA	0.000019	0.24	NA	NA	0.65	0.27	0.096	NA	NA	0.00063	0.62	NA	0.38	0.96	NA	NA	NA	0.01	0.22	0.051	NA	NA	NA	NA	0.41	NA	NA	NA	NA	0.79	0.47	0.17	0.39	0.78
EGR3	8	p21.3	0.0014	0.005	3	138	59	79		50.4	0.28		NA	0.00055	NA	0.53	0.11	NA	0.35	0.28	NA	0.7	0.17	0.12	NA	NA	0.0022	NA	NA	0.21	NA	NA	0.00076	NA	NA	0.67	1	0.46	0.16	NA	NA	0.92	NA	0.71	NA	0.21	0.29	NA	NA
SH3BGRL3	1	p36.11	0.0014	0.005	3	130	63	67		33.1	1		NA	0.28	NA	0.016	0.33	NA	0.16	0.76	NA	0.54	0.14	0.13	NA	NA	NA	NA	NA	NA	NA	NA	0.000031	NA	NA	0.94	0.82	NA	0.11	NA	NA	0.92	0.019	NA	NA	0.81	0.5	NA	NA
RNF126	19	p13.3	0.0015	0.005	3	46	19	27	1	43.8	0.046		NA	0.015	0.46	0.0013	0.18	NA	0.17	1	NA	0.56	0.12	0.46	NA	NA	NA	NA	NA	NA	NA	0.62	0.000016	NA	NA	0.86	0.28	0.44	0.28	NA	NA	0.55	0.28	NA	NA	0.38	0.38	NA	NA
MINAR1	15	q25.1	0.0015	0.005	3	1	1	0					NA	0.0000015	0.58	0.36	0.89	0.88	NA	0.14	0.0094	0.21	0.44	0.94	0.27	0.15	NA	0.53	0.65	NA	NA	NA	NA	0.0000016	0.64	0.89	1	0.15	0.19	NA	NA	NA	NA	NA	0.79	0.44	NA	0.33	0.66
ZBTB6	9	q33.2	0.0015	0.005	3	3	3	0					NA	0.017	0.93	0.27	0.2	NA	0.089	0.06	NA	0.89	0.014	0.49	NA	NA	1	NA	NA	NA	NA	0.32	0.0022	NA	NA	0.48	0.076	0.071	0.63	NA	NA	0.8	NA	0.85	NA	0.9	0.52	NA	NA
USP11	X	p11.3	0.0018	0.005	3	239	161	78	5	43.7	1		NA	1	0.07	0.1	0.87	NA	0.89	0.85	0.0000095	NA	0.019	0.21	0.58	0.13	0.000016	0.78	0.85	NA	NA	0.08	0.71	0.15	0.17	0.67	1	0.52	0.14	NA	NA	0.66	NA	0.52	1	0.56	0.48	0.82	0.37
SPATA45	1	q32.3	0.0019	0.005	3	63	63	0	8	23.9	0.81		NA	NA	0.38	NA	0.19	NA	NA	NA	0.000029	0.6	NA	NA	0.29	0.048	NA	NA	0.86	NA	NA	NA	NA	0.047	0.55	NA	NA	0.13	NA	NA	NA	NA	NA	NA	0.63	0.31	NA	0.23	0.76
ZNF613	19	q13.41	0.0019	0.005	3	2	2	0		66.7	0.09		NA	0.63	0.23	0.81	0.62	NA	0.17	0.37	0.019	0.58	0.26	0.074	0.27	0.59	1	0.85	0.83	0.000036	NA	0.25	0.053	0.082	0.6	0.81	0.3	0.18	0.48	0.29	NA	0.85	NA	0.96	0.35	0.061	0.57	0.01	0.65
ZNF443	19	p13.2	0.002	0.005	3	8	7	1					NA	0.00000073	0.99	0.094	0.4	NA	0.11	0.23	0.001	0.34	NA	NA	0.56	0.46	0.9	0.94	0.9	0.24	NA	0.13	0.13	0.0075	0.65	0.95	0.94	0.12	0.14	0.15	NA	0.73	NA	0.82	0.55	0.36	0.56	0.33	0.42
H2AFX	11	q23.3	0.002	0.005	3	4	0	4					NA	0.086	NA	0.000015	0.16	NA	0.023	0.28	NA	0.73	0.045	0.13	NA	NA	1	NA	NA	NA	NA	NA	0.62	NA	NA	0.85	0.7	0.72	0.7	NA	NA	NA	0.1	1	NA	0.98	0.5	NA	NA
HTATSF1	X	q26.3	0.002	0.005	3	8	8	0					NA	0.000003	0.12	1	0.95	NA	0.8	0.054	0.38	NA	0.64	0.0049	0.032	0.46	1	0.36	0.48	NA	NA	0.43	0.36	0.19	0.051	0.82	1	0.061	0.4	NA	NA	0.66	NA	1	0.9	0.74	0.57	0.83	0.96
HSD17B2	16	q23.3	0.002	0.0051	3	72	30	42		13.5	1		NA	0.34	0.77	0.0000097	0.69	0.000027	0.2	0.98	0.24	0.34	0.14	0.18	0.08	0.72	1	0.44	0.79	0.39	0.37	0.11	0.96	0.00001	0.19	0.79	0.93	0.94	0.41	0.23	0.46	0.88	0.73	1	0.73	NA	0.65	0.52	0.43
TSPAN7	X	p11.4	0.0021	0.0051	3	124	51	73	1	38.1	0.71	Amplification of signal from unattached kinetochores via a MAD2 inhibitory signal;Mitotic Prometaphase;RHO GTPases Activate Formins;Resolution of Sister Chromatid Cohesion;Separation of Sister Chromatids	NA	0.97	0.68	0.0000002	1	0.63	0.048	0.91	0.021	NA	0.069	0.27	0.11	0.81	0.16	0.4	0.56	NA	0.21	0.055	0.39	0.098	0.13	0.79	0.28	0.39	0.11	NA	NA	0.81	NA	0.93	0.8	0.82	0.9	0.32	0.87
MECOM	3	q26.2	0.0021	0.0051	3	97	83	14	3	28	0.92	PKMTs methylate histone lysines	0.86	NA	0.93	NA	0.93	0.61	NA	NA	0.000034	0.68	0.66	0.56	0.087	0.47	NA	0.94	0.4	NA	0.28	0.12	0.00031	0.00065	0.94	0.98	NA	NA	NA	0.25	0.47	0.44	NA	NA	0.56	0.86	0.078	0.51	0.48
KIF21B	1	q32.1	0.0021	0.0051	3	55	24	31	1	37.5	0.17		NA	2.3E-10	0.76	0.71	0.9	NA	0.38	0.0009	0.19	0.54	0.64	0.68	0.0041	0.64	0.23	0.54	0.89	NA	NA	1	0.28	0.25	0.77	0.66	0.63	0.46	0.65	0.83	NA	0.97	NA	0.78	0.53	NA	0.51	0.64	0.3
IRF1	5	q31.1	0.0021	0.0051	3	7	5	2	1	25	0.35		NA	0.00000013	0.95	0.15	1	NA	0.13	0.53	0.72	0.22	0.49	0.18	0.72	0.86	0.96	0.77	0.14	0.041	NA	0.29	0.059	0.0092	0.17	0.88	0.44	0.53	0.71	0.36	NA	0.66	0.6	0.63	0.28	0.38	0.36	0.16	0.25
FBXL8	16	q22.1	0.0021	0.0052	3	21	0	21	1	31.8	0.15		NA	0.0041	NA	0.033	0.09	NA	0.25	0.12	NA	0.076	0.079	0.022	NA	NA	NA	NA	NA	NA	NA	0.99	0.94	NA	NA	0.85	0.48	0.31	0.49	NA	NA	1	NA	NA	NA	0.32	0.95	NA	NA
ECE2	3	q27.1	0.0022	0.0052	3	34	34	0		24.3	0.45		0.89	0.068	0.43	0.15	0.64	0.35	0.12	0.21	0.0000046	0.16	0.65	0.86	0.98	0.36	0.34	0.36	0.11	0.18	0.2	0.8	0.29	0.083	0.68	0.87	0.22	0.23	0.84	0.3	0.89	0.83	0.023	0.46	0.94	0.26	0.092	0.28	0.46
PLK2	5	q11.2	0.0022	0.0052	3	26	9	17	2	40.7	0.053		2.1E-11	0.33	0.96	0.00017	1	0.66	0.073	1	0.019	0.44	0.31	0.24	0.12	0.23	1	0.5	1	NA	0.15	0.5	1	0.1	0.68	0.6	1	0.15	0.59	0.36	0.35	0.9	0.9	0.52	0.33	NA	0.34	0.93	0.96
ARRDC3	5	q14.3	0.0022	0.0052	3	67	30	37		29.6	0.62		NA	0.0000018	0.62	0.039	0.98	NA	0.76	0.024	NA	0.22	NA	NA	NA	NA	0.11	NA	NA	NA	NA	0.1	0.092	NA	NA	0.8	NA	0.31	0.92	NA	NA	0.97	NA	0.99	NA	0.73	0.32	NA	NA
CARMIL2	16	q22.1	0.0022	0.0053	3	59	0	59					NA	0.058	0.69	0.00016	0.94	NA	0.16	0.33	0.3	0.0084	NA	NA	0.054	0.13	NA	0.42	0.2	NA	NA	NA	0.35	0.36	0.45	0.79	NA	0.018	0.37	NA	NA	NA	NA	NA	0.98	NA	0.81	0.72	0.94
ZNF117	7	q11.21	0.0022	0.0053	3	2	2	0					NA	0.003	NA	0.1	0.62	NA	0.42	0.11	0.17	0.76	0.032	0.021	0.34	0.062	NA	0.75	0.72	NA	NA	NA	0.99	0.24	0.17	0.67	0.99	0.13	0.066	0.069	NA	NA	NA	NA	0.37	NA	0.39	0.79	0.34
PRKN	6	q26	0.0023	0.0054	3	49	0	49	2	25	0.61	Amyloid fiber formation	NA	0.0036	0.97	0.18	0.41	0.37	0.75	0.3	0.0000029	0.29	0.44	0.87	0.66	0.64	1	0.73	0.76	NA	NA	0.099	0.87	0.0000044	0.83	0.96	1	0.093	0.31	0.41	NA	0.98	NA	0.15	0.89	NA	0.89	0.65	0.43
DAPK3	19	p13.3	0.0023	0.0054	3	236	109	127		55.3	0.63	Formation of the Early Elongation Complex;Formation of the HIV-1 Early Elongation Complex	NA	0.0034	NA	0.1	0.38	NA	0.2	0.28	0.25	0.14	0.65	0.71	0.24	0.84	0.0015	0.95	0.77	NA	NA	0.55	0.0076	0.072	0.25	0.89	0.14	0.42	0.12	0.057	NA	0.93	NA	0.63	0.22	0.47	0.83	0.28	0.94
AR	X	q12	0.0023	0.0054	3	187	102	85	10	51.5	0.62	Ub-specific processing proteases	NA	0.88	0.49	0.00000049	0.076	0.54	0.33	0.34	0.81	NA	0.3	0.3	0.14	0.42	0.0032	0.92	0.81	0.47	0.15	0.043	0.86	0.061	0.053	0.81	1	0.69	0.56	NA	NA	0.93	0.52	0.52	0.48	NA	0.74	0.64	0.65
COL4A6	X	q22.3	0.0023	0.0054	3	22	3	19		17.4	0.57		NA	0.000012	0.76	0.00000011	0.98	0.43	0.084	0.59	0.48	NA	0.39	0.89	0.72	0.93	0.68	0.79	0.85	0.22	0.22	0.078	0.64	0.003	0.88	0.88	0.62	0.29	0.76	NA	NA	0.91	0.17	1	0.9	1	0.43	0.54	0.23
TMEM159	16	p12.3	0.0023	0.0055	3	1	0	1					NA	NA	0.73	NA	NA	NA	NA	NA	0.052	0.22	NA	NA	0.0023	0.36	NA	0.21	0.62	NA	NA	0.56	NA	0.0025	0.41	NA	NA	0.52	0.88	0.016	NA	NA	NA	NA	0.43	NA	NA	NA	0.76
FIZ1	19	q13.42	0.0024	0.0057	3	251	0	251		35.9	1		0.062	NA	NA	NA	NA	0.014	NA	NA	0.00018	0.55	NA	NA	0.0013	0.54	NA	0.69	0.93	NA	NA	1	NA	0.23	0.23	NA	NA	0.33	0.18	0.089	NA	NA	NA	NA	0.54	NA	0.31	0.38	0.21
TMOD4	1	q21.3	0.0025	0.0057	3	296	135	161		60.3	0.48	G2/M DNA damage checkpoint;Recruitment and ATM-mediated phosphorylation of repair and signaling proteins at DNA double strand breaks	NA	0.0034	0.7	0.31	0.21	NA	0.17	0.5	0.9	0.29	NA	NA	0.33	0.49	0.013	0.45	0.86	NA	NA	0.91	0.39	0.00015	0.074	0.93	NA	0.078	0.41	0.32	NA	NA	NA	0.55	0.89	NA	0.16	0.81	0.89
IER5	1	q25.3	0.0026	0.0061	3	39	28	11	1	9.8	0.97		NA	0.0089	NA	0.0081	1	NA	0.51	0.062	NA	0.28	0.013	0.19	NA	NA	0.16	NA	NA	NA	NA	NA	0.11	NA	NA	0.6	0.99	0.84	0.26	NA	NA	0.52	NA	0.65	NA	0.11	0.78	NA	NA
ZC3H10	12	q13.2	0.0027	0.0062	3	45	28	17		31.9	0.28		NA	0.55	0.71	0.000033	0.73	NA	0.61	0.45	NA	0.57	NA	NA	NA	NA	0.018	NA	NA	NA	NA	NA	0.11	NA	NA	0.86	NA	0.55	0.57	NA	NA	0.83	NA	0.42	NA	0.035	0.16	NA	NA
C19orf25	19	p13.3	0.0027	0.0062	3	37	37	0		26.3	0.39		NA	0.0014	NA	0.057	0.88	NA	0.12	0.99	0.044	0.086	NA	NA	0.8	0.61	1	0.46	0.51	NA	NA	0.068	0.23	0.64	0.64	0.8	NA	0.27	0.068	0.29	NA	NA	NA	1	0.63	0.67	0.28	0.014	0.21
SLC12A4	16	q22.1	0.0028	0.0064	3	597	161	436	3	53.2	1		NA	0.089	0.073	0.73	0.9	NA	0.13	0.22	0.000041	0.19	0.57	0.61	0.66	0.49	0.39	0.88	0.36	NA	NA	0.18	0.049	0.0015	0.99	NA	0.64	0.77	0.1	0.052	NA	0.63	NA	0.41	1	NA	0.77	NA	0.83
NLN	5	q12.3	0.0029	0.0065	3	1	1	0					NA	0.058	0.81	0.13	0.11	0.16	0.26	0.62	0.00067	0.47	NA	NA	0.032	0.33	0.57	0.94	0.33	0.51	NA	1	0.053	0.0094	0.41	0.9	NA	0.13	0.55	0.76	NA	0.88	0.18	0.94	0.46	NA	0.58	0.48	0.23
TMOD2	15	q21.2	0.0029	0.0065	3	1	1	0					NA	0.000087	0.35	0.21	0.069	0.86	0.0045	0.43	0.41	0.62	0.61	0.29	0.14	0.68	1	0.2	0.59	NA	0.86	0.053	0.12	0.05	0.81	0.95	1	0.36	0.12	0.68	0.59	0.69	NA	1	0.67	NA	0.38	0.94	0.41
MAOA	X	p11.3	0.0029	0.0066	3	80	36	44	1	29.3	0.74		NA	0.7	0.55	0.00062	0.98	0.27	0.31	0.51	0.000031	NA	0.48	0.084	0.62	0.13	0.35	0.48	0.83	0.052	0.64	0.78	0.14	0.00074	0.35	0.67	1	0.72	0.69	NA	NA	1	NA	0.88	0.24	0.49	0.51	0.13	0.89
MT2A	16	q13	0.0029	0.0066	3	83	38	45	3	33.3	0.57		NA	0.0021	NA	0.002	0.21	NA	0.00059	0.27	NA	NA	0.19	0.38	NA	NA	0.51	NA	NA	NA	NA	NA	0.47	NA	NA	NA	0.33	0.51	0.65	NA	NA	0.97	0.52	0.89	NA	0.35	0.26	NA	NA
RFTN1	3	p24.3	0.003	0.0067	3	134	93	41	1	59.4	0.0059	RHO GTPases Activate WASPs and WAVEs;Regulation of actin dynamics for phagocytic cup formation	NA	NA	0.63	NA	NA	0.75	NA	NA	0.0014	0.46	NA	NA	0.53	0.34	NA	0.61	0.98	NA	NA	0.0012	NA	0.054	0.68	NA	NA	0.2	0.24	0.03	NA	NA	NA	NA	0.75	NA	NA	NA	0.47
WFDC1	16	q24.1	0.003	0.0067	3	77	37	40		24.4	0.88		NA	0.66	0.28	0.000043	0.17	0.15	0.46	0.75	0.0042	0.23	0.054	0.17	0.73	0.48	0.52	0.59	0.89	NA	0.57	0.9	0.52	0.02	0.99	0.77	0.7	0.31	0.39	0.54	0.57	0.9	NA	0.23	0.84	0.51	0.59	0.084	0.31
RAI2	X	p22.13	0.003	0.0068	3	73	31	42		31.6	0.57		NA	0.95	0.54	0.0000014	0.92	0.33	0.38	0.89	0.89	NA	0.012	0.87	0.053	0.78	0.85	0.39	0.36	NA	0.29	NA	0.07	0.052	0.013	0.74	0.27	0.75	0.07	NA	NA	0.7	NA	1	0.67	0.81	0.97	0.53	0.42
HSD17B8	6	p21.32	0.0031	0.0069	3	69	44	25	2	19.7	0.95		NA	0.0002	0.042	0.55	0.46	NA	0.79	0.27	NA	0.2	0.57	0.39	NA	NA	NA	NA	NA	NA	NA	0.079	0.0037	NA	NA	0.96	0.91	NA	0.74	NA	NA	0.97	0.52	NA	NA	NA	0.43	NA	NA
SHISAL2A	1	p32.3	0.0032	0.0071	3	34	0	34	2	11.4	0.89		NA	NA	0.5	NA	NA	0.17	NA	NA	0.000018	0.58	NA	NA	0.088	0.81	NA	0.4	0.86	NA	NA	0.97	NA	0.022	0.73	NA	NA	0.014	NA	NA	NA	NA	NA	NA	0.67	0.88	0.93	0.079	0.83
PPFIA4	1	q32.1	0.0032	0.0071	3	39	24	15		22	0.59		NA	0.77	0.75	0.28	1	NA	0.24	0.85	0.32	0.7	NA	NA	0.71	0.32	0.000013	0.43	0.8	0.2	NA	NA	0.95	0.0085	0.44	0.95	0.57	0.46	0.41	0.039	NA	0.89	NA	0.9	0.31	NA	0.37	0.072	0.2
SOAT1	1	q25.2	0.0033	0.0073	3	62	27	35		50.8	0.013		NA	0.0000032	0.81	0.57	0.48	NA	0.07	0.04	0.26	0.15	0.082	0.1	0.62	0.086	1	0.44	0.64	NA	NA	0.19	0.43	0.0085	0.8	0.78	1	0.19	0.97	0.82	NA	0.83	NA	1	0.94	0.95	0.4	0.076	0.26
CCDC8	19	q13.32	0.0034	0.0075	3	58	33	25		41.9	0.1		NA	0.58	0.9	0.032	0.46	NA	0.51	0.0003	NA	0.87	NA	NA	NA	NA	0.98	NA	NA	0.000083	NA	0.61	0.87	NA	NA	0.97	NA	0.27	0.65	NA	NA	NA	NA	0.65	NA	0.21	0.45	NA	NA
RPS9	19	q13.42	0.0035	0.0077	3	4	0	4					NA	0.0000012	0.39	0.03	0.087	NA	0.27	0.98	0.2	0.51	0.17	0.021	0.66	0.31	0.095	0.82	0.83	NA	NA	NA	0.86	0.41	0.32	0.8	1	0.37	0.49	0.39	NA	NA	0.13	0.98	1	0.53	0.67	0.16	0.77
PHYHIP	8	p21.3	0.0035	0.0077	3	25	0	25		7.7	0.92		NA	0.12	0.51	0.11	0.43	NA	0.079	0.42	0.047	0.65	1	0.15	0.99	0.71	0.41	0.17	0.74	NA	NA	0.43	0.0079	0.00014	0.25	0.84	0.77	0.14	0.31	0.29	NA	0.94	NA	0.31	0.13	0.87	0.36	0.4	0.81
HERC6	4	q22.1	0.0035	0.0077	3	26	0	26	1	70.4	0.00069		NA	0.00011	0.67	0.015	0.59	0.05	0.028	0.73	0.11	0.59	0.065	0.21	0.059	0.42	0.3	0.46	0.095	NA	NA	0.42	0.26	0.22	0.87	0.97	1	0.43	0.8	0.21	NA	0.5	NA	0.79	0.62	NA	0.92	0.51	0.59
ACTA2	10	q23.31	0.0036	0.0079	3	5	5	0					0.34	0.74	0.58	0.096	0.42	0.52	0.89	0.8	0.096	0.95	0.0075	0.74	0.66	0.84	0.000098	0.68	0.72	NA	0.52	0.79	0.94	0.14	0.73	0.94	1	0.3	0.48	0.018	0.61	0.93	0.66	0.21	0.49	0.21	0.13	0.13	0.34
KIAA0825	5	q15	0.0037	0.0081	3	18	0	18					0.37	NA	NA	NA	NA	0.51	NA	NA	0.00005	0.78	NA	NA	0.87	0.87	NA	0.92	0.72	NA	NA	0.81	NA	0.00073	0.5	NA	NA	NA	NA	0.00081	NA	NA	NA	NA	0.82	0.54	0.26	0.62	0.56
LYL1	19	p13.13	0.0038	0.0083	3	130	64	66		58.2	0.027	Activation of anterior HOX genes in hindbrain development during early embryogenesis;Deposition of new CENPA-containing nucleosomes at the centromere;PRC2 methylates histones and DNA	NA	0.0068	NA	0.82	0.8	NA	0.3	1	NA	NA	0.00056	0.37	NA	NA	1	NA	NA	0.18	NA	NA	0.0000051	NA	NA	0.75	0.86	0.74	0.44	NA	NA	0.92	NA	0.77	NA	0.98	0.92	NA	NA
GAPDHS	19	q13.12	0.0038	0.0083	3	3	3	0					NA	0.5	0.2	0.94	0.66	NA	0.47	0.5	0.28	0.53	0.99	0.023	1	0.077	1	0.63	0.89	0.36	NA	0.79	0.000086	0.0000027	0.9	0.78	0.081	0.76	0.6	1	NA	0.89	NA	1	0.55	0.9	0.72	0.82	0.49
ALDH2	12	q24.12	0.004	0.0085	3	39	0	39	2	47.6	0.02		NA	0.47	0.78	0.0084	0.79	NA	0.85	0.86	0.77	0.32	0.55	0.41	0.024	0.81	0.96	0.34	0.51	0.3	NA	0.31	0.000000047	0.082	0.25	0.77	1	0.49	0.5	0.76	NA	0.67	NA	1	0.72	NA	0.64	0.28	0.83
COMMD3	10	p12.2	0.004	0.0086	3	22	0	22		12.5	0.67		NA	0.38	NA	0.00003	0.48	NA	0.098	0.85	NA	0.61	0.29	0.0051	NA	NA	1	NA	NA	0.00093	NA	NA	0.73	NA	NA	0.7	1	0.52	0.12	NA	NA	0.83	NA	0.96	NA	0.76	0.35	NA	NA
STC2	5	q35.2	0.0042	0.0089	3	22	12	10		26.1	0.29		0.00000015	0.97	0.97	0.0026	0.26	0.83	0.63	0.96	0.31	0.83	1	0.93	0.023	0.36	0.82	0.89	0.27	NA	0.3	0.31	0.63	0.62	0.74	0.76	0.45	0.25	0.58	0.94	0.11	0.93	NA	0.39	0.93	0.55	0.086	0.63	0.8
HSPA8	11	q24.1	0.0042	0.009	3	66	20	46	9	33.3	0.42		NA	0.24	0.49	0.025	0.85	NA	0.27	0.011	NA	0.77	0.13	0.18	NA	NA	0.0029	NA	NA	0.95	NA	0.77	0.16	NA	NA	0.94	1	0.13	0.23	NA	NA	0.72	0.11	0.4	NA	0.75	0.24	NA	NA
NEIL1	15	q24.2	0.0045	0.0095	3	1	1	0					NA	0.00054	0.91	0.000014	0.96	NA	0.13	0.99	0.87	0.46	0.036	0.38	0.73	0.85	0.97	0.87	0.62	NA	NA	0.7	0.58	0.14	0.18	0.84	0.071	0.66	0.6	0.42	NA	0.86	NA	0.53	0.47	NA	0.38	0.4	0.31
KITLG	12	q21.32	0.0046	0.0097	3	8	0	8					0.00059	0.27	0.99	0.0035	1	0.74	0.21	0.32	0.34	0.27	0.4	0.1	0.026	0.89	0.58	0.9	0.76	0.67	0.51	0.56	0.42	0.64	0.23	0.93	1	0.14	0.069	0.47	0.64	0.48	0.14	1	0.56	0.42	0.15	0.1	0.88
UCP3	11	q13.4	0.0046	0.0097	3	85	58	27	1	32.2	0.69		NA	0.78	0.6	0.04	0.85	NA	0.23	1	NA	0.78	0.059	0.38	NA	NA	0.00015	NA	NA	NA	NA	0.54	0.23	NA	NA	0.45	1	0.94	0.73	NA	NA	0.8	0.81	0.22	NA	NA	0.037	NA	NA
RASSF7	11	p15.5	0.0046	0.0098	3	23	10	13	1	16.7	0.61		NA	0.091	NA	0.0043	0.96	NA	0.01	0.53	NA	0.24	0.55	0.27	NA	NA	0.51	NA	NA	NA	NA	NA	0.000034	NA	NA	0.87	1	0.36	0.33	NA	NA	0.75	0.7	1	NA	0.16	0.31	NA	NA
LGALSL	2	p14	0.0047	0.0098	3	149	80	69		42	0.83		0.003	0.7	NA	0.00008	0.91	0.24	NA	0.89	0.11	0.13	NA	NA	0.16	1	NA	0.57	0.26	NA	NA	NA	0.0038	0.57	0.17	NA	0.56	NA	NA	0.29	1	NA	NA	NA	0.99	0.84	0.3	0.78	0.39
NES	1	q23.1	0.005	0.011	3	48	21	27		34.7	0.21		NA	8.1E-09	0.7	0.29	0.89	NA	0.83	0.0048	0.17	NA	0.98	0.9	0.95	0.54	1	0.89	0.67	NA	NA	0.88	0.93	0.3	0.9	0.92	1	0.41	0.24	0.93	NA	0.83	NA	0.55	0.78	0.25	0.8	0.035	0.43
MCOLN1	19	p13.2	0.0053	0.011	3	4	4	0					NA	0.00002	0.8	0.24	0.4	NA	0.19	0.87	NA	0.15	0.034	0.084	NA	NA	1	NA	NA	0.31	NA	NA	0.022	NA	NA	0.97	1	0.61	0.29	NA	NA	0.76	NA	0.91	NA	0.18	0.31	NA	NA
CAPN12	19	q13.2	0.0053	0.011	3	37	9	28		10.3	0.95		NA	0.00084	0.86	0.17	1	NA	0.59	0.014	0.77	0.38	NA	NA	0.52	0.072	1	1	0.24	NA	NA	0.61	0.27	0.031	0.21	0.71	NA	0.33	0.77	NA	NA	0.86	NA	0.84	0.32	0.7	0.65	0.48	0.18
SLC23A1	5	q31.2	0.0053	0.011	3	68	29	39		30.6	0.58		NA	0.000022	0.66	0.0018	0.79	NA	0.06	0.0033	0.1	0.24	NA	NA	0.68	0.34	0.44	0.78	0.67	NA	NA	0.94	0.69	0.086	0.65	NA	NA	0.58	0.1	0.86	NA	0.94	0.7	1	0.78	NA	0.21	0.58	0.77
HSPE1	2	q33.1	0.0053	0.011	3	14	14	0		26.7	0.26		NA	0.34	0.31	0.054	1	NA	0.5	0.86	NA	0.044	0.22	0.018	NA	NA	0.85	NA	NA	NA	NA	NA	0.00021	NA	NA	NA	0.59	0.18	0.11	NA	NA	NA	0.82	1	NA	NA	0.58	NA	NA
RASSF4	10	q11.21	0.0056	0.012	3	3	0	3					NA	0.011	1	0.067	1	NA	0.29	0.59	0.54	0.46	0.075	0.018	0.72	0.85	0.42	0.5	0.87	NA	NA	0.91	0.2	0.098	0.12	0.92	0.71	0.74	0.094	0.61	NA	0.77	0.24	0.51	0.15	NA	0.37	0.12	0.4
ZNF182	X	p11.23	0.0061	0.012	3	23	0	23		8.3	0.89		NA	0.67	0.054	0.02	0.93	0.4	0.35	1	0.11	NA	NA	NA	0.0072	0.72	1	0.19	0.92	NA	NA	NA	0.3	0.00067	0.81	0.93	NA	0.59	0.37	NA	NA	NA	NA	0.35	0.87	NA	0.76	0.64	0.88
PCDHB16	5	q31.3	0.0062	0.013	3	26	12	14		18.5	0.54		0.93	0.00035	0.67	0.0016	0.86	0.8	0.44	0.031	NA	0.18	NA	NA	NA	NA	1	NA	NA	NA	0.66	0.99	0.57	NA	NA	0.95	NA	0.46	0.19	NA	0.17	0.6	NA	1	NA	0.29	0.84	NA	NA
PPP1R15A	19	q13.2	0.0062	0.013	3	21	14	7		9.1	0.85		NA	0.0062	NA	0.075	0.63	NA	0.0023	0.89	NA	0.64	0.81	0.95	NA	NA	1	NA	NA	NA	NA	0.72	0.0028	NA	NA	0.75	1	0.44	0.4	NA	NA	NA	NA	0.23	NA	NA	0.44	NA	NA
LRRC29	16	q22.1	0.0063	0.013	3	50	31	19		11.5	0.99		NA	0.69	0.52	0.0037	0.61	0.19	0.091	0.48	0.65	0.59	NA	NA	0.03	0.19	0.13	0.44	0.12	NA	0.48	0.34	0.52	0.28	0.56	0.98	NA	0.33	0.27	0.03	NA	0.62	NA	0.54	0.79	0.5	0.43	0.46	0.66
PDC	1	q31.1	0.0071	0.014	3	26	18	8		11.1	0.76		NA	0.0075	0.69	0.31	0.19	NA	0.95	1	0.71	0.34	0.00047	0.092	0.091	0.91	0.96	0.82	0.055	NA	NA	0.44	0.64	0.011	0.88	0.85	1	0.51	0.97	0.56	NA	0.98	NA	0.59	0.25	0.64	0.27	0.062	0.59
KCNN3	1	q21.3	0.0074	0.015	3	88	44	44		42.7	0.29	SRP-dependent cotranslational protein targeting to membrane	0.86	0.000000034	0.62	0.88	0.69	0.9	0.77	0.024	0.13	NA	0.83	0.49	0.083	0.38	1	0.65	0.86	0.58	1	0.97	0.26	0.15	0.65	0.99	1	0.14	0.88	0.92	0.52	0.97	NA	0.96	0.83	0.61	0.023	0.081	0.27
S100A10	1	q21.3	0.0075	0.015	3	38	15	23		27.5	0.38		NA	0.00017	0.32	0.16	0.94	NA	0.48	0.0058	0.78	0.95	0.89	0.76	0.37	0.72	0.72	0.32	0.71	1	NA	0.74	0.1	0.042	0.33	0.93	0.29	0.72	0.84	0.6	NA	0.85	0.2	1	0.37	NA	0.17	0.1	0.81
KSR1	17	q11.2	0.0076	0.015	3	13	0	13		28.6	0.22		0.16	0.01	0.9	0.86	0.69	0.16	0.15	0.92	0.00024	0.41	0.066	0.99	0.35	0.66	0.33	0.43	0.89	NA	0.17	NA	0.39	0.000023	0.69	0.79	0.48	0.97	0.91	0.53	0.69	0.83	NA	0.42	0.96	NA	0.4	0.51	0.56
MID2	X	q22.3	0.0078	0.016	3	17	0	17		22.2	0.38		NA	0.16	0.98	0.029	0.86	0.6	0.37	0.35	0.14	NA	0.13	0.29	0.034	0.75	0.057	0.62	0.66	NA	0.3	0.48	0.72	0.0036	0.27	0.89	0.75	0.19	0.94	NA	NA	0.68	0.94	0.27	0.63	0.71	0.9	0.51	0.27
SULT4A1	22	q13.31	0.0083	0.017	3	113	51	62		42.7	0.38	HDR through Homologous Recombination (HRR);Homologous DNA Pairing and Strand Exchange;Presynaptic phase of homologous DNA pairing and strand exchange;Resolution of D-loop Structures through Holliday Junction Intermediates;Resolution of D-loop Structures through Synthesis-Dependent Strand Annealing (SDSA)	NA	0.36	0.35	0.41	1	0.31	0.42	0.79	0.034	0.41	0.89	0.98	0.3	0.88	0.15	0.69	0.91	NA	0.21	0.29	0.0066	0.000008	0.79	0.9	0.58	0.18	0.36	0.96	0.92	0.81	0.7	0.98	0.9	0.25	0.49	0.42	0.12
CHST11	12	q23.3	0.0084	0.017	3	35	0	35					0.19	0.016	0.19	0.42	0.94	0.91	0.25	0.71	0.2	0.4	0.044	0.000037	0.41	0.76	0.99	0.59	0.39	0.25	0.53	0.86	0.092	0.72	0.85	0.89	0.99	0.094	0.72	0.2	0.27	0.94	NA	0.92	0.77	NA	0.58	0.79	0.62
CKMT2	5	q14.1	0.0085	0.017	3	113	38	75		27	1		NA	0.065	0.59	0.77	0.61	NA	0.33	0.96	0.0013	0.8	0.92	0.49	0.41	0.64	0.0023	0.84	0.17	NA	NA	0.33	0.77	0.00058	0.25	0.99	1	0.71	0.91	0.16	NA	1	NA	0.21	0.99	NA	0.6	0.64	0.54
TRIM22	11	p15.4	0.0087	0.017	3	1	0	1					NA	0.0000047	0.47	0.47	0.69	NA	0.58	0.13	0.058	0.77	0.47	0.82	0.56	0.6	0.93	0.59	0.79	NA	NA	0.19	0.89	0.025	0.84	0.94	0.98	0.4	0.13	0.18	NA	0.96	NA	1	0.79	0.53	0.27	0.36	0.19
NUP210L	1	q21.3	0.0087	0.017	3	118	73	45	1	61.5	0.0015		0.14	0.046	0.32	0.24	0.24	0.59	0.27	0.025	0.37	NA	NA	NA	0.42	0.52	0.8	0.4	0.74	0.37	NA	0.71	0.68	0.000013	0.26	0.96	NA	0.069	0.93	0.41	0.77	0.69	NA	1	0.46	NA	0.33	0.92	0.71
CERS3	15	q26.3	0.0091	0.018	3	8	8	0					NA	0.027	NA	0.57	0.71	0.053	NA	0.62	0.007	0.35	NA	NA	0.12	0.37	NA	NA	0.51	NA	0.082	0.11	0.78	0.00036	0.76	0.89	NA	NA	NA	0.89	0.65	0.83	NA	NA	0.85	NA	0.71	0.77	0.34
PPP1R14D	15	q15.1	0.0096	0.019	3	83	45	38	1	34.5	0.54		NA	0.006	0.69	0.66	1	NA	0.41	0.0034	0.087	NA	0.68	0.065	0.029	0.69	0.62	0.9	0.81	NA	NA	0.81	0.94	0.16	0.22	0.77	1	0.21	0.4	0.94	NA	0.84	NA	0.8	0.3	NA	0.83	0.36	0.37
NNMT	11	q23.1	0.0097	0.019	3	17	0	17					0.00029	0.38	0.29	0.0058	0.76	0.37	0.23	0.22	0.22	0.052	0.22	0.18	0.58	0.64	1	0.82	0.98	NA	0.53	0.79	0.89	0.0021	0.17	0.91	0.48	0.58	0.24	0.11	NA	0.95	0.8	0.98	0.75	0.54	0.13	0.72	0.74
MNS1	15	q21.3	0.0097	0.019	3	316	48	268	2	65.9	0.11	G alpha (s) signalling events;Vasopressin regulates renal water homeostasis via Aquaporins	NA	0.15	0.56	0.081	0.46	NA	0.06	0.3	0.53	0.97	0.8	0.7	0.2	0.31	1	0.71	0.03	NA	NA	0.59	0.39	0.025	0.078	NA	0.039	0.76	0.28	0.3	NA	0.97	NA	0.77	0.77	0.63	0.29	0.093	0.38
LINC00597	15	q23-q24	0.01	0.02	3	5	3	2					NA	0.0011	NA	0.014	1	NA	0.75	0.61	NA	NA	0.4	0.022	NA	NA	1	NA	NA	NA	NA	NA	0.11	NA	NA	NA	0.35	NA	NA	NA	NA	NA	NA	0.65	NA	0.28	0.84	NA	NA
AKR1D1	7	q33	0.011	0.021	3	9	9	0					NA	0.017	0.72	0.46	0.013	0.93	0.19	0.62	0.65	0.82	0.4	0.1	0.26	0.89	0.57	0.76	0.19	NA	0.12	0.17	0.16	0.0024	0.23	0.78	1	0.29	0.83	0.075	NA	0.98	NA	0.9	0.6	NA	1	0.47	0.93
SHISAL1	22	q13.31	0.012	0.023	3	14	0	14					NA	NA	0.34	NA	NA	0.079	NA	NA	0.032	NA	0.38	0.96	0.39	0.8	NA	0.67	0.33	NA	NA	NA	NA	0.01	0.54	0.95	NA	0.2	NA	0.39	NA	NA	NA	NA	0.87	0.1	NA	0.38	0.44
CFAP43	10	q25.1	0.012	0.023	3	160	0	160		43.2	0.71		NA	0.19	NA	0.00089	0.62	0.79	NA	0.99	0.7	0.22	0.5	0.34	0.18	0.45	NA	0.54	0.72	NA	0.89	0.59	0.36	0.046	0.63	0.86	0.038	NA	NA	0.22	0.6	NA	NA	NA	0.51	0.28	0.8	0.46	0.34
ZFPM1	16	q24.2	0.012	0.023	3	128	79	49		39.2	0.69		NA	0.17	0.52	0.000025	0.52	NA	0.11	0.96	0.51	NA	NA	NA	0.057	0.72	1	0.69	0.14	0.045	NA	0.78	0.84	0.29	0.52	0.94	NA	0.35	0.022	0.41	NA	0.83	NA	0.93	0.82	0.42	0.85	0.62	0.84
VN1R1	19	q13.4	0.012	0.023	3	19	9	10	1	10	0.81		NA	0.0034	0.58	0.024	0.67	NA	0.34	0.47	NA	0.17	0.37	0.23	NA	NA	0.25	NA	NA	NA	NA	0.84	0.051	NA	NA	0.89	0.93	0.58	0.02	NA	NA	0.79	NA	0.87	NA	0.87	0.66	NA	NA
STARD4	5	q22.1	0.013	0.024	3	134	74	60		50.4	0.13	Eukaryotic Translation Termination;Formation of a pool of free 40S subunits;GTP hydrolysis and joining of the 60S ribosomal subunit;L13a-mediated translational silencing of Ceruloplasmin expression;Major pathway of rRNA processing in the nucleolus and cytosol;Nonsense Mediated Decay (NMD) enhanced by the Exon Junction Complex (EJC);Nonsense Mediated Decay (NMD) independent of the Exon Junction Co…	NA	0.016	0.58	0.95	0.016	NA	0.46	0.96	0.18	0.71	NA	NA	0.67	0.78	0.00016	0.31	0.85	NA	NA	0.74	0.057	0.057	0.71	0.84	NA	0.87	1	0.84	NA	0.85	NA	0.6	0.51	0.27	0.86	0.59	0.47
ZNF446	19	q13.43	0.013	0.025	3	144	78	66		50	0.33	pre-mRNA splicing	NA	0.0094	NA	0.024	0.29	NA	0.23	0.85	NA	0.77	NA	NA	NA	NA	NA	NA	NA	NA	NA	NA	0.0025	NA	NA	0.79	0.73	NA	0.37	NA	NA	0.95	NA	NA	NA	0.74	0.38	NA	NA
ZMYND15	17	p13.2	0.013	0.025	3	64	32	32		20.9	0.9		NA	0.33	0.84	0.036	0.18	NA	0.5	0.76	0.36	0.03	NA	NA	0.85	0.19	0.16	0.89	0.8	NA	NA	0.59	0.000089	0.95	0.33	1	NA	NA	0.52	0.24	NA	0.91	NA	1	0.89	0.19	0.23	0.82	0.84
SLC23A3	2	q35	0.013	0.025	3	36	23	13		13.2	0.84		NA	0.34	0.74	0.017	0.58	NA	0.31	0.46	0.77	0.39	NA	NA	0.36	0.61	1	0.67	0.88	NA	NA	0.95	0.0095	0.001	0.23	0.84	NA	0.84	0.21	0.22	NA	0.89	NA	0.99	0.26	NA	0.53	0.078	0.2
ZNF385D	3	p24.3	0.014	0.026	3	34	34	0		52.8	0.0052		NA	NA	0.23	NA	NA	0.53	NA	NA	0.24	0.34	NA	NA	0.019	0.82	NA	0.21	0.72	0.5	NA	0.045	NA	0.0067	0.44	0.9	NA	0.96	NA	0.099	0.28	0.77	NA	NA	0.65	0.22	0.91	0.54	0.51
TCF15	20	p13	0.014	0.026	3	30	21	9		9.7	0.85		NA	0.69	0.37	0.97	0.47	NA	0.5	0.093	1	0.43	0.63	0.79	0.038	0.21	1	0.5	0.82	NA	NA	0.95	0.0013	0.066	0.94	0.96	0.21	0.036	0.29	0.54	NA	0.98	NA	0.82	0.29	NA	0.72	0.72	0.26
DOCK11	X	q24	0.014	0.027	3	1	0	1					NA	0.09	0.0063	0.13	1	0.16	0.62	0.56	0.64	NA	NA	NA	0.11	0.53	0.82	0.83	0.58	0.74	0.5	0.067	0.2	0.13	0.59	0.91	NA	0.029	0.03	NA	NA	0.99	NA	0.94	0.94	0.26	0.82	0.52	0.8
GPR176	15	q14-q15.1	0.015	0.028	3	1	1	0					0.59	0.000017	0.87	0.96	0.77	0.19	0.44	0.9	0.51	NA	NA	NA	0.91	0.93	0.55	0.98	0.86	NA	NA	0.075	0.32	0.13	0.95	0.89	0.73	0.48	0.94	0.062	NA	0.96	NA	0.77	0.9	NA	0.98	0.028	0.5
SYTL5	X	p11.4	0.015	0.028	3	46	11	35		25	0.56		NA	0.81	0.87	0.00032	0.86	0.72	0.63	0.0031	0.33	NA	NA	NA	0.35	0.85	1	0.69	0.53	NA	0.58	0.65	0.29	0.00047	0.18	0.96	NA	0.95	0.87	NA	NA	0.97	NA	0.91	0.36	0.9	0.87	0.77	0.73
CTHRC1	8	q22.3	0.015	0.028	3	8	0	8		22.2	0.39		NA	0.0021	0.82	0.21	0.6	NA	0.75	0.51	0.13	0.35	NA	NA	0.36	0.48	0.98	0.91	0.93	1	NA	0.035	0.23	0.0093	0.54	0.91	NA	0.14	0.4	0.094	NA	0.97	NA	0.77	0.43	0.14	0.99	0.071	0.99
ADGRD1	12	q24.33	0.015	0.029	3	17	0	17	1	88.9	0.00052		NA	0.2	0.54	0.39	1	0.83	0.75	0.0019	0.31	0.98	NA	NA	0.81	0.43	0.46	0.52	0.85	NA	NA	0.91	0.21	0.0025	0.41	0.86	NA	0.41	0.41	NA	NA	0.88	NA	1	0.015	0.68	NA	0.86	0.79
SELE	1	q24.2	0.016	0.029	3	163	141	22	2	33.3	1		NA	0.73	0.97	0.16	1	NA	0.79	0.97	0.97	NA	0.42	0.59	0.0024	0.88	1	0.94	0.29	NA	NA	NA	0.000047	0.03	0.91	0.65	0.47	0.063	0.94	0.91	NA	0.62	0.18	1	0.52	NA	0.92	0.91	0.9
BMX	X	p22.2	0.016	0.029	3	110	43	67		33	0.83		NA	0.96	0.9	0.023	0.41	0.19	0.74	1	0.0014	NA	0.3	0.12	0.77	0.9	1	0.61	0.99	NA	NA	0.22	0.89	0.0000024	0.58	0.91	1	0.99	0.58	NA	NA	0.93	0.084	0.98	0.7	0.85	0.41	0.83	0.7
DRP2	X	q22.1	0.016	0.03	3	89	89	0	1	44.4	0.14		NA	0.021	1	0.9	1	0.82	0.58	0.29	0.43	NA	0.62	0.093	0.88	0.46	0.74	0.82	0.62	NA	0.46	0.4	0.75	0.00036	0.41	0.95	0.0027	0.56	0.52	NA	NA	0.98	NA	0.34	0.93	0.87	0.062	0.29	0.9
MYOCD	17	p12	0.016	0.03	3	10	0	10		72.7	0.0021		NA	0.65	1	0.68	0.9	0.37	0.042	0.35	0.00061	0.61	NA	NA	0.12	0.64	0.055	1	0.29	NA	0.99	0.9	0.69	0.00074	0.79	0.65	NA	0.78	0.26	0.49	0.31	0.79	NA	0.45	0.23	0.74	0.66	0.86	0.83
XCR1	3	p21.31	0.016	0.03	3	373	373	0	1	48.6	1		0.38	0.64	0.95	0.73	0.85	0.99	0.74	0.91	0.77	0.67	0.89	0.33	0.00000054	0.84	1	0.7	0.25	NA	0.041	0.063	0.51	0.021	0.88	0.93	1	0.17	0.46	0.17	0.99	0.77	0.92	0.8	0.79	NA	0.49	0.49	0.69
ADGRB1	8	q24.3	0.017	0.031	3	177	79	98		52.2	0.22	COPI-dependent Golgi-to-ER retrograde traffic;COPI-mediated anterograde transport	0.25	0.96	0.98	0.24	1	0.84	0.0064	0.53	0.0018	NA	0.51	0.53	0.84	0.86	0.025	0.85	1	NA	0.93	0.97	0.34	0.057	0.16	0.77	1	0.054	0.18	0.29	0.96	0.79	0.33	0.34	0.74	0.11	0.95	0.74	0.32
GABPB2	1	q21.3	0.017	0.031	3	1	1	0					0.86	0.98	0.24	0.8	0.64	0.26	0.54	0.81	0.0057	0.98	0.47	0.64	0.86	0.52	0.37	0.76	0.46	NA	0.45	0.51	0.99	0.012	0.0019	0.59	NA	0.4	0.89	0.29	0.92	0.67	0.77	0.93	0.48	0.76	0.12	0.051	0.59
MMP28	17	q12	0.018	0.032	3	69	18	51		30.6	0.58		NA	0.88	0.033	0.15	0.18	NA	0.71	1	0.01	0.65	0.86	0.092	0.27	0.89	1	0.73	0.77	NA	NA	0.45	0.31	0.00014	0.19	0.94	0.33	0.51	0.45	0.89	NA	0.94	NA	1	0.82	0.42	0.71	0.48	0.4
PROM2	2	q11.1	0.019	0.035	3	28	6	22		20	0.54		NA	0.0038	0.8	0.19	0.38	0.4	0.018	0.058	0.76	0.97	NA	NA	0.61	0.46	1	0.94	0.95	0.31	0.21	NA	0.0014	0.16	0.55	0.99	NA	0.94	0.78	0.62	0.55	0.67	NA	0.26	0.68	0.45	0.28	0.13	0.87
PART1	5	q12.1	0.019	0.035	3	258	197	61		65.9	0.03	Cellular hexose transport;Phase 0 - rapid depolarisation;Stimuli-sensing channels;TRP channels	NA	0.038	0.99	1	0.47	0.46	0.78	0.66	0.71	0.65	0.37	0.45	0.057	0.62	0.086	0.83	0.32	NA	NA	NA	0.057	0.00059	0.94	0.95	0.042	0.91	NA	0.1	NA	NA	NA	0.86	0.79	0.53	NA	0.24	0.89
ITM2A	X	q21.1	0.02	0.036	3	51	13	38		18.9	0.83		NA	0.83	0.57	0.0000012	0.77	0.82	0.34	0.96	0.64	NA	0.061	0.44	0.91	0.96	0.045	0.68	0.94	NA	0.9	0.28	0.053	0.03	0.22	0.84	1	0.42	0.34	NA	NA	0.95	NA	0.3	0.99	0.43	0.78	0.88	0.47
ZIK1	19	q13.43	0.02	0.036	3	9	8	1		45.5	0.041		NA	0.88	0.45	0.2	0.98	NA	0.0083	0.0049	0.75	0.42	NA	NA	0.8	0.35	0.55	0.41	0.85	NA	NA	NA	0.91	0.0012	0.58	0.9	NA	0.81	0.28	NA	NA	NA	NA	1	0.49	NA	0.51	0.24	0.33
EDA2R	X	q12	0.021	0.038	3	7	0	7					NA	0.74	0.6	0.0021	0.96	0.42	0.49	0.52	0.15	NA	0.67	0.33	0.91	0.92	0.82	0.96	0.81	NA	0.31	0.67	0.76	0.000077	0.72	0.89	1	0.026	0.69	NA	NA	0.54	0.95	0.17	0.97	0.92	0.59	0.41	0.44
KLK8	19	q13	0.021	0.038	3	18	6	12		21.1	0.42		NA	0.012	0.99	0.38	0.9	NA	0.49	0.00026	NA	0.93	0.57	0.24	NA	NA	0.042	NA	NA	0.31	NA	0.28	0.33	NA	NA	0.79	1	0.77	0.85	NA	NA	NA	NA	0.41	NA	NA	0.91	NA	NA
EFEMP2	11	q13.1	0.022	0.039	3	22	11	11					NA	0.0016	0.93	0.18	1	NA	0.51	0.49	0.022	0.47	0.47	0.51	0.47	0.66	1	0.97	0.98	NA	NA	0.76	0.000013	0.74	0.85	0.84	0.57	0.4	0.55	0.078	NA	0.96	NA	0.6	0.48	0.52	0.88	0.57	0.72
RIPK3	14	q12	0.022	0.04	3	201	108	93	2	50	0.78	Major pathway of rRNA processing in the nucleolus and cytosol	NA	0.034	0.76	0.3	0.85	NA	0.05	0.31	NA	NA	NA	NA	NA	NA	0.2	NA	NA	NA	NA	0.59	0.0033	NA	NA	0.92	NA	NA	0.37	NA	NA	0.94	NA	0.73	NA	0.66	0.16	NA	NA
THBS4	5	q14.1	0.023	0.041	3	260	139	121		53.6	0.88		NA	0.29	0.48	0.015	1	0.96	0.4	0.23	0.0054	0.69	0.82	0.11	0.17	0.89	0.096	0.5	0.95	NA	NA	0.53	0.74	0.0079	0.43	0.85	1	0.38	0.72	0.47	0.19	0.89	0.76	0.92	0.38	0.37	0.35	0.22	0.99
GZMA	5	q11.2	0.024	0.042	3	129	48	81	1	35.1	0.96	S-adenosyl-L-methionine biosynthesis	NA	0.82	0.73	0.77	0.46	NA	0.54	0.52	0.016	0.72	0.82	0.81	0.47	0.93	0.00056	0.68	0.43	NA	NA	0.62	0.8	0.013	0.76	0.93	1	0.77	0.42	NA	NA	0.95	NA	0.14	0.83	NA	0.68	0.07	0.74
CITED1	X	q13.1	0.024	0.043	3	6	0	6					NA	0.55	NA	0.0009	0.97	NA	0.69	0.043	0.34	NA	0.68	0.11	0.45	0.66	0.37	0.8	0.25	NA	NA	0.52	0.29	0.063	0.13	1	0.058	0.031	0.81	NA	NA	0.98	NA	0.65	0.99	0.71	0.78	0.41	0.81
NOX4	11	q14.3	0.025	0.044	3	78	20	58	1	30.9	0.66		NA	0.05	0.98	0.0026	1	0.87	0.44	0.92	0.00088	0.61	0.15	0.13	1	0.86	1	0.5	0.82	0.52	NA	0.91	0.36	0.00098	0.46	NA	1	0.95	0.2	0.36	NA	0.87	0.36	0.7	0.87	0.58	0.53	0.59	0.91
GPR4	19	q13.32	0.025	0.045	3	11	11	0		53.8	0.013		NA	0.19	0.73	0.89	0.77	NA	0.27	0.05	0.00016	0.72	0.72	0.16	0.48	0.73	1	0.88	0.88	0.00089	NA	0.23	0.038	0.71	0.63	0.89	0.65	0.21	0.58	0.31	NA	0.93	NA	0.98	0.97	1	0.66	0.67	0.47
CDH15	16	q24.3	0.026	0.045	3	31	10	21		15.6	0.7		NA	0.6	0.14	0.00062	1	NA	0.14	0.03	0.99	NA	0.098	0.024	1	0.85	1	0.64	0.7	NA	NA	0.47	0.42	0.33	0.72	0.96	1	0.13	0.17	0.93	NA	0.94	NA	1	0.96	NA	0.28	0.25	0.26
SELPLG	12	q24.11	0.026	0.046	3	102	66	36	1	27.4	0.96	Arf1 pathway;BCR signaling pathway;CXCR4-mediated signaling events;Class I PI3K signaling events;E-cadherin signaling in keratinocytes;EPO signaling pathway;Endothelins;ErbB1 downstream signaling;FGF signaling pathway;Fc-epsilon receptor I signaling in mast cells;IL2 signaling events mediated by PI3K;IL8- and CXCR1-mediated signaling events;IL8- and CXCR2-mediated signaling events;LPA receptor me…	NA	0.58	0.95	0.47	0.82	NA	1	0.29	0.22	0.44	0.039	0.0071	0.59	0.81	0.92	0.98	0.9	NA	NA	0.81	0.000016	0.091	0.21	0.98	0.65	0.92	0.41	0.95	NA	0.98	NA	0.99	0.99	0.65	0.64	0.061	0.77
ANKRD45	1	q25.1	0.026	0.047	3	22	5	17		25	0.32		NA	0.025	0.97	0.8	0.26	NA	0.73	0.24	0.022	0.76	NA	NA	0.2	0.048	1	0.11	0.64	NA	NA	0.8	0.19	0.21	0.58	0.93	NA	0.2	0.6	NA	NA	0.67	NA	1	0.4	0.84	0.16	0.8	0.69
CD3D	11	q23.3	0.027	0.048	3	6	0	6					NA	0.95	0.3	0.0045	0.58	NA	0.36	0.043	0.74	0.86	0.91	0.97	1	0.38	1	0.96	0.79	NA	NA	0.066	0.99	0.0047	0.12	0.93	1	0.099	0.6	0.75	NA	0.63	0.81	0.96	0.83	NA	0.079	0.97	0.26
AP1S2	X	p22.2	0.028	0.05	3	2	0	2					NA	0.75	0.0058	0.5	0.67	NA	0.42	1	0.041	NA	0.014	0.13	0.29	0.49	1	0.82	0.65	0.087	NA	0.26	0.39	0.51	0.34	0.67	0.91	0.28	0.41	NA	NA	0.82	NA	1	1	0.86	0.59	0.63	0.25
MLLT11	1	q21.3	0.029	0.051	3	29	16	13		6.7	0.97		NA	0.00015	0.82	0.42	0.84	NA	0.031	0.26	NA	NA	NA	NA	NA	NA	0.5	NA	NA	NA	NA	0.94	0.97	NA	NA	0.84	1	0.3	0.52	NA	NA	0.83	0.013	0.89	NA	0.23	0.73	NA	NA
EHD2	19	q13.33	0.03	0.053	3	23	15	8	1	20	0.45		NA	0.0027	0.88	0.064	0.97	NA	0.61	0.65	0.091	0.95	0.14	0.52	0.18	0.85	1	0.75	0.82	0.00063	NA	0.17	0.48	0.19	0.12	0.91	0.81	0.7	0.53	0.029	NA	0.67	0.58	0.94	0.74	0.26	0.45	0.91	0.47
SYDE1	19	p13.12	0.031	0.054	3	32	28	4		17.6	0.68		NA	0.0053	0.56	0.55	0.61	NA	0.67	0.0027	0.17	0.8	NA	NA	0.009	0.67	0.18	0.81	0.78	NA	NA	0.77	0.98	0.11	0.52	1	0.7	0.34	0.67	0.8	NA	0.79	NA	0.93	0.53	0.19	0.96	0.37	0.62
TMEM255A	X	q24	0.031	0.054	3	20	9	11	1	8.7	0.87		NA	0.011	0.18	0.012	0.99	0.59	0.44	0.57	0.83	NA	NA	NA	0.78	0.67	0.56	0.68	0.84	NA	NA	0.18	0.84	0.00051	0.18	1	1	0.12	0.76	NA	NA	1	NA	0.93	0.95	0.12	0.7	0.74	0.29
MSX1	4	p16.2	0.031	0.054	3	8	8	0					NA	0.0074	NA	0.024	0.56	NA	0.31	0.47	NA	0.9	0.95	0.63	NA	NA	0.42	NA	NA	0.54	NA	0.54	0.62	NA	NA	0.71	0.94	0.74	0.054	NA	NA	0.93	0.034	1	NA	NA	0.12	NA	NA
FHL1	X	q26.3	0.031	0.055	3	6	0	6					NA	0.96	0.51	0.00097	0.83	0.27	0.86	1	0.45	NA	0.12	0.82	0.65	0.32	1	0.63	0.22	NA	0.42	0.016	0.71	0.043	0.089	0.92	1	0.81	0.33	NA	NA	0.72	0.4	1	0.17	0.92	0.74	0.36	0.47
SIRT6	19	p13.3	0.032	0.055	3	16	13	3		35.3	0.11		NA	0.034	0.81	0.0024	1	NA	0.064	0.29	0.12	0.45	0.34	0.098	0.74	0.61	1	0.89	0.72	NA	NA	0.71	0.0051	0.74	0.8	0.9	1	0.78	0.17	0.098	NA	0.83	NA	1	0.41	NA	0.36	0.46	0.85
PRRG2	19	q13.33	0.032	0.056	3	15	11	4					NA	0.01	0.62	0.28	0.96	NA	0.15	0.5	0.69	0.15	0.37	0.13	0.024	0.44	0.82	0.7	0.58	NA	NA	0.73	0.14	0.064	0.86	0.95	1	0.76	0.0084	0.97	NA	0.89	0.65	1	0.33	NA	0.36	0.15	0.83
MYL5	4	p16.3	0.032	0.056	3	97	55	42		25.5	0.97		NA	0.033	NA	0.12	0.42	NA	0.043	0.43	NA	NA	NA	NA	NA	NA	NA	NA	NA	NA	NA	NA	0.012	NA	NA	0.92	0.64	0.65	0.74	NA	NA	0.7	NA	NA	NA	NA	0.14	NA	NA
BCORL1	X	q26.1	0.033	0.057	3	85	61	24		34.5	0.54		NA	0.041	0.98	0.95	0.97	0.16	0.57	0.88	0.45	NA	0.46	0.72	0.74	0.42	0.000095	0.96	0.76	NA	0.13	0.25	0.57	0.018	0.85	0.91	0.9	0.22	0.87	NA	NA	0.63	NA	0.55	0.5	0.52	0.91	0.69	0.37
SERTAD4	1	q32.2	0.035	0.06	3	43	43	0		11.1	0.95		NA	0.4	0.73	0.13	0.92	NA	0.0074	0.82	0.15	0.052	NA	NA	0.032	0.81	1	0.94	0.76	NA	NA	0.64	0.06	0.14	0.37	0.92	NA	0.35	0.22	0.033	NA	0.89	NA	0.64	0.26	NA	0.4	0.84	0.87
DSCAM	21	q22.2	0.035	0.06	3	54	54	0		25.5	0.62		NA	0.16	0.64	0.5	0.2	0.7	0.058	0.71	0.6	0.34	0.95	0.53	0.015	0.88	1	0.9	0.88	0.17	0.36	0.87	0.2	0.0023	0.93	0.93	0.019	0.89	0.94	0.57	0.66	0.9	0.13	1	0.97	0.53	0.75	0.48	0.22
BCAM	19	q13.32	0.035	0.06	3	39	17	22		34.1	0.18		NA	0.042	0.5	0.38	0.19	NA	0.27	0.12	NA	0.35	0.98	0.84	0.029	0.96	1	0.95	0.51	0.0073	NA	0.78	0.19	0.41	NA	0.74	1	0.49	0.72	0.67	NA	NA	NA	1	NA	NA	0.77	NA	0.31
MAGED2	X	p11.21	0.036	0.061	3	1	0	1					NA	0.69	0.21	0.0044	0.73	NA	0.24	0.62	0.5	NA	0.29	0.039	0.011	0.7	NA	0.33	0.93	NA	NA	0.28	0.73	0.078	0.49	0.99	0.27	0.27	0.81	NA	NA	0.95	NA	NA	0.94	0.88	0.67	0.49	0.83
FST	5	q11.2	0.038	0.065	3	119	50	69		44	0.53	Clathrin-mediated endocytosis	0.049	0.29	0.92	0.011	0.094	0.89	0.3	0.45	NA	0.36	0.87	0.83	NA	NA	0.01	NA	NA	NA	0.85	NA	0.88	NA	NA	0.55	0.84	0.28	0.095	NA	NA	0.96	0.46	0.63	NA	0.99	0.71	NA	NA
MBNL3	X	q26.2	0.039	0.066	3	44	25	19		28.9	0.38		NA	0.00013	0.66	0.048	0.84	0.43	0.034	0.18	0.058	NA	0.17	0.65	0.51	0.14	0.55	0.96	0.92	0.83	0.37	0.29	0.66	0.31	0.38	0.87	1	0.98	0.7	NA	NA	0.52	NA	0.75	0.95	NA	0.89	0.39	0.7
SIGLEC11	19	q13.33	0.042	0.071	3	17	8	9					NA	0.2	0.77	0.93	0.3	NA	0.84	0.042	0.14	0.8	NA	NA	0.2	0.7	1	NA	0.41	0.98	NA	0.46	1	0.00098	0.5	NA	NA	0.79	0.68	0.017	NA	0.9	NA	0.65	0.86	0.95	0.078	0.5	0.5
TMPRSS5	11	q23.2	0.043	0.072	3	173	110	63		57.6	0.041		NA	0.53	0.48	0.41	1	0.75	0.0036	0.56	0.078	0.91	0.92	0.21	0.83	0.44	0.86	0.48	0.87	NA	0.42	0.34	0.04	0.21	0.59	1	0.004	0.48	0.69	0.59	0.48	0.8	0.1	0.83	0.89	NA	0.34	0.77	0.99
ZBTB16	11	q23.2	0.044	0.074	3	21	0	21		22.7	0.35		0.0061	0.87	0.72	0.78	0.58	0.23	0.36	0.82	0.043	0.9	0.6	0.61	0.86	0.57	1	0.76	0.18	0.46	0.62	0.41	0.45	0.08	0.11	0.96	0.56	0.21	0.81	0.88	0.52	0.79	0.044	0.65	0.23	NA	0.42	0.26	0.43
ARMCX4	X	q22.1	0.046	0.076	3	33	9	24		5.9	1		NA	0.71	NA	0.017	0.41	NA	0.00022	0.77	0.11	NA	0.87	0.59	0.91	0.88	1	0.69	0.91	NA	NA	NA	0.59	0.0095	0.51	NA	1	NA	NA	NA	NA	0.92	NA	1	0.52	0.73	0.37	0.69	0.29
SPINK4	9	p13.3	0.046	0.077	3	108	66	42		36.9	0.65	p53 pathway	NA	0.48	0.6	0.52	0.98	NA	0.5	0.49	0.031	0.5	0.75	0.24	0.97	0.083	0.2	0.91	0.94	NA	NA	0.91	0.00081	0.012	0.2	0.94	1	NA	0.63	0.061	NA	0.91	NA	0.86	0.89	1	0.95	0.67	0.88
CLDN8	21	q22.11	0.046	0.077	3	30	30	0		16.1	0.67		NA	0.0094	0.93	0.41	1	NA	0.83	0.043	NA	0.54	0.66	0.0025	NA	NA	1	NA	NA	NA	NA	0.82	0.64	NA	NA	0.97	0.45	0.48	0.078	NA	NA	0.85	NA	0.44	NA	0.82	0.89	NA	NA
ONECUT1	15	q21.3	0.047	0.078	3	23	1	22		33.3	0.13		0.45	0.87	0.55	0.0071	1	0.73	0.58	0.012	0.24	0.35	0.00049	0.91	0.074	0.7	1	0.36	0.74	NA	0.064	0.98	0.34	0.72	0.27	0.97	0.53	0.14	0.85	0.74	0.8	0.95	0.73	1	0.82	0.54	0.82	0.28	0.79
FOXP3	X	p11.23	0.048	0.08	3	59	59	0	2	32.8	0.38		NA	0.074	0.23	0.99	0.11	NA	0.75	0.99	0.46	NA	0.29	0.95	1	0.7	1	0.7	1	NA	NA	0.97	0.59	0.038	0.034	0.83	0.0041	0.99	0.49	NA	NA	0.96	0.69	1	0.93	0.8	0.2	0.92	0.81
RCSD1	1	q24.2	0.049	0.081	3	47	14	33		42	0.068		0.97	0.0009	0.08	0.97	0.99	0.29	0.86	0.024	0.64	NA	NA	NA	0.76	0.015	0.87	0.48	0.89	NA	NA	0.45	0.37	0.45	0.93	0.84	NA	0.56	0.73	1	0.77	0.88	0.92	0.8	0.99	0.22	0.36	0.27	0.72
ABCC12	16	q12.1	0.052	0.085	3	31	31	0		30.3	0.2	Activated NTRK2 signals through PI3K;Activation of PKB;Antigen activates B Cell Receptor (BCR) leading to generation of second messengers;CD28 dependent PI3K/Akt signaling;CD28 dependent Vav1 pathway;Constitutive Signaling by Aberrant PI3K in Cancer;Constitutive Signaling by EGFRvIII;Constitutive Signaling by Ligand-Responsive EGFR Cancer Variants;DAP12 signaling;Downstream TCR signaling;Downstre…	0.36	0.98	0.36	0.96	0.5	0.65	0.57	0.61	0.57	NA	NA	NA	0.0041	0.07	0.23	NA	0.91	NA	0.68	0.64	0.01	0.014	0.39	0.97	NA	0.64	0.25	0.77	0.26	0.97	NA	0.61	0.92	NA	0.79	0.26	0.74
ADAMTS15	11	q24.3	0.052	0.085	3	4	0	4					NA	0.0025	0.81	0.9	1	0.17	0.45	0.12	0.019	0.5	NA	NA	0.7	0.88	1	0.89	0.89	NA	0.61	0.82	0.53	0.0004	0.94	0.95	NA	0.16	0.92	0.8	NA	0.86	NA	0.82	0.74	NA	0.64	0.98	0.68
MTMR7	8	p22	0.053	0.087	3	14	0	14		40	0.069		NA	0.78	0.75	0.064	0.71	0.54	0.24	1	0.0032	0.4	0.88	0.83	0.11	0.27	0.67	0.78	0.83	NA	0.79	NA	0.02	0.00062	0.39	0.6	1	0.64	0.56	0.71	NA	0.96	NA	0.89	0.67	0.34	0.43	0.2	0.84
DNAJB5	9	p13.3	0.056	0.092	3	1	1	0					NA	0.045	NA	0.21	1	NA	0.12	0.97	NA	0.12	0.038	0.48	NA	NA	0.63	NA	NA	NA	NA	0.9	0.12	NA	NA	0.84	0.65	0.66	0.037	NA	NA	0.93	NA	0.86	NA	NA	0.25	NA	NA
MS4A6A	11	q12.2	0.062	0.1	3	1	1	0					NA	0.82	0.83	0.077	0.44	NA	0.79	1	0.2	0.74	0.082	0.21	0.34	0.87	1	0.9	0.94	NA	NA	0.83	0.044	0.00042	0.74	0.84	0.84	0.033	0.62	0.24	NA	0.82	0.91	0.65	0.62	0.8	0.2	0.8	0.3
ADAMTS19	5	q23.3	0.063	0.1	3	65	42	23	1	30.3	0.52		NA	0.0049	0.87	0.0016	0.83	0.62	0.43	0.84	0.51	0.84	NA	NA	0.77	0.97	0.92	NA	0.86	NA	NA	0.89	1	0.1	0.029	0.84	NA	0.84	0.3	0.054	NA	0.95	NA	0.52	0.93	NA	0.51	0.57	0.65
SOX11	2	p25.2	0.065	0.1	3	27	27	0		24.1	0.38		NA	0.94	0.79	0.015	0.98	0.95	0.89	0.62	NA	NA	0.08	0.43	NA	NA	0.047	NA	NA	NA	0.92	0.85	0.15	NA	NA	0.98	0.67	0.37	0.037	NA	0.16	0.93	NA	0.76	NA	NA	0.93	NA	NA
EDIL3	5	q14.3	0.067	0.11	3	26	14	12	1	22.2	0.44		NA	1	0.88	0.026	0.98	0.66	0.038	0.53	0.077	0.94	0.4	0.87	0.072	0.91	0.43	0.62	0.56	NA	0.71	1	0.036	0.15	0.21	0.93	0.8	0.85	1	0.31	0.093	0.79	NA	0.99	0.56	0.6	0.37	0.58	0.23
MMP25	16	p13.3	0.07	0.11	3	29	16	13					0.0082	0.67	0.73	1	0.52	0.17	0.0076	0.11	0.84	0.47	0.021	0.79	0.17	0.45	0.89	0.97	0.86	NA	0.39	0.6	0.38	0.36	0.85	0.94	0.15	0.55	0.77	0.75	0.28	0.98	0.9	1	0.28	0.86	0.22	0.08	0.7
NPY4R	10	q11.22	0.071	0.11	3	182	162	20	2	59.1	0.076	G alpha (q) signalling events;G alpha (s) signalling events;Vasopressin regulates renal water homeostasis via Aquaporins	NA	0.026	0.91	0.029	0.24	NA	0.28	0.7	NA	0.59	NA	NA	NA	NA	1	NA	NA	NA	NA	NA	0.83	NA	NA	0.9	0.023	0.68	0.68	NA	NA	NA	NA	0.87	NA	0.97	0.87	NA	NA
TEPP	16	q21	0.071	0.11	3	44	22	22		24.4	0.54		NA	0.07	0.74	0.0086	1	NA	0.42	0.77	0.007	NA	NA	NA	0.59	0.32	0.83	0.72	0.65	NA	NA	0.41	0.76	0.0016	0.96	NA	NA	0.27	0.58	0.55	NA	NA	NA	0.9	1	0.59	0.41	0.23	0.87
TNMD	X	q22.1	0.071	0.11	3	11	2	9		15.4	0.58		NA	0.7	0.91	0.034	0.86	0.87	0.92	0.94	0.3	NA	0.47	0.49	1	0.99	0.96	0.58	0.84	NA	0.66	0.31	0.047	0.00016	0.077	0.74	0.89	0.11	0.24	NA	NA	0.85	NA	0.55	0.88	0.68	0.86	0.11	0.37
MAEL	1	q24.1	0.08	0.12	3	3	3	0					NA	0.004	0.46	0.46	0.47	NA	0.39	0.81	0.96	NA	NA	NA	0.18	0.3	1	0.55	0.47	NA	NA	0.37	0.038	0.0067	0.81	0.86	NA	0.36	0.81	0.35	NA	0.99	NA	0.99	0.75	0.88	0.4	0.5	0.19
WNK4	17	q21.2	0.082	0.13	3	85	85	0		19.5	1		NA	0.88	0.63	0.000081	0.4	NA	0.027	0.9	0.036	0.35	NA	NA	0.8	0.82	1	0.99	0.88	NA	NA	0.77	0.69	0.46	0.83	0.99	NA	0.23	0.22	0.78	NA	0.97	NA	1	0.45	0.72	0.35	0.65	0.95
ALDH1L1	3	q21.3	0.083	0.13	3	27	15	12		7.1	0.95		0.77	0.003	1	0.94	0.95	0.6	0.71	0.55	0.9	0.088	0.5	0.62	1	0.58	0.54	0.8	0.65	0.81	0.66	0.44	0.0028	0.0094	0.85	0.9	0.78	0.17	0.79	0.89	0.9	0.81	NA	1	0.96	0.57	0.69	0.86	0.71
EGR1	5	q31.2	0.085	0.13	3	184	88	96	3	50.5	0.63		NA	0.014	NA	0.21	0.16	NA	0.66	0.86	NA	0.71	0.72	0.047	NA	NA	0.033	NA	NA	NA	NA	0.92	0.62	NA	NA	0.84	0.59	0.33	0.56	NA	NA	0.9	0.52	0.17	NA	0.55	0.55	NA	NA
[truncated: 581 more rows]
[truncated: 8 more columns]
